# Supplementary material for: FCGR2C: An emerging immune gene for predicting sepsis outcome
Source: Front Immunol. 2022 Dec 2;13:1028785. doi: 10.3389/fimmu.2022.1028785 (PMC9757160; doi:10.3389/fimmu.2022.1028785)
Supplement: Supplementary file 4 [file Table_3.xlsx]

## Sheet: 1574 DEGs
1574 DEGs
id	P.Value	adj.P.Val	ENTREZID	FC	GeneClass
RAB11FIP1	0.00638452	0.0449837	80223	0.783432	down
ZCCHC8	0.00636601	0.0448818	55596	0.874507	down
GORASP1	0.00633319	0.0446788	64689	0.909009	down
VPS29	0.00633145	0.0446788	51699	1.21935	up
AKR1D1	0.00632966	0.0446788	6718	1.16853	up
FAM102B	0.00632604	0.0446788	284611	1.2313	up
TMF1	0.00632102	0.0446788	7110	0.882698	down
KCTD5	0.00630509	0.0446225	54442	0.872812	down
SCRN2	0.00630083	0.0446208	90507	1.0947	up
RASGRP3	0.00628336	0.0445255	25780	1.10331	up
SNX5	0.00627136	0.0444689	27131	1.0817	up
GALK1	0.00626532	0.0444545	2584	0.782127	down
SPSB2	0.00625672	0.0444219	84727	1.31578	up
FLJ31945	0.00623214	0.0442757	NA	1.08231	up
TRIB1	0.00622597	0.0442603	10221	1.31617	up
ZNF557	0.00622278	0.0442603	79230	1.29538	up
CDIPT	0.00622184	0.0442603	10423	1.19211	up
PPIE	0.0062192	0.0442603	10450	0.919391	down
TBC1D15	0.00620736	0.0442414	64786	1.2184	up
CADPS	0.00619355	0.0441714	8618	1.05472	up
PHF2	0.00619248	0.0441714	5253	1.09946	up
BRD8	0.00618806	0.0441714	10902	0.897691	down
SYNE2	0.0061647	0.0440506	23224	0.912263	down
FMO6P	0.00616167	0.0440506	388714	1.1521	up
TMEM123	0.00615526	0.0440399	114908	1.47027	up
NPHP4	0.0061458	0.0440006	261734	0.945821	down
CUEDC2	0.00613876	0.0439785	79004	0.840931	down
DMAP1	0.00613516	0.0439785	55929	0.848219	down
ARHGDIB	0.00613191	0.0439785	397	0.855635	down
RHBDD2	0.00611247	0.0438752	57414	0.804039	down
CARHSP1	0.00608991	0.0437416	23589	1.31984	up
TRAP1	0.00607753	0.043681	10131	0.929953	down
TRMT12	0.00607309	0.0436774	55039	1.12729	up
RSPO3	0.00607256	0.0436774	84870	0.91017	down
COQ5	0.00606517	0.0436771	84274	1.22852	up
ZNF564	0.00606239	0.0436771	163050	1.14634	up
TMBIM4	0.00605517	0.0436618	51643	1.1779	up
CAMTA2	0.00604786	0.0436375	23125	0.871038	down
COL7A1	0.00604312	0.0436317	1294	0.892566	down
CAST	0.00598947	0.0432724	831	0.865355	down
PDE4A	0.00598227	0.0432486	5141	1.08739	up
VDR	0.00596608	0.0431597	7421	0.8711	down
DSCAM	0.00595584	0.0431138	1826	1.09756	up
MMP9	0.00594558	0.0430676	4318	0.535075	down
CFH	0.0059423	0.0430676	3075	1.13226	up
TRIM26	0.0059286	0.0430008	7726	0.873415	down
LSAMP	0.00592714	0.0430008	4045	1.07986	up
CCDC6	0.00591488	0.0429575	8030	1.35746	up
MRPL15	0.005892	0.0428193	29088	1.17187	up
SDCBP	0.0058898	0.0428193	6386	0.756158	down
S100A11	0.00588125	0.0427973	6282	0.777972	down
ZNF160	0.00586694	0.0427212	90338	1.18276	up
APP	0.00586253	0.0427171	351	0.848687	down
ARHGEF11	0.00585064	0.0426585	9826	0.873816	down
PTPRCAP	0.00583604	0.0425801	5790	1.49666	up
HBM	0.00580519	0.0423829	3042	1.76726	up
MAP1B	0.00579806	0.0423587	4131	0.896429	down
LANCL1	0.00578085	0.0422608	10314	1.15939	up
SYS1	0.00576762	0.0421919	90196	0.888748	down
RHOG	0.00574576	0.0420598	391	0.783747	down
STX16	0.00573635	0.0420186	8675	0.854536	down
KIF2A	0.00573444	0.0420186	3796	1.29137	up
COL25A1	0.00572221	0.0419704	84570	0.931372	down
KLRD1	0.0057207	0.0419704	3824	1.32447	up
TBCB	0.00571104	0.041944	1155	1.26801	up
ARL8B	0.00570224	0.0419071	55207	1.2432	up
KLHL9	0.0056895	0.0418412	55958	1.19898	up
TSC2	0.00568927	0.0418412	7249	0.881439	down
HMGA1	0.00566487	0.0417154	3159	0.873691	down
RNF24	0.00564749	0.0416151	11237	0.720403	down
TMEM14C	0.00561738	0.0414207	51522	1.23359	up
UBE2L3	0.00561578	0.0414207	7332	0.865123	down
EPHA4	0.00560019	0.0413489	2043	0.939228	down
PTPRN	0.00560002	0.0413489	5798	1.16661	up
HDDC3	0.00559495	0.0413489	374659	1.15798	up
KRT10	0.0055929	0.0413489	3858	0.868385	down
CNNM2	0.00559129	0.0413489	54805	1.07927	up
LNX2	0.00556484	0.0412252	222484	1.32001	up
EMR2	0.00553799	0.0410537	NA	0.657235	down
TMEM97	0.00552237	0.0409653	27346	1.17173	up
MCEE	0.0055113	0.0409105	84693	1.16942	up
PAAF1	0.00549697	0.0408314	80227	0.915666	down
DAGLB	0.00548242	0.0407507	221955	0.810129	down
YIPF6	0.00547671	0.0407356	286451	1.34314	up
CASP9	0.00546727	0.0406926	842	0.928668	down
IKZF1	0.00545295	0.0406133	10320	1.2387	up
TLR6	0.00545063	0.0406133	10333	0.766316	down
RNASE3	0.0054386	0.0405609	6037	1.80568	up
TRAM1	0.00543129	0.0405336	23471	1.28531	up
BARD1	0.00542887	0.0405336	580	1.30512	up
SYTL2	0.0054265	0.0405336	54843	1.25305	up
TMEM88	0.00541883	0.0405225	92162	0.835262	down
LDHD	0.00540119	0.0404178	197257	0.918864	down
PILRA	0.00539205	0.0403767	29992	0.606222	down
ANP32A	0.00536753	0.0402202	8125	0.797679	down
LHX6	0.00535545	0.0401568	26468	1.13972	up
COX6B1	0.00535529	0.0401568	1340	0.802614	down
OR2H2	0.00534132	0.0401051	7932	1.10982	up
MYO7A	0.00534093	0.0401051	4647	0.92494	down
PPARGC1B	0.0053263	0.0400466	133522	0.942785	down
MTF2	0.00531701	0.0400039	22823	1.19999	up
UBA6	0.00531195	0.0399929	55236	1.24641	up
AP1G1	0.00531147	0.0399929	164	0.874561	down
NCOA5	0.00530763	0.0399929	57727	0.896985	down
ARFGAP2	0.00530152	0.0399929	84364	0.881286	down
CRTC1	0.00530021	0.0399929	23373	0.907034	down
GRPEL2	0.00529212	0.0399793	134266	1.1654	up
CCDC97	0.00528601	0.0399603	90324	0.898535	down
FASTKD5	0.00528247	0.0399603	60493	0.877	down
CKS1B	0.00526932	0.0398886	1163	1.25823	up
DNASE2	0.00526508	0.0398837	1777	0.797218	down
CREB3	0.00522708	0.0396229	10488	1.11057	up
NF2	0.00521699	0.0395735	4771	1.05439	up
ZNF394	0.00521689	0.0395735	84124	1.2126	up
FAM110A	0.00520232	0.0395162	83541	0.775506	down
NECAP2	0.00520152	0.0395162	55707	1.25538	up
PRKCE	0.00517643	0.0393736	5581	1.17262	up
MDFI	0.00517515	0.0393736	4188	1.11636	up
NRK	0.00516032	0.0393049	203447	1.08335	up
TIGD6	0.00515227	0.0392706	81789	1.06032	up
ESD	0.00514408	0.0392351	2098	0.897302	down
PCMTD2	0.0051306	0.0391593	55251	1.28194	up
BASP1	0.00511996	0.0391049	10409	0.779398	down
ACACA	0.00508807	0.0388882	31	0.89134	down
EPSTI1	0.00508733	0.0388882	94240	1.93503	up
AMD1	0.00506668	0.0387781	262	0.815209	down
VPS25	0.00506118	0.0387627	84313	1.18196	up
CYP11A1	0.00505145	0.038715	1583	1.09951	up
LCOR	0.00503755	0.0386352	84458	1.23784	up
TNFSF15	0.00503158	0.038616	9966	1.16729	up
MAST2	0.00502843	0.038616	23139	1.11378	up
ZSWIM1	0.00502105	0.0385887	90204	1.17148	up
RPS15	0.0050083	0.0385174	6209	1.18391	up
ZNF468	0.00500502	0.0385174	90333	1.17742	up
NEK6	0.00500095	0.0385143	10783	0.921149	down
PCF11	0.00498434	0.038413	51585	1.24604	up
WIPI1	0.00497933	0.0384011	55062	0.803429	down
MFSD3	0.00497439	0.0383897	113655	0.876394	down
TRIM2	0.00497127	0.0383897	23321	0.950434	down
TXNL4B	0.00497077	0.0383897	54957	1.231	up
ACAA2	0.00496724	0.0383897	10449	0.891255	down
CDC123	0.00496708	0.0383897	8872	0.790326	down
SLC6A12	0.00495934	0.0383897	6539	0.82877	down
GNPDA1	0.00495877	0.0383897	10007	0.81036	down
TPP2	0.00494076	0.0383168	7174	1.10412	up
KLRG1	0.00492671	0.0382346	10219	1.29589	up
CCDC130	0.00492224	0.0382266	81576	0.849834	down
GAB2	0.00491431	0.0381918	9846	0.763438	down
RCVRN	0.00490606	0.0381544	5957	0.847221	down
DNAJA4	0.00489489	0.0380942	55466	1.60449	up
ISCU	0.00488901	0.0380752	23479	1.29718	up
LAPTM4A	0.00483724	0.0376985	9741	1.21938	up
MS4A6A	0.00481813	0.037576	64231	0.788874	down
EIF4G1	0.00481691	0.037576	1981	0.898381	down
ST14	0.00477175	0.0372667	6768	0.886947	down
NDST1	0.00474897	0.0371149	3340	0.872643	down
BRWD3	0.00473435	0.0370267	254065	0.889892	down
CECR1	0.00473118	0.0370267	NA	0.710893	down
CAPNS1	0.0047259	0.0370129	826	0.78585	down
HTR7	0.00472245	0.037012	3363	0.946399	down
PDE6D	0.00472135	0.037012	5147	1.11682	up
C20orf27	0.00469	0.0368097	54976	0.797539	down
MEFV	0.00465893	0.0365917	4210	0.822992	down
ZNF513	0.00465813	0.0365917	130557	1.1153	up
B4GALT5	0.00461035	0.0362615	9334	0.757537	down
TIMM13	0.00460455	0.0362416	26517	1.11258	up
KIFC1	0.00457288	0.0360179	3833	0.871192	down
TNRC6B	0.00456002	0.0359421	23112	0.834063	down
GSTCD	0.00454312	0.0358344	79807	1.12962	up
KIAA0408	0.00452939	0.0357515	9729	1.19668	up
CLN8	0.00452686	0.0357515	2055	1.14889	up
SUB1	0.00451466	0.0356861	10923	1.35686	up
COL8A2	0.00450102	0.0356036	1296	1.18154	up
CFHR2	0.00448729	0.0355204	3080	1.10551	up
MAP4K4	0.00445252	0.0352703	9448	0.811878	down
TOMM40	0.00440938	0.0349535	10452	0.827733	down
MRPL11	0.00438069	0.034751	65003	1.18668	up
NOL12	0.00437933	0.034751	79159	0.841532	down
BNC1	0.00437743	0.034751	646	1.05599	up
FLOT2	0.00436704	0.0347172	2319	0.722544	down
RPS12	0.00436516	0.0347172	6206	1.44239	up
COASY	0.00435238	0.0346503	80347	0.869351	down
GPC6	0.0043404	0.0345798	10082	1.13535	up
ERO1L	0.00433399	0.0345535	NA	1.31216	up
TOM1	0.00432728	0.0345249	10043	0.789462	down
PHF12	0.00431365	0.0344409	57649	0.840008	down
FKBP8	0.00430334	0.0343833	23770	1.58034	up
CST3	0.00429337	0.0343283	1471	0.688221	down
HRH2	0.00428791	0.0343095	3274	0.869816	down
ATXN10	0.00427793	0.0342543	25814	1.21397	up
ERLIN1	0.00427751	0.0342543	10613	1.36791	up
PSMA5	0.00424819	0.0340654	5686	0.868752	down
ARHGAP4	0.004243	0.0340483	393	0.809227	down
LRRK2	0.00423422	0.0340025	120892	0.69055	down
ADRM1	0.00423151	0.0340025	11047	0.860779	down
C1orf52	0.00422508	0.0339783	148423	1.20841	up
ZNF614	0.00422274	0.0339783	80110	1.08427	up
VPS33B	0.00422178	0.0339783	26276	0.871263	down
RCN1	0.00420549	0.0338945	5954	1.15499	up
EIF4B	0.00419483	0.0338332	1975	0.740899	down
GABARAP	0.00418831	0.0338052	11337	1.20372	up
NXF1	0.00418398	0.0337949	10482	0.858677	down
UBE3C	0.00416366	0.0336552	9690	0.924991	down
NUDT1	0.00414806	0.0335536	4521	1.35627	up
NLRX1	0.00413343	0.0334597	79671	0.833883	down
ZNF740	0.00410682	0.0332686	283337	0.935087	down
SCAMP2	0.00409643	0.0332086	10066	0.882763	down
KRTCAP2	0.0040874	0.0331597	200185	1.21691	up
CCT7	0.0040631	0.0329867	10574	0.851857	down
SH3GLB1	0.0040342	0.032776	51100	0.770603	down
CCL20	0.00403202	0.032776	6364	1.13198	up
ATP2A2	0.00402122	0.0327185	488	0.926338	down
CAMK2G	0.00401651	0.0327042	818	0.802234	down
SLC11A1	0.00400853	0.0326632	6556	0.722931	down
GATAD1	0.0040074	0.0326632	57798	1.13223	up
SEC16A	0.00400289	0.0326632	9919	0.834454	down
CSNK1E	0.00398503	0.0325434	1454	0.856165	down
COPS7B	0.00398452	0.0325434	64708	0.891358	down
PSMG2	0.00397131	0.0324793	56984	0.816181	down
AK5	0.0039669	0.0324671	26289	0.926827	down
COPS4	0.00394875	0.0323424	51138	1.14661	up
SAMM50	0.00394805	0.0323424	25813	0.841179	down
ZNF320	0.00394028	0.0323208	162967	1.14746	up
PSTK	0.0039185	0.032166	118672	1.06517	up
ITGAL	0.00388465	0.0319117	3683	0.714683	down
SRP72	0.00386651	0.0317862	6731	1.18274	up
RCN3	0.00384269	0.0316138	57333	0.864916	down
GZMB	0.00382264	0.0314722	3002	1.7343	up
FAM104B	0.00380904	0.0313836	90736	1.30746	up
CUEDC1	0.00380212	0.0313498	404093	0.827033	down
WDR1	0.00379565	0.0313197	9948	0.861975	down
HLA-B	0.00377225	0.0311499	3106	0.72045	down
AZI2	0.00377086	0.0311499	64343	1.30413	up
POM121	0.00375442	0.0310489	9883	0.910186	down
MDH2	0.00375174	0.0310489	4191	0.824616	down
UBE3A	0.00375122	0.0310489	7337	1.12002	up
RANBP3	0.00374733	0.0310489	8498	0.918998	down
CDH2	0.00373676	0.0309953	1000	1.10347	up
MPDU1	0.00373219	0.0309806	9526	1.12076	up
MRPS33	0.00371415	0.0308539	51650	1.19214	up
XPO1	0.00370096	0.0307674	7514	1.33522	up
FAM50A	0.0036885	0.0306867	9130	0.793784	down
SP4	0.00368831	0.0306867	6671	1.1519	up
ARHGDIA	0.00367919	0.0306553	396	0.794122	down
MRPL42	0.0036759	0.0306509	28977	1.16051	up
TUBA1A	0.00365903	0.0305332	7846	0.825292	down
TRIM24	0.00364364	0.0304277	8805	0.86912	down
CHRNA5	0.00363841	0.0304069	1138	1.24169	up
TRRAP	0.00363503	0.0304015	8295	0.843395	down
EIF2S3	0.00362711	0.0303582	1968	0.76456	down
ACAD9	0.0036214	0.0303333	28976	1.15031	up
RAP1B	0.00360799	0.0302438	5908	1.25201	up
NKX6-3	0.00356594	0.029914	157848	1.11325	up
IFIT5	0.00353731	0.0296962	24138	1.37545	up
ALKBH7	0.00348454	0.0292754	84266	1.18257	up
DOCK5	0.00347332	0.0292032	80005	0.84225	down
SGSM1	0.00346869	0.0291865	129049	0.929516	down
ZNF362	0.00345417	0.0290864	149076	0.862116	down
MAGEA6	0.00344952	0.0290693	4105	1.07231	up
ZNF787	0.00343972	0.0290087	126208	0.818819	down
UBQLN3	0.00341041	0.0287834	50613	1.07989	up
ACPP	0.00338884	0.0286232	NA	0.79155	down
PRKAA1	0.00337474	0.0285258	5562	1.22575	up
RANBP1	0.00337404	0.0285258	5902	0.879659	down
NAALADL1	0.00336627	0.0284976	10004	1.12642	up
LY6E	0.00334259	0.0283188	4061	1.81467	up
SLC25A11	0.00334009	0.0283188	8402	1.21505	up
DYNLRB2	0.00333844	0.0283188	83657	1.10917	up
USP14	0.00333642	0.0283188	9097	1.19284	up
MDC1	0.00330694	0.0281027	9656	1.15157	up
RAP1GDS1	0.0033062	0.0281027	5910	1.11477	up
GTF3C2	0.00329427	0.028038	2976	0.901372	down
NDUFS3	0.00328738	0.0280008	4722	1.22021	up
RBMX2	0.00326621	0.0278419	51634	1.12804	up
AP1B1	0.00326601	0.0278419	162	0.880195	down
RWDD2A	0.0032543	0.0277831	112611	0.928663	down
GSTO1	0.00325197	0.0277831	9446	1.27068	up
EMILIN2	0.00325141	0.0277831	84034	0.688031	down
CEP350	0.00323999	0.0277249	9857	1.23727	up
C14orf28	0.00323871	0.0277249	122525	1.12657	up
COX18	0.00323667	0.0277249	285521	1.10462	up
EXTL3	0.00323589	0.0277249	2137	0.79136	down
XPC	0.00322954	0.0277211	7508	0.74553	down
PCDHGA10	0.00322016	0.027662	56106	1.07253	up
C16orf70	0.00320897	0.0275872	80262	0.904771	down
CACYBP	0.00320841	0.0275872	27101	1.12566	up
GADD45B	0.00320758	0.0275872	4616	1.26397	up
RPS4Y1	0.00319364	0.0275194	6192	2.97384	up
HCST	0.00318079	0.02743	10870	1.33824	up
SYAP1	0.00317677	0.0274166	94056	1.22072	up
PLEKHG3	0.00317476	0.0274166	26030	0.78507	down
GPBP1L1	0.00317124	0.0274116	60313	1.13212	up
VARS2	0.00316962	0.0274116	57176	0.860301	down
CD47	0.00315108	0.0272799	961	1.18776	up
SCML2	0.00312963	0.0271153	10389	1.14719	up
RBM33	0.00312369	0.027085	155435	0.865335	down
VPS8	0.00310617	0.0269542	23355	0.831531	down
ARAF	0.00309649	0.0268912	369	0.829086	down
BPTF	0.00309407	0.0268912	2186	0.898618	down
ZNF446	0.00308649	0.0268464	55663	0.907134	down
MANSC1	0.0030717	0.0267388	54682	0.7802	down
BID	0.00305755	0.0266364	637	0.827752	down
DPH3	0.00303619	0.0264712	285381	1.21548	up
HIST1H2BK	0.00302436	0.0263888	NA	0.800414	down
NUP43	0.00301568	0.0263338	348995	1.13946	up
IGF2BP3	0.00298974	0.0261278	10643	1.29604	up
SLC25A1	0.00298416	0.0260996	6576	0.838922	down
PTPN11	0.00295924	0.0259021	5781	1.19728	up
CALR	0.00293921	0.0257472	811	1.19824	up
PRKRIR	0.00291246	0.0255329	NA	1.30365	up
XAF1	0.0029092	0.0255246	54739	1.64447	up
LRPPRC	0.00290683	0.025524	10128	1.16234	up
TMSB4X	0.00290535	0.025524	7114	1.10838	up
DNAJC7	0.00290353	0.025524	7266	0.850212	down
RPS21	0.00290309	0.025524	6227	1.25893	up
LMO4	0.00290162	0.025524	8543	0.896869	down
TRAF7	0.00290084	0.025524	84231	0.892167	down
SLC9A3R1	0.00289632	0.025524	9368	1.27081	up
TMEM138	0.00288466	0.0254705	51524	1.18892	up
NUDT16L1	0.00286828	0.025346	84309	1.18158	up
PIGC	0.00285688	0.0252654	5279	0.835942	down
NDUFB6	0.00285572	0.0252654	4712	1.19268	up
RASGRP2	0.00284461	0.0251971	10235	0.857582	down
CA1	0.00284106	0.0251857	759	2.4081	up
SF3A1	0.00282586	0.025071	10291	0.890046	down
KCNH3	0.00281778	0.0250193	23416	0.793156	down
SPOP	0.00280911	0.0249623	8405	0.859048	down
ADIPOR2	0.0028091	0.0249623	79602	1.16204	up
AKNA	0.00279839	0.024907	80709	0.766038	down
PJA2	0.00279461	0.0248934	9867	1.30614	up
C8orf37	0.00278281	0.0248082	157657	1.20355	up
TMEM126B	0.00278159	0.0248082	55863	1.24069	up
TNPO2	0.00278132	0.0248082	30000	0.862089	down
C7orf26	0.00277364	0.0247862	79034	0.878089	down
EIF3A	0.00277052	0.0247783	8661	1.2033	up
DPH5	0.002765	0.0247489	51611	1.14354	up
SHOC2	0.00275391	0.0246695	8036	1.2476	up
SYN1	0.00274544	0.0246135	6853	0.901862	down
SLC16A5	0.00273192	0.0245121	9121	0.810583	down
MID1IP1	0.00273113	0.0245121	58526	0.717296	down
RPL7	0.00272829	0.0245121	6129	1.376	up
ALDOA	0.00272324	0.0244937	226	0.808419	down
ABHD6	0.0027209	0.0244925	57406	1.1164	up
MIS12	0.00271485	0.0244579	79003	1.26824	up
RUNDC1	0.00269781	0.0243242	146923	0.809287	down
GTF2H4	0.00269585	0.0243242	2968	0.882733	down
ANKRD39	0.00269342	0.0243241	51239	1.1178	up
SLC25A5	0.00268374	0.0242565	292	0.70074	down
GKN2	0.00266885	0.0241416	200504	1.09379	up
DMD	0.00265832	0.024066	1756	1.07012	up
PCMT1	0.00265768	0.024066	5110	1.37662	up
KATNB1	0.00265321	0.0240589	10300	0.87014	down
GCLM	0.00264894	0.0240399	2730	1.32891	up
EIF2B4	0.00264268	0.0240027	8890	0.843097	down
WDR6	0.00263242	0.0239291	11180	0.829672	down
RCBTB2	0.00262225	0.0238562	1102	0.83479	down
CXorf38	0.00262061	0.0238562	159013	0.838333	down
ZNF526	0.00261675	0.0238453	116115	1.12831	up
SNTB2	0.00260677	0.0237739	6645	0.874782	down
RFESD	0.00260174	0.0237476	317671	1.53209	up
MAP3K3	0.00259791	0.0237322	4215	0.812063	down
TOMM22	0.00258978	0.0236774	56993	1.15073	up
PRMT1	0.00257266	0.0235403	3276	0.863193	down
SFPQ	0.00256392	0.0234796	6421	1.12675	up
ARSA	0.00255912	0.0234551	410	0.853827	down
MRPL54	0.00255156	0.0234051	116541	1.25302	up
NSUN3	0.00254935	0.0234042	63899	1.25027	up
ADD1	0.00253926	0.0233309	118	0.884125	down
CREB5	0.00252221	0.0231934	9586	0.729917	down
SPEN	0.00252155	0.0231934	23013	1.26381	up
PTPN23	0.00251502	0.0231658	25930	0.905902	down
MAN2B1	0.00251206	0.0231577	4125	0.786969	down
SULT1A2	0.00250973	0.0231555	6799	0.79767	down
ATG4A	0.00250071	0.0230914	115201	1.26616	up
SCAP	0.00247805	0.0229013	22937	0.791481	down
ATP6AP1	0.00246708	0.0228189	537	0.762984	down
BCKDK	0.00246651	0.0228189	10295	0.752035	down
XKR6	0.00246275	0.022817	286046	1.08071	up
STK19	0.00246203	0.022817	8859	0.884581	down
PDK3	0.00244998	0.0227366	5165	0.818228	down
ZCCHC6	0.00244689	0.022727	NA	0.802514	down
DDX1	0.00244297	0.0227096	1653	1.20232	up
MIER1	0.0024399	0.0227	57708	1.16065	up
GPR156	0.00243212	0.0226467	165829	1.09475	up
GCC1	0.00242084	0.0225606	79571	0.892477	down
DHRS12	0.00242019	0.0225606	79758	0.838031	down
SLC7A5	0.00241686	0.0225606	8140	1.81292	up
MYH9	0.00241641	0.0225606	4627	0.771157	down
RAB3IP	0.00241627	0.0225606	117177	1.13937	up
SIAH2	0.00241083	0.0225606	6478	1.84232	up
SLC35D2	0.00240923	0.0225606	11046	1.11179	up
ZNF467	0.0024058	0.0225531	168544	0.703433	down
IDH3B	0.00240371	0.0225526	3420	0.808652	down
FLJ13224	0.00239758	0.0225142	79857	1.17565	up
ARF4	0.00239241	0.0224846	378	1.19073	up
SNRPD2	0.00238278	0.0224131	6633	1.39033	up
FASN	0.00238108	0.0224131	2194	0.83925	down
SSH3	0.00238095	0.0224131	54961	0.868109	down
UBQLN1	0.00238054	0.0224131	29979	1.25215	up
CSTF2	0.00237669	0.0224131	1478	0.890936	down
UBL3	0.00237026	0.0223903	5412	1.32854	up
XRCC5	0.00234818	0.0222006	7520	1.17668	up
DHRS1	0.00234621	0.0222006	115817	0.763057	down
TTLL4	0.00233533	0.0221168	9654	0.867132	down
RBM42	0.00233265	0.0221104	79171	0.810461	down
GFRA2	0.00232148	0.0220233	2675	1.17858	up
MGAM	0.00231886	0.0220173	8972	0.750794	down
NLGN3	0.00230612	0.0219151	54413	0.912527	down
LTBP3	0.00230403	0.021914	4054	0.878443	down
UNC93B1	0.00228127	0.0217162	81622	0.843506	down
TRIM4	0.00228111	0.0217162	89122	1.09555	up
SLC11A2	0.00227345	0.0216789	4891	1.19862	up
FBXW5	0.00223579	0.0213381	54461	1.24309	up
DEDD	0.00223261	0.0213261	9191	1.15142	up
ZNF805	0.00223007	0.0213203	390980	1.13847	up
ACOX1	0.00222559	0.0212958	51	0.87429	down
PCDHA5	0.00222008	0.0212614	56143	1.08617	up
PSMB2	0.00220546	0.0211396	5690	0.847336	down
SDF2	0.00219434	0.0210512	6388	1.20989	up
CWF19L2	0.00218059	0.0209374	143884	1.12498	up
PAK1	0.00217402	0.0208924	5058	1.32034	up
EIF4E2	0.00216339	0.0208083	9470	0.833712	down
DOK3	0.00215173	0.0207141	79930	0.810255	down
CCDC140	0.00215073	0.0207141	151278	1.13027	up
C17orf70	0.00213759	0.0206138	NA	0.840866	down
TMEM19	0.00213406	0.0205976	55266	1.09939	up
TUBB	0.0021291	0.0205676	203068	1.21795	up
HSCB	0.00212154	0.0205125	150274	1.18224	up
CYBA	0.00212063	0.0205125	1535	0.827919	down
PEX19	0.0021128	0.0204637	5824	1.15861	up
GANAB	0.00210141	0.0203712	23193	1.14447	up
SUCLG2	0.00208806	0.0202595	8801	1.25232	up
SLC2A11	0.00208205	0.0202188	66035	0.793313	down
ZCCHC17	0.00207709	0.0201884	51538	1.32378	up
CD4	0.00207041	0.0201411	920	0.827052	down
SLC15A3	0.00206627	0.0201185	51296	0.686928	down
WDR36	0.00206517	0.0201185	134430	1.15597	up
PODXL2	0.00205953	0.0200882	50512	0.924916	down
SLC35A1	0.00203184	0.0198354	10559	1.35182	up
FZD7	0.00202893	0.0198245	8324	1.30105	up
IFITM1	0.00202846	0.0198245	8519	1.28947	up
PFKFB4	0.00202146	0.0197864	5210	0.751518	down
SRPRB	0.00201932	0.0197829	58477	1.21778	up
FAM111A	0.00201367	0.0197451	63901	1.1975	up
GADD45GIP1	0.00201036	0.01973	90480	1.08881	up
GMFG	0.00200927	0.01973	9535	1.39784	up
GGA3	0.00200903	0.01973	23163	0.916558	down
H2AFJ	0.00200767	0.01973	NA	1.20452	up
TXN	0.00199202	0.0196195	7295	1.3941	up
LEMD3	0.00198095	0.0195277	23592	1.34579	up
NLRP3	0.00197553	0.0194917	114548	0.791255	down
SH2B3	0.0019675	0.0194297	10019	0.762175	down
C9orf40	0.00195661	0.0193394	55071	1.44936	up
MAPK8IP1	0.00195458	0.0193366	9479	0.849829	down
MAGEL2	0.00195343	0.0193366	54551	1.21034	up
SPA17	0.00195217	0.0193366	53340	1.11237	up
RAB11A	0.00195184	0.0193366	8766	1.34252	up
EIF1AY	0.00193703	0.0192316	9086	2.35703	up
ECE1	0.00193584	0.0192316	1889	0.830948	down
FMNL1	0.00193444	0.0192316	752	0.759251	down
CEBPG	0.00192721	0.0191856	1054	1.24779	up
SORCS1	0.00191918	0.0191229	114815	1.08983	up
CCDC43	0.0019189	0.0191229	124808	1.16942	up
FYTTD1	0.00191857	0.0191229	84248	1.28034	up
PLOD1	0.00190352	0.0190181	5351	0.745402	down
TRPC7	0.00189662	0.0189662	57113	0.935782	down
HNRNPU	0.00189574	0.0189662	3192	1.20878	up
MYO3B	0.00188553	0.0188893	140469	1.32309	up
SPIN1	0.00185863	0.0186367	10927	1.22481	up
RGR	0.00185363	0.0186034	5995	1.11533	up
PTK6	0.00184976	0.0185814	5753	1.25837	up
TBL3	0.0018443	0.0185433	10607	0.923864	down
NTS	0.00183377	0.0184542	4922	0.929496	down
AAK1	0.00182564	0.0183891	22848	0.913948	down
GHITM	0.00182127	0.0183617	27069	1.26883	up
NUAK1	0.0018201	0.0183617	9891	1.0933	up
TRIM8	0.0018119	0.0183005	81603	0.755492	down
PPP1R15A	0.0018022	0.0182191	23645	0.792092	down
LILRB3	0.00180014	0.0182149	11025	0.768905	down
SFXN4	0.00179839	0.0182139	119559	0.90024	down
AKAP7	0.00179521	0.0181983	9465	1.28957	up
NCAM1	0.00179412	0.0181983	4684	1.17784	up
CANX	0.00179396	0.0181983	821	1.19433	up
DUSP22	0.00177934	0.0180869	56940	0.866505	down
PRDX3	0.00176724	0.0179805	10935	0.769179	down
RBM10	0.00175913	0.0179143	8241	0.802841	down
SHROOM4	0.00175403	0.0178788	57477	1.40746	up
RRAGA	0.00175035	0.0178578	10670	1.20009	up
TBPL1	0.00174678	0.0178377	9519	1.38887	up
FAM76A	0.00173577	0.0177416	199870	0.927984	down
HMOX1	0.001732	0.0177195	3162	0.740605	down
GPR132	0.00172473	0.0176614	29933	0.822967	down
ATAD1	0.00172397	0.0176614	84896	1.2316	up
SLC7A7	0.00170647	0.0175067	9056	0.567336	down
VNN2	0.00169756	0.0174314	8875	0.670486	down
CD33	0.00169585	0.01743	945	0.744984	down
AP3B1	0.00169161	0.0174026	8546	0.837329	down
PLAUR	0.00168281	0.0173281	5329	0.767941	down
C17orf59	0.00167989	0.0173141	NA	1.16927	up
USP32	0.00167923	0.0173141	84669	0.889452	down
ARHGAP30	0.00167804	0.0173141	257106	0.846958	down
FAM129B	0.00167662	0.0173141	NA	0.877496	down
IDUA	0.00167658	0.0173141	3425	0.913596	down
NUCKS1	0.00166962	0.0172886	64710	1.13962	up
ADAM19	0.001664	0.0172465	8728	0.817097	down
SLC30A9	0.00165648	0.0171846	10463	1.23805	up
IDS	0.00165318	0.0171665	3423	0.837012	down
MON1B	0.00163723	0.0170168	22879	0.82864	down
ZBTB24	0.00163189	0.0169772	9841	1.12826	up
AUTS2	0.0016316	0.0169772	26053	1.19737	up
SMARCA4	0.00163003	0.0169772	6597	0.858336	down
TCIRG1	0.00162711	0.0169753	10312	0.777521	down
SIRT7	0.00162672	0.0169753	51547	0.853959	down
OGFR	0.00162642	0.0169753	11054	0.812099	down
WDR7	0.00162177	0.0169674	23335	1.09313	up
SEPW1	0.00161504	0.0169129	NA	1.30273	up
ASPSCR1	0.00159628	0.0167323	79058	0.848772	down
CPSF1	0.0015943	0.0167273	29894	0.871921	down
DLST	0.00159078	0.0167062	1743	1.15363	up
ERGIC3	0.00158426	0.0166535	51614	0.86646	down
OSBPL9	0.00158168	0.0166421	114883	0.819563	down
PHC2	0.00157778	0.0166168	1912	0.847062	down
IK	0.00157405	0.0165934	3550	0.775498	down
BTN2A1	0.00157383	0.0165934	11120	0.786235	down
ABHD5	0.00157189	0.0165934	51099	0.719837	down
STARD7	0.00156671	0.0165632	56910	1.24856	up
ANGEL2	0.00156604	0.0165632	90806	1.21356	up
GHDC	0.0015657	0.0165632	84514	0.856647	down
CHST13	0.00154353	0.0163649	166012	0.695077	down
TAGAP	0.00153761	0.0163178	117289	0.788011	down
NFIC	0.00153064	0.0162594	4782	0.795231	down
TYROBP	0.00152397	0.0162041	7305	0.782047	down
SELK	0.00152012	0.0161787	NA	1.60009	up
NOXO1	0.00151918	0.0161787	124056	1.1467	up
IL1RN	0.00151551	0.0161606	3557	0.759349	down
P4HA1	0.00150538	0.016068	5033	1.26781	up
VAMP7	0.00150433	0.016068	6845	1.30078	up
AP1S2	0.00150057	0.0160476	8905	1.29704	up
ACO2	0.00149901	0.0160464	50	0.889852	down
TPR	0.00149271	0.0159944	7175	0.84483	down
PHPT1	0.00148494	0.0159264	29085	0.832721	down
RTEL1	0.00148323	0.0159235	51750	1.09754	up
TIMP1	0.00148137	0.015919	7076	0.692007	down
FAM49A	0.00147393	0.0158544	NA	0.723025	down
APEX2	0.00147184	0.0158472	27301	0.874078	down
DBT	0.00146715	0.0158121	1629	1.09122	up
DCUN1D5	0.00146133	0.0157647	84259	1.13582	up
TOP1	0.00145739	0.0157375	7150	1.26505	up
CDC5L	0.00145712	0.0157375	988	0.851116	down
USP3	0.00145046	0.0156932	9960	0.81443	down
CACNA1E	0.00144805	0.0156825	777	0.799938	down
MAGT1	0.00143968	0.0156071	84061	1.36996	up
ATN1	0.00143489	0.0155704	1822	0.905775	down
ZNHIT3	0.0014248	0.0154761	9326	1.2888	up
BAALC	0.00140617	0.0152887	79870	1.07439	up
CDC23	0.00139911	0.0152269	8697	1.189	up
USP21	0.00139605	0.0152084	27005	0.902279	down
IGHMBP2	0.0013942	0.0152032	3508	1.14287	up
NTSR1	0.00137944	0.015057	4923	0.737976	down
FBP1	0.0013526	0.0147787	2203	0.722438	down
CLP1	0.00134514	0.0147116	10978	0.888207	down
TPCN2	0.00133913	0.0146604	219931	0.87006	down
CHST12	0.00133722	0.014654	55501	1.22458	up
DCTN1	0.00133432	0.0146366	1639	0.860534	down
RPL9	0.00132853	0.0145875	6133	1.52748	up
WDR44	0.00132503	0.0145635	54521	1.12193	up
TMCC2	0.00132446	0.0145635	9911	1.81767	up
RBL2	0.00132326	0.0145635	5934	0.773354	down
DNAJB12	0.00131731	0.0145218	54788	0.894388	down
SNAPIN	0.00131245	0.0144826	23557	1.16482	up
LILRB2	0.00130905	0.0144595	10288	0.754941	down
ZYX	0.0013087	0.0144595	7791	0.721992	down
RPS24	0.00130597	0.0144543	6229	1.36984	up
EWSR1	0.00130206	0.0144254	2130	0.867764	down
NAPB	0.00130132	0.0144254	63908	1.29597	up
ITGA5	0.00129332	0.0143573	3678	0.666173	down
ZNF786	0.00129162	0.0143528	136051	1.3664	up
MRPL14	0.00129117	0.0143528	64928	1.26325	up
MAPK3	0.00128705	0.0143307	5595	0.807791	down
IMMT	0.00127949	0.0142608	10989	0.820656	down
CYBB	0.00127824	0.0142608	1536	1.45061	up
PMPCB	0.00125887	0.0140593	9512	0.855048	down
SH3GLB2	0.00125643	0.0140462	56904	1.53324	up
PTPN6	0.00124862	0.013973	5777	0.783004	down
GPSM1	0.00123794	0.0138674	26086	0.889534	down
RIPK4	0.00123731	0.0138674	54101	1.15766	up
TUFM	0.00123604	0.0138674	7284	0.828829	down
RNF10	0.00123501	0.0138674	9921	1.62154	up
SLC27A4	0.00122974	0.0138314	10999	1.14032	up
KLF13	0.00122941	0.0138314	51621	0.803419	down
DHRS7B	0.00122664	0.0138246	25979	0.864832	down
CEPT1	0.0012238	0.0138066	10390	1.23147	up
TMEM50B	0.00122326	0.0138066	757	1.15332	up
MKNK2	0.00122266	0.0138066	2872	0.782904	down
MGRN1	0.00121535	0.0137533	23295	0.789494	down
CECR7	0.00121264	0.0137366	100130418	1.15405	up
LMOD3	0.00120637	0.0136797	56203	1.4569	up
ANKRD33	0.00120392	0.0136658	341405	0.708643	down
SLC12A9	0.00119751	0.0136069	56996	0.693442	down
ITGB1BP1	0.00118014	0.0134234	9270	1.12998	up
TST	0.00117718	0.0134034	7263	0.770905	down
PACSIN2	0.00117653	0.0134034	11252	0.814086	down
MBD1	0.00117501	0.0134034	4152	0.907227	down
ST3GAL1	0.00115009	0.0131354	6482	0.827648	down
PCDH9	0.00114735	0.0131176	5101	1.10762	up
HMGCR	0.00114154	0.0130647	3156	1.27801	up
FOXO1	0.0011352	0.0130055	2308	1.17784	up
DSTN	0.00112783	0.0129344	11034	1.16415	up
LRP3	0.00112601	0.0129269	4037	0.818949	down
TMEM203	0.00111963	0.0128671	94107	1.15524	up
PDS5A	0.00111766	0.0128577	23244	1.1862	up
FOLR3	0.00111514	0.0128421	2352	0.642399	down
ENTPD4	0.00111487	0.0128421	9583	0.834096	down
TOMM70A	0.00111324	0.0128421	NA	1.22254	up
COQ10B	0.00110809	0.0128008	80219	1.15635	up
RNF103	0.00110386	0.0127652	7844	0.845973	down
OAS2	0.0010995	0.012728	4939	1.31756	up
RRP12	0.00109646	0.0127061	23223	0.777807	down
CPVL	0.00109311	0.0126805	54504	0.563238	down
STYXL1	0.00108905	0.0126467	51657	0.775198	down
ADM2	0.00107394	0.0124843	79924	0.850115	down
SMUG1	0.00107292	0.0124843	23583	1.2082	up
RPUSD3	0.00107099	0.0124761	285367	0.892845	down
FCGRT	0.0010612	0.0123751	2217	0.650879	down
ZDHHC8	0.00105123	0.0122717	29801	0.78822	down
EOMES	0.00105047	0.0122717	8320	1.55956	up
KLRF1	0.00104825	0.0122628	51348	1.48233	up
LRCH4	0.00103578	0.0121296	4034	0.796559	down
AP4S1	0.00103285	0.0121082	11154	1.10404	up
C14orf166	0.00102932	0.0120795	NA	1.22483	up
CRISPLD2	0.00102693	0.0120642	83716	0.609102	down
DLX3	0.0010219	0.0120179	1747	1.11972	up
YPEL5	0.0010185	0.0119906	51646	1.33602	up
WASL	0.00101438	0.0119548	8976	1.15327	up
RRS1	0.00101401	0.0119548	23212	0.855737	down
HIGD1A	0.000995802	0.0117609	25994	1.41259	up
NDFIP1	0.000995493	0.0117609	80762	1.19895	up
SAP130	0.000995158	0.0117609	79595	1.14293	up
TRIP12	0.000992514	0.0117596	9320	1.27709	up
NEO1	0.000991441	0.0117594	4756	1.12878	up
GTF3C5	0.000987685	0.0117274	9328	1.25102	up
SOD2	0.000986781	0.0117274	6648	0.738952	down
TAPBPL	0.000983833	0.0117068	55080	0.78761	down
KRT6B	0.000969714	0.0115512	3854	1.10114	up
ERMP1	0.000963637	0.0114911	79956	1.16908	up
LSM3	0.000961888	0.0114826	27258	1.25983	up
TM9SF3	0.000960147	0.0114742	56889	1.19137	up
ISG20L2	0.00095866	0.0114688	81875	0.818757	down
ZMAT1	0.00095716	0.0114632	84460	1.15641	up
RNF11	0.000956856	0.0114632	26994	1.70568	up
MRVI1	0.000946231	0.0113568	NA	0.766641	down
NGRN	0.000937449	0.0112636	51335	1.25284	up
PUM2	0.000937185	0.0112636	23369	1.22141	up
ZNF600	0.000935713	0.0112636	162966	1.40977	up
KIAA1191	0.000935485	0.0112636	57179	1.31049	up
LCMT1	0.000933333	0.011263	51451	0.848145	down
C5orf28	0.00092695	0.0111981	NA	1.22482	up
KIF13B	0.000918508	0.0111082	23303	0.852307	down
PDCD6	0.000917557	0.0111082	10016	0.830236	down
MICALCL	0.000902513	0.0109387	84953	0.717352	down
EHD1	0.000901317	0.0109361	10938	0.752942	down
SLC2A4RG	0.000899725	0.0109288	56731	1.0967	up
BCORL1	0.000889096	0.0108115	63035	0.855296	down
TNFRSF1A	0.000883825	0.0107592	7132	0.699236	down
ASGR1	0.000882032	0.0107492	432	0.703752	down
RASSF5	0.000868668	0.0105979	83593	0.80375	down
NUP50	0.000863695	0.0105489	10762	0.910753	down
TMEM181	0.000863607	0.0105489	57583	1.31782	up
PDXK	0.000859941	0.0105262	8566	0.8244	down
PAQR8	0.000858649	0.010522	85315	1.30805	up
TAPT1	0.000856423	0.0105063	202018	1.16325	up
HBE1	0.000849192	0.0104292	3046	1.74334	up
TCF25	0.000847219	0.0104165	22980	0.775093	down
TARDBP	0.000846188	0.0104153	23435	1.16783	up
ACAD10	0.000841494	0.0103691	80724	0.899761	down
ASXL2	0.000839496	0.010356	55252	0.838309	down
PAIP1	0.000837959	0.0103485	10605	1.24577	up
GARS	0.000836157	0.0103378	NA	0.777821	down
MYBPC3	0.000835227	0.0103378	4607	0.780936	down
PTGES2	0.000818565	0.0101429	80142	0.843428	down
STAT5A	0.00081551	0.0101163	6776	0.768039	down
RFX1	0.000807648	0.01003	5989	0.846607	down
SBF1	0.000799591	0.00994111	6305	0.85153	down
SLC36A4	0.000793351	0.0098746	120103	1.39094	up
CRIPT	0.000792716	0.0098746	9419	1.21807	up
BCL11A	0.000791152	0.00986938	53335	1.28386	up
GTF2F1	0.000788602	0.00984865	2962	0.826142	down
WDR41	0.000775193	0.0096921	55255	1.20558	up
TRAK2	0.000772608	0.00967068	66008	2.24122	up
CD99L2	0.000767947	0.0096232	83692	0.78669	down
PAPOLA	0.000763332	0.00957619	10914	1.28484	up
TJAP1	0.000758978	0.00953234	93643	0.870353	down
PGLS	0.000755728	0.00950229	25796	0.797071	down
HERC5	0.00074622	0.0093934	51191	2.07818	up
CCDC89	0.000742857	0.00936168	220388	0.859294	down
NOD2	0.000741127	0.00935051	64127	0.661824	down
AP4B1	0.000738894	0.00933296	10717	0.84357	down
C11orf1	0.000738491	0.00933296	64776	1.12505	up
RAP2C	0.000734715	0.00930136	57826	1.38543	up
ZNF615	0.000734712	0.00930136	284370	1.19003	up
KIAA0020	0.000734612	0.00930136	NA	0.893737	down
RSBN1	0.000727563	0.00924247	54665	1.32135	up
ZNF484	0.000725239	0.00922352	83744	1.0987	up
TCEAL8	0.000721387	0.00918506	90843	1.26856	up
TDG	0.000718769	0.00916223	6996	1.29614	up
CKAP5	0.00071223	0.00908934	9793	0.791449	down
DNAJA2	0.000711781	0.00908934	10294	1.27668	up
COPB1	0.000710262	0.00908513	1315	1.23567	up
CNOT10	0.000709231	0.00908241	25904	0.854182	down
CASC4	0.000708653	0.00908241	NA	0.883482	down
FGD3	0.000708224	0.00908241	89846	0.729642	down
LRP5L	0.000707588	0.00908241	91355	0.878052	down
NFE2L2	0.000705846	0.00908101	4780	0.762002	down
ADM	0.000705354	0.00908101	133	0.63785	down
FPR1	0.000698189	0.00900339	2357	0.709248	down
SDHA	0.000697339	0.00900289	6389	0.861345	down
FOXRED1	0.000696701	0.00900289	55572	0.838887	down
ZBTB17	0.000695947	0.00900289	7709	0.841903	down
PLCB2	0.000695485	0.00900289	5330	0.773476	down
GFI1	0.000692279	0.00897938	2672	1.36914	up
ZIM3	0.000690291	0.00896408	114026	1.07329	up
ITFG3	0.000678684	0.00882369	NA	0.843474	down
FCGR2C	0.000676756	0.00880895	9103	0.842102	down
COX6A1	0.000673005	0.00877042	1337	1.22492	up
TSC22D4	0.000671638	0.0087629	81628	0.759309	down
API5	0.000667498	0.00871914	8539	1.22831	up
HEXB	0.000659662	0.00862695	3074	0.699427	down
RAB35	0.000657419	0.00860776	11021	0.853902	down
DAPK1	0.000653914	0.00857199	1612	0.807088	down
MTHFSD	0.000648348	0.00850908	64779	0.933063	down
STAB1	0.000647324	0.00850572	23166	0.793061	down
PTGFRN	0.000642872	0.00845723	5738	0.926991	down
CREB3L2	0.000637246	0.00839318	64764	1.18398	up
NAGK	0.000636859	0.00839318	55577	0.675951	down
MARCKS	0.000636581	0.00839318	4082	0.734808	down
ARMC1	0.000635726	0.00839318	55156	1.28638	up
ITPKB	0.000628053	0.00831159	3707	0.827466	down
PFN1	0.000620875	0.0082264	5216	0.72877	down
C15orf40	0.000620273	0.0082264	123207	1.18968	up
KIAA1324	0.000617986	0.00820775	NA	0.671539	down
SESN1	0.000616013	0.00819135	27244	1.37436	up
SNX1	0.000612463	0.00815392	6642	0.875926	down
MCAT	0.000609984	0.00813067	27349	0.894723	down
MRPS28	0.000608075	0.00811499	28957	1.25787	up
MEF2D	0.000596995	0.00797672	4209	0.845781	down
THOC5	0.000592106	0.00792094	8563	0.740427	down
SCYL1	0.000590422	0.00790795	57410	0.835716	down
AHCYL2	0.000578184	0.00775339	23382	0.902297	down
SPG7	0.000574431	0.0077124	6687	0.889784	down
WFS1	0.00057017	0.00766447	7466	0.915368	down
NDUFA1	0.000562593	0.00757179	4694	1.44361	up
TMED4	0.000560596	0.00755409	222068	0.814505	down
RBM15	0.000558023	0.00752856	64783	1.19863	up
TMEM9	0.000557672	0.00752856	252839	1.22502	up
C1orf35	0.00055566	0.00751496	79169	0.904469	down
SERP1	0.000555271	0.00751496	27230	1.30478	up
IMPG2	0.000550371	0.00746163	50939	1.13607	up
UBP1	0.000549929	0.00746163	7342	1.21879	up
IKBKB	0.000548158	0.00744985	3551	0.842848	down
DAP	0.000547912	0.00744985	1611	1.4449	up
DUSP19	0.000547738	0.00744985	142679	1.42226	up
POLR2H	0.000545738	0.00744432	5437	1.23093	up
TMEM69	0.000543415	0.00742177	51249	0.837645	down
PADI4	0.000543259	0.00742177	23569	0.621617	down
CNBP	0.000540571	0.00740115	7555	0.734369	down
DPYSL2	0.000539541	0.00739618	1808	0.676875	down
NAMPT	0.000532088	0.00730303	10135	0.664772	down
YME1L1	0.000531576	0.00730303	10730	0.882942	down
RSPH3	0.000530851	0.00730303	83861	0.841005	down
SNRPB	0.00052988	0.00729983	6628	0.767977	down
GNAI2	0.000528583	0.00729103	2771	0.73092	down
EMR3	0.000525015	0.00725083	NA	0.484544	down
GLOD5	0.000524579	0.00725083	392465	1.10184	up
CHMP2A	0.000523088	0.00724225	27243	0.793553	down
DGCR2	0.000519787	0.00720554	9993	0.793779	down
MFSD1	0.000518955	0.00720302	64747	1.3317	up
PICALM	0.000515638	0.00716594	8301	0.786469	down
NFKB1	0.000515068	0.00716594	4790	0.777841	down
CHD1	0.000511604	0.00712774	1105	1.33495	up
STAT2	0.000507774	0.00708328	6773	1.41155	up
KIAA1429	0.000502866	0.00702366	NA	0.90659	down
SRP14	0.000501372	0.00701162	6727	1.30104	up
FAM96B	0.00049865	0.00698236	NA	1.2355	up
S100A9	0.000495589	0.00694827	6280	1.17869	up
RBM12B	0.000494239	0.00693812	389677	1.38203	up
TMEM177	0.00048925	0.00687679	80775	1.12987	up
C1orf85	0.000482565	0.00679142	NA	0.713581	down
ST13	0.000482489	0.00679142	6767	1.71595	up
CLIC1	0.000482295	0.00679142	1192	1.23603	up
CALM1	0.000481294	0.00679142	801	0.763798	down
RNF219	0.000477676	0.00675692	NA	1.14935	up
TBC1D16	0.000473874	0.0067117	125058	1.19741	up
PRSS35	0.000467888	0.0066354	167681	1.12829	up
EIF5B	0.000466655	0.00662638	9669	1.20295	up
VAMP1	0.000465251	0.00661492	6843	0.881547	down
CSE1L	0.000461132	0.00656477	1434	1.2139	up
EFTUD2	0.000455328	0.00649047	9343	0.829117	down
NIPA2	0.000455098	0.00649047	81614	1.19924	up
MYO1G	0.000453203	0.00647684	64005	0.736019	down
VPS4A	0.000452917	0.00647684	27183	1.23603	up
CDC42EP2	0.000452257	0.00647684	10435	0.757132	down
FCN1	0.000452088	0.00647684	2219	0.610927	down
TRO	0.000449974	0.006464	7216	0.902098	down
UBE2Q2	0.000448145	0.00644609	92912	1.37425	up
COQ9	0.000447792	0.00644609	57017	0.880242	down
BIRC2	0.000437241	0.0063056	329	1.60056	up
CHD4	0.000437232	0.0063056	1108	0.817702	down
BRWD1	0.000436458	0.0063056	54014	1.14155	up
SPIRE1	0.000436213	0.0063056	56907	0.885339	down
PRCP	0.000435389	0.0063056	5547	0.796588	down
SLC43A2	0.000433989	0.00629966	124935	0.646518	down
ZNF577	0.000430121	0.00625169	84765	1.22046	up
MCRS1	0.000429762	0.00625169	10445	0.835675	down
ARID3A	0.000419087	0.00610732	1820	0.705249	down
DYM	0.000416444	0.0060768	54808	0.844564	down
MEA1	0.000415915	0.0060768	4201	1.28424	up
KEAP1	0.000414184	0.00605976	9817	0.860929	down
ADAM8	0.000414147	0.00605976	101	0.661046	down
NBPF20	0.000413082	0.00605962	100288142	0.796031	down
SUV39H2	0.000410937	0.00603615	79723	1.15245	up
RPAP3	0.000409456	0.00602236	79657	0.804848	down
TMEM104	0.000408991	0.00602236	54868	0.897384	down
EFR3A	0.00040843	0.00602236	23167	1.35273	up
KCMF1	0.000406398	0.00600128	56888	1.16185	up
RHOBTB3	0.000404795	0.00598557	22836	1.1497	up
UTP3	0.000403831	0.00597929	57050	0.766082	down
IGF1R	0.000401939	0.00595923	3480	0.853475	down
SRP19	0.000401887	0.00595923	6728	1.3306	up
ART1	0.000400767	0.00595779	417	1.10295	up
TAX1BP1	0.000385829	0.00574342	8887	1.40434	up
C11orf24	0.000384905	0.00573736	53838	1.16433	up
ATP6V0B	0.000384472	0.00573736	533	1.24408	up
MBNL1	0.000383897	0.00573736	4154	1.33149	up
PANK2	0.000381919	0.0057159	80025	0.836565	down
MRPL46	0.000378654	0.00567469	26589	1.15297	up
ATG4B	0.000375578	0.00563622	23192	0.881062	down
ZNF319	0.000375275	0.00563622	57567	0.764055	down
RAB2B	0.000374378	0.00563345	84932	2.57846	up
GPR113	0.000371513	0.00559793	NA	1.11837	up
CR1	0.00037025	0.0055865	1378	0.771709	down
GSN	0.000369577	0.00558394	2934	0.790047	down
TDRD1	0.000369481	0.00558394	56165	1.41078	up
ZBED1	0.000368568	0.0055839	9189	0.760286	down
GFOD1	0.000362691	0.00550238	54438	1.31567	up
ELMO1	0.000361744	0.00549553	9844	0.805133	down
TKT	0.000357271	0.00543502	7086	0.647073	down
SLC4A7	0.000355495	0.00541544	9497	1.16097	up
MTMR3	0.000353073	0.00538593	8897	0.813254	down
LYN	0.000350962	0.00536111	4067	0.746872	down
ZMAT2	0.000350608	0.00536111	153527	1.55381	up
SRRM1	0.000349937	0.00536022	10250	1.21587	up
HNRNPD	0.000345748	0.00530339	3184	0.794242	down
ZNFX1	0.000344915	0.00529794	57169	0.751196	down
MTMR14	0.000344576	0.00529794	64419	0.805929	down
IL16	0.000344446	0.00529794	3603	0.859385	down
SEMA4A	0.000340792	0.00525644	64218	0.663507	down
HMGCL	0.000339977	0.00525118	3155	0.865685	down
SLC25A23	0.000337776	0.00522445	79085	1.31033	up
ATP13A1	0.000335395	0.00519488	57130	0.799366	down
RGL1	0.000334869	0.00519398	23179	1.31481	up
OAZ3	0.000334208	0.00519099	51686	1.15111	up
KPNA3	0.000333395	0.00518562	3839	1.2566	up
UBE2G2	0.000332985	0.00518562	7327	1.2254	up
PITPNC1	0.000332955	0.00518562	26207	0.881013	down
CSAD	0.000332318	0.00518562	51380	0.748474	down
PDCD7	0.00033144	0.0051843	10081	1.17397	up
COMT	0.000330035	0.00516961	1312	0.847857	down
CNOT6	0.000329909	0.00516961	57472	1.28074	up
RPL30	0.000328651	0.00516253	6156	1.55765	up
SEC62	0.000326028	0.00512858	7095	1.30084	up
HERPUD2	0.000325033	0.00512019	64224	0.850281	down
USP26	0.000323569	0.00510438	83844	0.909734	down
CNNM1	0.000323234	0.00510438	26507	1.18523	up
UBE2D2	0.000320903	0.00507677	7322	1.14547	up
TXNDC17	0.000320311	0.00507465	84817	1.33929	up
C14orf159	0.000318662	0.00505574	NA	0.702253	down
GYPE	0.000318162	0.00505504	2996	1.44087	up
SPHK2	0.000317955	0.00505504	56848	0.834777	down
SLC26A8	0.000315468	0.00502664	116369	0.813282	down
DNAJB9	0.00031297	0.00499401	4189	1.3463	up
CDC14C	0.000308794	0.00493447	168448	1.09319	up
CKLF	0.000307072	0.00491404	51192	1.34659	up
ZNF341	0.000306683	0.00491404	84905	0.788418	down
ZNF792	0.000305769	0.00490735	126375	1.16796	up
B4GALT1	0.000305351	0.00490735	2683	1.31509	up
ZNF3	0.000304204	0.0048964	7551	1.08757	up
REPS2	0.000301936	0.00486696	9185	0.744592	down
NDE1	0.000301646	0.00486696	54820	0.681017	down
RASGRP4	0.000301177	0.00486696	115727	0.823356	down
GBP2	0.000300955	0.00486696	2634	0.631038	down
METTL3	0.000299345	0.00485342	56339	0.859579	down
PITRM1	0.000297689	0.00483363	10531	0.883569	down
THADA	0.000296756	0.00482555	63892	0.884008	down
PRMT2	0.000296108	0.00482209	3275	0.849251	down
NUB1	0.00029605	0.00482209	51667	1.24998	up
MYNN	0.000294885	0.0048163	55892	1.2116	up
DDX50	0.000291048	0.00476065	79009	1.15897	up
STBD1	0.00029096	0.00476065	8987	1.31521	up
PDPR	0.000290904	0.00476065	55066	0.787929	down
CTDSP2	0.000290595	0.00476065	10106	0.778414	down
COPS8	0.000289911	0.00476065	10920	1.15291	up
NUP85	0.000287485	0.00473731	79902	0.790885	down
EIF3F	0.000287275	0.00473731	8665	0.716086	down
SKIV2L	0.000285648	0.00472106	6499	0.818685	down
ASGR2	0.000283964	0.00470024	433	0.727024	down
BOLA2	0.000279045	0.00462573	552900	1.14554	up
SUPT5H	0.000278428	0.0046224	6829	0.831313	down
TAF15	0.000278102	0.0046224	8148	0.787047	down
HARS2	0.000275906	0.0045943	23438	0.854021	down
NDUFS4	0.000274103	0.00457112	4724	1.35253	up
DENND2C	0.000270347	0.00451528	163259	1.34705	up
RPGRIP1	0.000269761	0.00451229	57096	0.883897	down
PTPN4	0.000265807	0.00445287	5775	1.2682	up
YIPF3	0.000265216	0.00444969	25844	0.758659	down
CAPZB	0.000264308	0.00444117	832	0.76419	down
TRPC5	0.00026122	0.00439595	7224	1.10018	up
MMP25	0.000260497	0.00439044	64386	0.776817	down
TRAF6	0.000260057	0.0043897	7189	0.870777	down
NUFIP2	0.000257581	0.00435453	57532	1.2493	up
TIAF1	0.000257478	0.00435453	9220	0.752471	down
NDUFA7	0.000254897	0.00432233	4701	1.21977	up
PSMB5	0.000254755	0.00432233	5693	1.20771	up
ITGAX	0.000250822	0.00426629	3687	0.783278	down
ZNF442	0.000247862	0.00422241	79973	1.13586	up
CCT8	0.000244266	0.00416755	10694	0.736344	down
APPL1	0.000243406	0.00415927	26060	1.27337	up
MEP1A	0.00024307	0.00415927	4224	1.13751	up
HLX	0.000241201	0.00413435	3142	0.78388	down
SPTAN1	0.000240897	0.00413435	6709	0.790164	down
CHUK	0.000238107	0.00409396	1147	1.40049	up
ZNF175	0.000237888	0.00409396	7728	1.17636	up
MYO5A	0.000237198	0.00409102	4644	0.795663	down
CNIH4	0.000237143	0.00409102	29097	1.49136	up
C10orf54	0.000236997	0.00409102	NA	0.646469	down
PARP4	0.000236544	0.00409102	143	0.721082	down
SYK	0.000235976	0.00409102	6850	0.717441	down
TCF12	0.000235741	0.00409102	6938	1.15714	up
GEMIN6	0.000234288	0.00407889	79833	1.12029	up
BFAR	0.000233613	0.00407354	51283	1.22479	up
HERC1	0.000230197	0.00402029	8925	0.834775	down
ZNHIT1	0.000229763	0.00401903	10467	1.25214	up
PHKA2	0.000228769	0.00400798	5256	0.720668	down
MAN2C1	0.000226968	0.00398272	4123	0.88152	down
CHML	0.000226822	0.00398272	1122	1.14466	up
TMEM39B	0.000225851	0.00397569	55116	0.80864	down
MRPS22	0.000222439	0.00392186	56945	1.25451	up
CHD8	0.000221768	0.00391625	57680	0.737277	down
PGM1	0.000221474	0.00391625	5236	0.778779	down
CORO1A	0.00022081	0.00391179	11151	0.676974	down
EGLN1	0.000217427	0.00385803	54583	0.713669	down
CCDC14	0.000217327	0.00385803	64770	1.22465	up
C4orf33	0.000215759	0.00384072	132321	1.19186	up
RAC2	0.000212276	0.00378479	5880	0.759953	down
CMTM7	0.000212229	0.00378479	112616	0.776919	down
LEPROT	0.000209631	0.00374969	54741	1.33811	up
CD14	0.000208952	0.00374359	929	0.521365	down
BIN2	0.000208716	0.00374359	51411	0.803752	down
MRPL40	0.000203408	0.00365608	64976	1.25296	up
PABPC1	0.000203168	0.00365608	26986	0.751973	down
CHCHD3	0.000202427	0.00365028	54927	1.15707	up
NBEAL2	0.000199617	0.00360546	23218	0.739676	down
CISD2	0.000199472	0.00360546	493856	1.86792	up
ARHGAP25	0.000198132	0.00359033	9938	0.832196	down
TMEM87A	0.000198039	0.00359033	25963	1.26655	up
CAPG	0.000197878	0.00359033	822	1.48106	up
SMARCD1	0.000196582	0.0035798	6602	0.863229	down
PPP1R10	0.000196435	0.0035798	5514	0.764724	down
CD52	0.000195349	0.00356906	1043	2.00644	up
PPM1K	0.000195326	0.00356906	152926	1.21351	up
RALY	0.000195316	0.00356906	22913	0.778795	down
DARS	0.000192169	0.0035284	NA	1.36802	up
KIAA0556	0.000190416	0.00350202	NA	0.805002	down
ALOX5	0.000188928	0.00348042	240	0.691321	down
LCP1	0.000187586	0.00346145	3936	0.657689	down
ZMYM1	0.000185355	0.00342598	79830	1.2491	up
SET	0.000182621	0.00338109	6418	1.3499	up
FAM120B	0.000178896	0.00331766	84498	0.793376	down
VPS52	0.000178893	0.00331766	6293	0.865468	down
APLP2	0.000177671	0.00330599	334	0.779296	down
VPS37B	0.000177633	0.00330599	79720	0.763814	down
C10orf88	0.000177259	0.00330599	80007	1.1963	up
NAP1L4	0.000177182	0.00330599	4676	1.31628	up
ACVR2A	0.000177063	0.00330599	92	1.16601	up
HPS6	0.000176496	0.00330599	79803	0.822495	down
PEX16	0.000173177	0.00325513	9409	0.85856	down
C17orf47	0.000169576	0.00319286	NA	1.10771	up
EIF5A	0.000168446	0.00317697	1984	1.40958	up
ERH	0.000166767	0.00315067	2079	1.37612	up
CD300A	0.000166115	0.00314371	11314	0.731674	down
LYZ	0.000164561	0.00311963	4069	0.553848	down
SAMD9	0.000164402	0.00311963	54809	1.57237	up
NR2C2	0.000161486	0.00307183	7182	0.84333	down
STARD10	0.000155825	0.00296924	10809	0.720539	down
TFRC	0.000153424	0.00292852	7037	1.79369	up
ROPN1L	0.000151936	0.00290513	83853	0.701832	down
GFM1	0.000151847	0.00290513	85476	1.20415	up
ZNF641	0.000151341	0.00290376	121274	0.720068	down
PRPF40A	0.000150943	0.00290114	55660	0.851926	down
LRCH3	0.000150728	0.00290114	84859	0.821896	down
SPG21	0.00015049	0.00290114	51324	0.868504	down
FGA	0.000149973	0.00289756	2243	1.19278	up
SURF4	0.000148732	0.00287861	6836	0.809549	down
ADPRH	0.000148132	0.002872	141	1.13039	up
PPP1CB	0.000147075	0.00285651	5500	1.34448	up
FIS1	0.000145618	0.00283316	51024	2.06164	up
ZDHHC7	0.000144495	0.00281626	55625	0.809793	down
ZNF598	0.000142765	0.00278743	90850	0.867108	down
DIRC2	0.00014211	0.00277953	NA	0.701205	down
ODF2	0.000141344	0.00276945	4957	1.19466	up
ARNT	0.000139139	0.00273106	405	1.13057	up
NCF4	0.000138947	0.00273106	4689	0.751301	down
XRCC6	0.000136588	0.00269051	2547	0.787478	down
TLN1	0.000135597	0.00267574	7094	0.707988	down
GAK	0.000134618	0.00266116	2580	0.825263	down
IWS1	0.000134393	0.00266116	55677	0.813003	down
COPE	0.000131986	0.00261846	11316	0.766539	down
PANX2	0.000131038	0.00260432	56666	0.708323	down
DPF2	0.000129529	0.00257895	5977	0.811018	down
ZNF627	0.000129439	0.00257895	199692	1.19761	up
SEC23B	0.000129418	0.00257895	10483	0.716159	down
PLEK	0.000129167	0.00257895	5341	0.754504	down
NIP7	0.000128757	0.00257895	51388	1.21778	up
CD97	0.000128394	0.00257895	NA	0.625252	down
PPP2R5A	0.000127876	0.00257376	5525	1.33937	up
HSD17B11	0.000124998	0.00252041	51170	0.687531	down
SVIL	0.000122845	0.00248151	6840	0.821036	down
ARL16	0.000121325	0.00245528	339231	1.31829	up
SMARCB1	0.000120398	0.00244098	6598	0.879928	down
PGD	0.000120144	0.00244028	5226	0.654238	down
DDX18	0.00011975	0.00243674	8886	1.30047	up
TRIAP1	0.000119361	0.00243329	51499	1.26486	up
ALPL	0.000119094	0.00243233	249	0.499384	down
TSPAN31	0.000118086	0.00241618	6302	1.29792	up
ZNF26	0.000117314	0.00240483	7574	1.18944	up
RCOR3	0.000116813	0.002399	55758	1.45859	up
TXNL1	0.000116718	0.002399	9352	0.846865	down
TOP3A	0.000113523	0.00234008	7156	0.828073	down
TIMM17B	0.000111534	0.00230337	10245	1.24081	up
AFAP1	0.000110914	0.00229484	60312	1.21815	up
RENBP	0.000110844	0.00229484	5973	0.669459	down
PPP2R5C	0.00010992	0.0022828	5527	0.860825	down
GRSF1	0.000109849	0.0022828	2926	1.19138	up
PRDX5	0.000108334	0.00225831	25824	1.42324	up
APPL2	0.000107043	0.0022356	55198	1.51763	up
LRRFIP1	0.000106646	0.00223151	9208	1.63184	up
FLII	0.000106573	0.00223151	2314	0.748144	down
MAPK14	0.000105703	0.00222017	1432	0.736689	down
HSPA9	0.000105006	0.00220971	3313	1.25624	up
CRTAP	0.000104532	0.00220391	10491	0.829768	down
MRPL13	0.000103589	0.00218818	28998	1.43041	up
HS1BP3	0.000103377	0.00218788	64342	0.847049	down
DDX46	0.000103344	0.00218788	9879	1.20985	up
PLXDC2	0.000102536	0.0021784	84898	0.664555	down
AXIN1	0.000102302	0.00217759	8312	0.853071	down
DPEP2	0.000101142	0.00215705	64174	0.523729	down
RHEBL1	9.87e-05	0.00210964	121268	1.10708	up
CDC42EP4	9.85e-05	0.0021094	23580	0.837983	down
BRE	9.84e-05	0.0021094	NA	0.813795	down
PLK1	9.81e-05	0.00210859	5347	1.20152	up
ZADH2	9.81e-05	0.00210859	284273	1.4009	up
GLRX	9.74e-05	0.00210226	2745	1.46572	up
H2AFY	9.67e-05	0.00208994	NA	0.725124	down
SIRPD	9.65e-05	0.00208926	128646	0.794607	down
PDSS2	9.6e-05	0.00208359	57107	1.33578	up
MARK2	9.5e-05	0.0020668	2011	0.72582	down
PSG3	9.5e-05	0.0020668	5671	0.763754	down
GMEB2	9.46e-05	0.00206518	26205	0.810379	down
PHF5A	9.42e-05	0.00206132	84844	1.22104	up
RWDD1	9.39e-05	0.00205708	51389	1.31993	up
METAP2	9.37e-05	0.00205708	10988	1.29457	up
TRPM6	9.31e-05	0.00204811	140803	0.726892	down
SNX27	9.28e-05	0.00204618	81609	0.679973	down
ABCB7	9.28e-05	0.00204618	22	1.22705	up
ARCN1	9.22e-05	0.00204176	372	0.809679	down
GRB2	9.17e-05	0.0020338	2885	0.779528	down
CAND1	9.13e-05	0.00202844	55832	1.16915	up
UHMK1	9.05e-05	0.00201532	127933	1.32018	up
NUP62	8.98e-05	0.00200334	23636	0.823329	down
TNPO3	8.87e-05	0.00198212	23534	0.763085	down
DHX8	8.77e-05	0.0019646	1659	0.852856	down
TICAM1	8.76e-05	0.0019646	148022	0.839331	down
LTBR	8.62e-05	0.00193968	4055	0.731187	down
TGFBI	8.55e-05	0.00192676	7045	0.462664	down
LSM1	8.52e-05	0.00192367	27257	1.44968	up
RAP2A	8.46e-05	0.00191389	5911	1.48746	up
LYRM2	8.44e-05	0.00191298	57226	1.16873	up
PAF1	8.27e-05	0.00187998	54623	0.774661	down
C21orf67	8.17e-05	0.00186017	NA	1.11252	up
N4BP2	8.16e-05	0.00186017	55728	1.3396	up
RBM17	8.15e-05	0.00186017	84991	1.23139	up
HERC6	8.14e-05	0.00186017	55008	1.41312	up
SGSH	8.09e-05	0.0018568	6448	0.687728	down
MANBA	8.03e-05	0.00184822	4126	0.687396	down
WDR37	8.03e-05	0.00184822	22884	0.804994	down
LHFPL3	8e-05	0.00184768	375612	1.17429	up
NPLOC4	7.97e-05	0.00184556	55666	1.37261	up
GAS7	7.96e-05	0.00184556	8522	0.721255	down
DHX16	7.88e-05	0.00183139	8449	0.818431	down
APTX	7.76e-05	0.00180777	54840	1.14364	up
ITM2B	7.75e-05	0.00180777	9445	0.744822	down
GLTSCR1	7.73e-05	0.00180777	NA	0.799514	down
PRKAB2	7.63e-05	0.00178968	5565	1.24084	up
CTNNA1	7.51e-05	0.00176362	1495	0.754842	down
SIPA1	7.46e-05	0.00175677	6494	0.750352	down
TRPC4AP	7.45e-05	0.00175677	26133	0.802787	down
UBE2N	7.35e-05	0.00173802	7334	1.3381	up
ZFAND2A	7.32e-05	0.00173545	90637	1.2792	up
EML3	7.23e-05	0.00171672	256364	0.714638	down
STAT6	7.03e-05	0.00167341	6778	0.696835	down
SMARCC2	7.02e-05	0.00167341	6601	0.8615	down
OSTF1	6.96e-05	0.00166232	26578	0.711723	down
TM9SF4	6.9e-05	0.00165327	9777	0.753623	down
CHFR	6.82e-05	0.00163817	55743	0.824507	down
UTP6	6.82e-05	0.00163817	55813	0.846495	down
PIP5K1C	6.75e-05	0.00162673	23396	0.778688	down
IMPA2	6.73e-05	0.00162664	3613	0.662948	down
FRAT2	6.71e-05	0.00162514	23401	0.685193	down
TBC1D2	6.62e-05	0.00160561	55357	0.710731	down
S100A10	6.58e-05	0.0016007	6281	0.589269	down
IGFBP1	6.58e-05	0.0016007	3484	1.48647	up
DENND1A	6.51e-05	0.00159086	57706	0.846835	down
TOR1A	6.3e-05	0.00154185	1861	1.28003	up
POGK	6.26e-05	0.00153506	57645	0.77808	down
EXOC3	6.18e-05	0.00151962	11336	0.813305	down
MRPS21	6.11e-05	0.00150628	54460	1.32857	up
AKAP13	6.08e-05	0.00150143	11214	0.742638	down
OSCAR	6.07e-05	0.00150143	126014	0.665865	down
PPM1G	6.06e-05	0.00150143	5496	0.719029	down
MTF1	6.05e-05	0.00150143	4520	0.639687	down
NOTCH1	6.03e-05	0.00150143	4851	0.72022	down
TDP1	5.96e-05	0.0014886	55775	1.28121	up
LOC441124	5.89e-05	0.00147402	NA	0.702021	down
REXO4	5.85e-05	0.00146678	57109	1.16646	up
ALDH2	5.83e-05	0.00146554	217	0.531898	down
IFI27	5.8e-05	0.00146165	3429	6.18419	up
ABCC5	5.76e-05	0.00145621	10057	0.814511	down
TMEM184B	5.66e-05	0.0014319	25829	0.752764	down
GZMH	5.64e-05	0.00143033	2999	2.10202	up
TLE3	5.6e-05	0.00142432	7090	0.698087	down
ZBTB33	5.55e-05	0.00141395	10009	1.25271	up
DYNLT1	5.54e-05	0.00141395	6993	1.40131	up
BBX	5.53e-05	0.00141395	56987	0.760994	down
MRPL22	5.51e-05	0.00141348	29093	1.39435	up
ZC3H3	5.44e-05	0.00140082	23144	0.704092	down
TUBA1C	5.42e-05	0.00139887	84790	0.715483	down
RAB6A	5.4e-05	0.00139671	5870	1.27666	up
PPHLN1	5.27e-05	0.00136492	51535	0.88376	down
C9orf16	5.24e-05	0.00136152	79095	1.47731	up
SAFB2	5.23e-05	0.00136152	9667	0.747536	down
XAB2	5.19e-05	0.00135515	56949	0.756961	down
BRPF1	5.16e-05	0.00135053	7862	0.794505	down
TMEM41B	5.12e-05	0.00134321	440026	1.41283	up
MAP1S	4.97e-05	0.001307	55201	0.70531	down
ILK	4.96e-05	0.001307	3611	0.724864	down
SCPEP1	4.84e-05	0.00127841	59342	0.664247	down
ZNF93	4.79e-05	0.00126785	81931	1.18214	up
C22orf34	4.77e-05	0.00126581	348645	0.807757	down
AP1G2	4.75e-05	0.00126379	8906	0.810206	down
HAX1	4.7e-05	0.00125391	10456	1.19267	up
DDX55	4.61e-05	0.001231	57696	1.24797	up
KLF6	4.52e-05	0.00121012	1316	0.739726	down
SEMA4B	4.47e-05	0.00120093	10509	0.75369	down
CSNK2A2	4.47e-05	0.00120093	1459	0.840674	down
MAN2B2	4.45e-05	0.00120093	23324	0.728618	down
CLEC16A	4.45e-05	0.00120093	23274	0.797409	down
EMG1	4.45e-05	0.00120093	10436	1.34607	up
RPAIN	4.42e-05	0.00120093	84268	1.16233	up
PTDSS1	4.42e-05	0.00120093	9791	1.3277	up
TRAPPC5	4.34e-05	0.00118417	126003	1.62583	up
EPN1	4.28e-05	0.00117231	29924	0.704655	down
TOR3A	4.27e-05	0.001172	64222	1.26217	up
UBN1	4.26e-05	0.001172	29855	0.676121	down
EIF3M	4.26e-05	0.001172	10480	0.783036	down
PSG9	4.26e-05	0.001172	5678	0.785853	down
DHX35	4.26e-05	0.001172	60625	1.09751	up
MTHFR	4.23e-05	0.001172	4524	0.825111	down
PTPLA	4.18e-05	0.00116435	NA	1.46867	up
PIK3R1	4.17e-05	0.00116435	5295	1.19328	up
STK40	4.15e-05	0.00116173	83931	0.791696	down
MBOAT2	4.14e-05	0.00116173	129642	1.25045	up
S100P	4.07e-05	0.00114546	6286	2.09493	up
RELA	4.06e-05	0.00114546	5970	0.852919	down
ATG7	4.05e-05	0.00114546	10533	0.712447	down
MIF4GD	4.02e-05	0.00114067	57409	1.27777	up
WDFY1	4.01e-05	0.00114067	57590	1.41596	up
2022-03-06	3.95e-05	0.00112543	NA	1.43419	up
KIAA0368	3.9e-05	0.00111363	NA	0.83756	down
IL17RA	3.84e-05	0.00109965	23765	0.681047	down
YWHAG	3.78e-05	0.0010874	7532	1.25406	up
BLCAP	3.67e-05	0.0010578	10904	1.28483	up
TAF1C	3.6e-05	0.00103967	9013	0.850804	down
MAST3	3.59e-05	0.0010386	23031	0.672558	down
MFSD10	3.55e-05	0.00103071	10227	0.705394	down
NCOR1	3.52e-05	0.00102527	9611	0.872358	down
TMED2	3.47e-05	0.0010138	10959	1.51258	up
SETBP1	3.46e-05	0.00101172	26040	1.19994	up
LIMK2	3.42e-05	0.00100446	3985	0.752075	down
PLXNC1	3.36e-05	0.000989525	10154	0.660164	down
ANXA5	3.35e-05	0.000989399	308	0.714348	down
LSM7	3.34e-05	0.000986337	51690	1.43514	up
ATP6V1D	3.31e-05	0.000982614	51382	1.48395	up
GATAD2B	3.21e-05	0.00095469	57459	0.721461	down
SLC23A1	3.19e-05	0.000952212	9963	1.14678	up
SALL3	3.15e-05	0.000941944	27164	1.4678	up
ZC3H18	3.14e-05	0.000941619	124245	0.785249	down
RNASET2	3.13e-05	0.000941619	8635	0.615317	down
ACO1	3.12e-05	0.000939779	48	0.863718	down
C19orf26	3e-05	0.000906147	NA	1.11907	up
UGDH	3e-05	0.000906147	7358	1.24415	up
TFAM	2.99e-05	0.000906147	7019	1.27494	up
CNOT6L	2.93e-05	0.000893989	246175	1.23552	up
MRPL17	2.9e-05	0.000886205	63875	1.315	up
RNF181	2.86e-05	0.000875947	51255	1.30023	up
SERBP1	2.84e-05	0.000873391	26135	1.24943	up
DHRS7	2.83e-05	0.000872779	51635	0.719749	down
ST3GAL2	2.82e-05	0.000871536	6483	0.816598	down
CFP	2.79e-05	0.000864356	5199	0.62355	down
IFI16	2.74e-05	0.000850891	3428	0.618216	down
PRDM4	2.72e-05	0.000847367	11108	1.22367	up
CREBBP	2.7e-05	0.000842794	1387	0.801887	down
CAPZA1	2.68e-05	0.000839944	829	0.704571	down
EIF4A3	2.67e-05	0.000839944	9775	0.770051	down
DNASE1L1	2.6e-05	0.000820381	1774	0.777975	down
CBFB	2.57e-05	0.000812432	865	1.41541	up
CBLB	2.56e-05	0.000811326	868	1.36093	up
ARHGEF18	2.54e-05	0.000806469	23370	0.667834	down
PACS1	2.52e-05	0.000804259	55690	0.730709	down
POLG	2.52e-05	0.000804259	5428	0.841985	down
PGAM1	2.46e-05	0.000789382	5223	0.753519	down
DECR1	2.4e-05	0.000771059	1666	0.749874	down
CORO1C	2.4e-05	0.000771059	23603	1.41645	up
E2F6	2.39e-05	0.000771059	1876	1.22714	up
SEMA4D	2.15e-05	0.000697296	10507	0.594208	down
LASP1	2.12e-05	0.000689907	3927	0.73692	down
KIAA0513	2.12e-05	0.000689907	9764	0.750106	down
USP5	2.09e-05	0.000685306	8078	0.758996	down
TXNDC12	2.08e-05	0.000681314	51060	1.39141	up
FTH1	2.07e-05	0.000681158	2495	0.722151	down
ACTB	2.06e-05	0.000679185	60	0.72504	down
HOPX	2.04e-05	0.000676941	84525	1.262	up
ZFYVE21	2.03e-05	0.000672966	79038	1.32479	up
COX7B	1.98e-05	0.000660984	1349	1.63358	up
N4BP1	1.97e-05	0.000659054	9683	0.716404	down
GPM6A	1.97e-05	0.000659054	2823	1.10549	up
NDUFB3	1.97e-05	0.000659054	4709	1.64037	up
MNDA	1.96e-05	0.000659054	4332	0.636503	down
PDE12	1.95e-05	0.000657788	201626	1.16158	up
VDAC1	1.94e-05	0.000657788	7416	0.751165	down
HERPUD1	1.94e-05	0.000657788	9709	0.766016	down
PSD4	1.93e-05	0.000657788	23550	0.705302	down
NDUFV2	1.92e-05	0.000655928	4729	1.31043	up
EPC1	1.85e-05	0.00063621	80314	0.815679	down
SMARCD2	1.85e-05	0.000635505	6603	0.758859	down
PIAS4	1.83e-05	0.00063378	51588	0.721847	down
TNK2	1.83e-05	0.00063378	10188	0.801535	down
GZMA	1.82e-05	0.000632608	3001	2.29917	up
MAPK1	1.8e-05	0.000627522	5594	0.811453	down
SOCS1	1.78e-05	0.000621437	8651	1.38308	up
ARPC1B	1.73e-05	0.000607701	10095	0.725911	down
CAPZA2	1.71e-05	0.00060118	830	1.59234	up
RPS19BP1	1.69e-05	0.000598331	91582	1.239	up
NCF1	1.68e-05	0.000596334	653361	0.532523	down
MCTP2	1.68e-05	0.000596334	55784	0.732639	down
PIK3CD	1.66e-05	0.000592683	5293	0.662046	down
TRAM2	1.63e-05	0.000582375	9697	0.814604	down
MRPL21	1.63e-05	0.000582375	219927	1.22004	up
MED12	1.62e-05	0.000582375	9968	0.800743	down
PECAM1	1.61e-05	0.00058171	5175	0.665584	down
AP1M1	1.61e-05	0.00058171	8907	0.669064	down
ASH2L	1.6e-05	0.000580307	9070	1.27025	up
CLDND1	1.57e-05	0.000571649	56650	1.32369	up
CSTB	1.55e-05	0.000569077	1476	0.710903	down
C8orf59	1.55e-05	0.000569077	NA	1.46635	up
PHF21A	1.54e-05	0.000565686	51317	0.676522	down
HM13	1.51e-05	0.000558848	81502	0.852918	down
MGST2	1.49e-05	0.000552582	4258	0.769159	down
CLCN7	1.48e-05	0.000551568	1186	0.648993	down
NUDT2	1.47e-05	0.000549843	318	1.33187	up
RNF44	1.46e-05	0.000545747	22838	0.676724	down
SERPINB8	1.45e-05	0.000545747	5271	0.787453	down
EXOSC10	1.42e-05	0.000537237	5394	0.787655	down
GPD1L	1.42e-05	0.00053604	23171	1.25008	up
UTP11L	1.41e-05	0.000535445	NA	0.856862	down
OXA1L	1.38e-05	0.000525246	5018	0.694885	down
GNPTAB	1.38e-05	0.000525246	79158	1.17737	up
PITPNM1	1.36e-05	0.000522672	9600	0.764722	down
ITGA3	1.36e-05	0.000522672	3675	1.25041	up
ERICH1	1.34e-05	0.00051818	157697	0.755552	down
TMEM175	1.24e-05	0.000482649	84286	0.758151	down
GAS6	1.24e-05	0.000482649	2621	0.858483	down
KIAA0141	1.24e-05	0.000482649	NA	0.881916	down
ZNF585A	1.24e-05	0.000482649	199704	1.24483	up
CD300C	1.22e-05	0.000480851	10871	0.735708	down
SSU72	1.19e-05	0.000471337	29101	0.752713	down
HMGN4	1.19e-05	0.000471337	10473	1.40597	up
NADK	1.17e-05	0.000466438	65220	0.695079	down
CBL	1.17e-05	0.000466438	867	0.75786	down
RPL31	1.14e-05	0.000457957	6160	1.74594	up
HIP1	1.12e-05	0.000451861	3092	0.717643	down
CKS2	1.12e-05	0.000450013	1164	1.82326	up
NPC2	1.11e-05	0.000447938	10577	0.6072	down
MBD6	1.09e-05	0.000443157	114785	0.68715	down
ATP6V1H	1.07e-05	0.000438034	51606	0.7995	down
CALU	1.02e-05	0.000417129	813	1.2232	up
MYL6	1.02e-05	0.000417129	4637	1.41925	up
DNAJC5	9.91e-06	0.000408614	80331	0.762188	down
RPL39	9.72e-06	0.000402102	6170	1.68709	up
ZBTB9	9.64e-06	0.000400326	221504	1.26283	up
SLC38A10	9.45e-06	0.00039379	124565	0.829589	down
USP10	9.44e-06	0.00039379	9100	0.626527	down
PSD3	9.24e-06	0.000388153	23362	1.24012	up
PPP3CB	9.14e-06	0.00038543	5532	1.50123	up
C14orf2	9.11e-06	0.00038543	NA	1.42798	up
RPS27L	9.02e-06	0.000383164	51065	1.60378	up
KPNB1	8.98e-06	0.000383164	3837	0.651389	down
TXN2	8.89e-06	0.000380497	25828	1.19453	up
EFNB2	8.79e-06	0.00037802	1948	1.25624	up
DCTN4	8.79e-06	0.00037802	51164	1.3999	up
RNF128	8.71e-06	0.000377144	79589	1.16269	up
DPY30	8.41e-06	0.000365952	84661	1.34845	up
RPS9	8.4e-06	0.000365952	6203	1.38331	up
TERF2	8.35e-06	0.000365952	7014	0.841406	down
QRICH1	8.19e-06	0.00036057	54870	0.855296	down
LIN54	8.1e-06	0.000357822	132660	1.19403	up
ITGAE	8.08e-06	0.000357822	3682	1.30736	up
NRIP1	8.08e-06	0.000357822	8204	1.33684	up
FH	8e-06	0.000357535	2271	0.722455	down
C18orf8	7.95e-06	0.000357087	NA	0.796999	down
FCGR2A	7.77e-06	0.00035009	2212	0.678542	down
TMEM43	7.75e-06	0.00035009	79188	0.678424	down
TMEM101	7.71e-06	0.00035009	84336	1.24888	up
SERPINA1	7.32e-06	0.000334084	5265	0.6798	down
PPP2R5E	7.29e-06	0.000334084	5529	1.32658	up
TMEM126A	7.17e-06	0.000329756	84233	1.49076	up
RAC1	6.81e-06	0.000314554	5879	1.33308	up
POLR2A	6.76e-06	0.000313862	5430	0.712831	down
PPP2R2A	6.73e-06	0.000313564	5520	1.29244	up
NDUFA13	6.56e-06	0.000306913	51079	1.4988	up
PSAP	6.54e-06	0.000306913	5660	0.621891	down
INTS3	6.46e-06	0.000304705	65123	0.770365	down
GPAA1	6.46e-06	0.000304705	8733	0.787352	down
COMMD6	6.44e-06	0.000304705	170622	1.59643	up
ELK1	6.37e-06	0.000304364	2002	1.31494	up
SETDB1	6.21e-06	0.000298272	9869	0.780725	down
SRRM2	5.9e-06	0.000284328	23524	0.69396	down
STAMBP	5.74e-06	0.000277934	10617	0.84615	down
BCAP31	5.6e-06	0.000272148	10134	0.676126	down
ARF3	5.33e-06	0.000260222	377	0.749955	down
ZZEF1	5.32e-06	0.000260222	23140	0.816872	down
ABR	5.3e-06	0.000260222	29	0.765044	down
SGSM2	5.28e-06	0.000260222	9905	0.716615	down
AURKAIP1	5.27e-06	0.000260222	54998	0.766903	down
RNF130	5.14e-06	0.00025668	55819	0.698097	down
RARS2	4.99e-06	0.00025037	57038	1.31868	up
AK3	4.54e-06	0.000229089	50808	1.40877	up
LMAN2L	4.51e-06	0.00022818	81562	1.27451	up
DBI	4.4e-06	0.000223708	1622	1.60136	up
YWHAB	4.12e-06	0.000210459	7529	0.74941	down
CTSD	4.1e-06	0.000210265	1509	0.607613	down
IL6R	4.07e-06	0.000210106	3570	0.670151	down
GIT2	3.95e-06	0.000204486	9815	0.785763	down
ICAM3	3.9e-06	0.000202944	3385	0.569449	down
ANPEP	3.77e-06	0.000197282	290	0.597228	down
RNF216	3.69e-06	0.00019411	54476	0.795357	down
SLC25A44	3.66e-06	0.000193022	9673	0.651132	down
IFI6	3.64e-06	0.000193022	2537	2.50089	up
ATP6V0D1	3.52e-06	0.000187461	9114	0.663684	down
QPCT	3.5e-06	0.000187272	25797	0.643832	down
WAS	3.48e-06	0.000187272	7454	0.564174	down
CORO7	3.48e-06	0.000187272	79585	0.681087	down
ATP5L	3.45e-06	0.000187272	NA	1.4011	up
DNAJC15	3.33e-06	0.000182154	29103	1.28175	up
BICD2	3.31e-06	0.000181652	23299	0.672843	down
PRPF31	3.26e-06	0.000180117	26121	0.812282	down
FBXW8	3.09e-06	0.000171186	26259	1.31994	up
SDF4	3.08e-06	0.000171186	51150	0.821134	down
ANTXR2	3.06e-06	0.000171186	118429	0.665366	down
ANXA2	3.01e-06	0.000169349	302	0.751319	down
SUPT16H	3.01e-06	0.000169349	11198	1.23759	up
KPNA6	2.77e-06	0.000157453	23633	0.697677	down
RARA	2.69e-06	0.000153912	5914	0.699464	down
ARHGEF12	2.64e-06	0.000151955	23365	1.61727	up
IL10RB	2.56e-06	0.000148142	3588	0.712743	down
RPS14	2.56e-06	0.000148142	6208	1.60094	up
PPP1CA	2.55e-06	0.000148142	5499	0.720039	down
AHCYL1	2.51e-06	0.000147221	10768	0.767927	down
MAN2A1	2.46e-06	0.00014531	4124	1.37357	up
NCOA7	2.44e-06	0.000144627	135112	1.50296	up
ENO1	2.41e-06	0.000143982	2023	0.647977	down
RPL35	2.41e-06	0.000143982	11224	1.85382	up
UBAP2L	2.33e-06	0.000140177	9898	1.18579	up
SF3B2	2.26e-06	0.000136698	10992	0.75201	down
PIGT	2.21e-06	0.000134927	51604	0.758065	down
EIF2S1	2.15e-06	0.000132013	1965	1.29222	up
PTPN1	2.12e-06	0.000130635	5770	0.719735	down
DVL3	2.11e-06	0.000130471	1857	0.828563	down
CFL1	2.07e-06	0.000128992	1072	0.735978	down
TAPBP	2.03e-06	0.000126986	6892	0.671694	down
MRPS18C	2.03e-06	0.000126986	51023	1.42875	up
CYB5B	1.99e-06	0.000125954	80777	1.29184	up
ECH1	1.97e-06	0.000125764	1891	0.684084	down
ZNF706	1.9e-06	0.000121541	51123	1.19631	up
SMARCE1	1.79e-06	0.000115551	6605	1.27678	up
NCOA6	1.73e-06	0.000112024	23054	0.762145	down
FFAR2	1.72e-06	0.000112024	2867	0.521909	down
ZFP90	1.69e-06	0.000110993	146198	1.43923	up
LITAF	1.67e-06	0.000110122	9516	0.660142	down
SP2	1.67e-06	0.000110122	6668	0.772904	down
AP3M1	1.65e-06	0.000110122	26985	1.28355	up
NDUFV1	1.58e-06	0.000106299	4723	0.726401	down
RPL11	1.57e-06	0.000105999	6135	1.83404	up
CLDN18	1.53e-06	0.000104114	51208	1.16762	up
EFHD2	1.51e-06	0.000103608	79180	0.587053	down
HSBP1	1.47e-06	0.000101279	3281	1.33339	up
NCSTN	1.38e-06	9.57e-05	23385	0.663887	down
FSCN1	1.33e-06	9.25e-05	6624	0.802852	down
LILRA2	1.27e-06	8.93e-05	11027	0.521719	down
RALB	1.26e-06	8.89e-05	5899	0.590915	down
CAPN2	1.24e-06	8.79e-05	824	1.21394	up
CAPN1	1.23e-06	8.79e-05	823	0.634001	down
PPP2R1A	1.2e-06	8.61e-05	5518	0.700933	down
C11orf57	1.19e-06	8.61e-05	NA	1.25727	up
SLC9A1	1.17e-06	8.51e-05	6548	0.658809	down
TSC1	1.15e-06	8.48e-05	7248	0.837167	down
RPS10	1.15e-06	8.48e-05	6204	1.64267	up
RPS27	1.14e-06	8.48e-05	6232	1.80503	up
TLR1	1.13e-06	8.44e-05	7096	0.617991	down
SLC30A7	1.12e-06	8.44e-05	148867	1.37269	up
PEX11B	1.1e-06	8.33e-05	8799	1.37704	up
NUCB1	1.08e-06	8.28e-05	4924	0.575257	down
PGRMC2	1e-06	7.72e-05	10424	1.34797	up
CCM2	9.86e-07	7.65e-05	83605	0.738074	down
FNBP1	9.82e-07	7.65e-05	23048	0.682787	down
ATP5A1	9.75e-07	7.65e-05	NA	0.669315	down
COX6C	9.67e-07	7.65e-05	1345	1.59396	up
STIM1	9.64e-07	7.65e-05	6786	0.716522	down
RPL26L1	9.63e-07	7.65e-05	51121	1.38717	up
ATP5I	9.46e-07	7.65e-05	NA	1.34701	up
TIMP2	9.42e-07	7.65e-05	7077	0.661938	down
C5orf15	8.96e-07	7.36e-05	56951	1.44726	up
MT2A	8.79e-07	7.27e-05	4502	2.13187	up
CTSZ	8.63e-07	7.19e-05	1522	0.699908	down
TMEM9B	8.4e-07	7.05e-05	56674	1.70521	up
USP24	8.33e-07	7.05e-05	23358	1.32243	up
FAM129A	8.28e-07	7.05e-05	NA	0.544374	down
SELL	8.24e-07	7.05e-05	6402	0.654909	down
PSMG3	8.23e-07	7.05e-05	84262	1.28761	up
NDUFB2	8.08e-07	7.05e-05	4708	1.62411	up
ULK1	7.21e-07	6.35e-05	8408	0.600927	down
TRIM68	7.03e-07	6.24e-05	55128	1.38233	up
CD37	7e-07	6.24e-05	951	0.770159	down
SP110	6.46e-07	5.82e-05	3431	0.668633	down
TMEM173	6.23e-07	5.67e-05	NA	0.678031	down
RPA3	6.13e-07	5.62e-05	6119	1.65518	up
SH3KBP1	6.01e-07	5.55e-05	30011	0.748024	down
KIAA0922	5.92e-07	5.52e-05	NA	0.680031	down
ZNF451	5.88e-07	5.52e-05	26036	1.2446	up
MRPL50	5.78e-07	5.48e-05	54534	1.26357	up
UBE2Z	5.64e-07	5.39e-05	65264	1.31086	up
POLD4	5.6e-07	5.39e-05	57804	1.43489	up
RAB40C	4.95e-07	4.81e-05	57799	0.722377	down
DYSF	4.89e-07	4.8e-05	8291	0.522378	down
LCP2	4.88e-07	4.8e-05	3937	0.771827	down
GNAS	4.82e-07	4.8e-05	2778	0.571085	down
LAMP1	4.7e-07	4.73e-05	3916	0.639765	down
ISG15	4.6e-07	4.68e-05	9636	3.00045	up
MAP1LC3B	4.3e-07	4.41e-05	81631	1.63635	up
ATG12	4.2e-07	4.35e-05	9140	1.38084	up
ARHGAP9	4e-07	4.19e-05	64333	0.638435	down
CLTA	3.69e-07	3.9e-05	1211	0.779322	down
RALA	3.57e-07	3.8e-05	5898	1.46804	up
TRIM13	3.46e-07	3.73e-05	10206	1.30968	up
ACBD3	3.31e-07	3.59e-05	64746	1.44612	up
ZNF22	3.29e-07	3.59e-05	7570	1.42522	up
S100A4	3.16e-07	3.51e-05	6275	0.471291	down
DDX19B	3.1e-07	3.48e-05	11269	0.838858	down
EEF1D	3.08e-07	3.48e-05	1936	1.5737	up
GMDS	2.99e-07	3.42e-05	2762	0.746693	down
ATPIF1	2.82e-07	3.26e-05	NA	1.30517	up
U2AF2	2.49e-07	2.9e-05	11338	0.817252	down
CHCHD1	2.45e-07	2.89e-05	118487	1.38977	up
SLCO3A1	2.18e-07	2.6e-05	28232	0.69554	down
ATP6V0A1	2.09e-07	2.52e-05	535	0.659893	down
SPAG7	2.07e-07	2.52e-05	9552	1.37856	up
SEC14L1	2.04e-07	2.52e-05	6397	0.70682	down
ATP5J	1.85e-07	2.3e-05	NA	1.47931	up
CARS	1.81e-07	2.28e-05	NA	0.787236	down
SSR1	1.73e-07	2.2e-05	6745	1.50519	up
UBL5	1.72e-07	2.2e-05	59286	1.54001	up
SEC22B	1.72e-07	2.2e-05	9554	1.55781	up
BRD3	1.68e-07	2.2e-05	8019	0.677843	down
TERF2IP	1.6e-07	2.14e-05	54386	2.14095	up
ANP32C	1.5e-07	2.03e-05	23520	0.785465	down
JAK1	1.49e-07	2.03e-05	3716	0.68284	down
PAX7	1.35e-07	1.87e-05	5081	1.58723	up
VPS37C	1.26e-07	1.77e-05	55048	0.758543	down
PYGL	1.24e-07	1.76e-05	5836	0.532629	down
TBXAS1	1.09e-07	1.58e-05	6916	0.56389	down
RPS18	1.09e-07	1.58e-05	6222	2.17683	up
ATP6V1G1	1.05e-07	1.56e-05	9550	1.60529	up
PLCG2	1.01e-07	1.51e-05	5336	0.655135	down
OSBP	9.48e-08	1.44e-05	5007	1.28198	up
PARVG	9.34e-08	1.44e-05	64098	0.650093	down
RXRA	9.15e-08	1.43e-05	6256	0.559499	down
NDUFA4	9.09e-08	1.43e-05	4697	2.20084	up
DOCK2	8.42e-08	1.35e-05	1794	0.661624	down
CSNK1D	8.06e-08	1.31e-05	1453	0.702652	down
PFDN5	7.72e-08	1.28e-05	5204	2.28172	up
EIF5A2	7.01e-08	1.18e-05	56648	1.33938	up
RPL41	6.68e-08	1.14e-05	6171	1.64223	up
CHD9	5.72e-08	9.91e-06	80205	1.46566	up
TAF10	5.66e-08	9.91e-06	6881	1.50864	up
LSM14A	5.38e-08	9.61e-06	26065	1.3348	up
CSK	4.96e-08	9.01e-06	1445	0.549422	down
MRPL20	4.93e-08	9.01e-06	55052	0.855174	down
HINT1	4.71e-08	8.84e-06	3094	2.02571	up
CBX6	4.34e-08	8.3e-06	23466	0.671367	down
RBX1	4.28e-08	8.3e-06	9978	2.47143	up
ACTN1	4.2e-08	8.3e-06	87	0.598193	down
MRPL36	3.78e-08	7.63e-06	64979	1.44235	up
SIGLEC5	3.73e-08	7.63e-06	8778	0.659038	down
ZBTB44	3.6e-08	7.53e-06	29068	1.66905	up
TMEM141	3.41e-08	7.28e-06	85014	1.37865	up
IKBKG	3.3e-08	7.17e-06	8517	0.725794	down
ANKRD11	3e-08	6.66e-06	29123	0.725733	down
TIMM8B	2.51e-08	5.67e-06	26521	1.43577	up
BLOC1S1	2.15e-08	4.97e-06	2647	2.0375	up
DNAJC8	2.05e-08	4.84e-06	22826	1.48335	up
SSH1	1.89e-08	4.56e-06	54434	0.680301	down
PARP12	1.84e-08	4.54e-06	64761	1.8968	up
TALDO1	1.59e-08	4.01e-06	6888	0.735526	down
MYADM	1.51e-08	3.89e-06	91663	0.547971	down
F11R	1.43e-08	3.77e-06	50848	0.680308	down
COX7A2	1.08e-08	2.92e-06	1347	1.93874	up
UBAC2	1.06e-08	2.92e-06	337867	1.41368	up
SNRPG	9.59e-09	2.73e-06	6637	2.16752	up
ITGB2	9.23e-09	2.69e-06	3689	0.530451	down
COX7C	8.73e-09	2.62e-06	1350	2.26199	up
RPS15A	8.31e-09	2.56e-06	6210	2.06133	up
ABHD10	7.76e-09	2.46e-06	55347	1.39739	up
NDUFB7	7.59e-09	2.46e-06	4713	1.76898	up
AP3D1	5.17e-09	1.74e-06	8943	0.787065	down
SF3B4	4.92e-09	1.71e-06	10262	0.641496	down
ANXA2P1	4.3e-09	1.54e-06	303	0.583852	down
SLC25A3	3.6e-09	1.33e-06	5250	0.607281	down
STAT3	3.56e-09	1.33e-06	6774	0.665885	down
SS18L2	3.55e-09	1.33e-06	51188	1.59933	up
MAT2A	2.94e-09	1.21e-06	4144	1.92992	up
GRN	2.71e-09	1.15e-06	2896	0.442519	down
PELO	2.03e-09	8.99e-07	53918	0.714085	down
DENND4C	1.89e-09	8.74e-07	55667	1.69356	up
UBR4	1.78e-09	8.59e-07	23352	0.685977	down
CNOT2	1.62e-09	8.16e-07	4848	0.765275	down
APBB1IP	1.46e-09	7.71e-07	54518	0.47017	down
RPS29	1.42e-09	7.71e-07	6235	1.80124	up
PRKCD	1.18e-09	6.86e-07	5580	0.434273	down
RAPGEF6	8.64e-10	5.32e-07	51735	1.45997	up
GLUD1	3.67e-10	2.4e-07	2746	1.53109	up
SORL1	1.91e-10	1.33e-07	6653	0.39516	down
LARP4	1.78e-10	1.32e-07	113251	1.25451	up
DYNC1H1	1.22e-10	9.63e-08	1778	0.733893	down
TMEM131	1.19e-10	9.63e-08	23505	0.610839	down
VIM	1.13e-10	9.63e-08	7431	0.422869	down
RPL27	7.52e-11	7.58e-08	6155	2.22064	up
UQCRQ	6.38e-11	7.07e-08	27089	2.26119	up
RPS17	6.28e-11	7.07e-08	6218	2.62475	up
DPM3	1.78e-11	2.47e-08	54344	1.81324	up
STK38	1.42e-11	2.26e-08	11329	0.600909	down
COPB2	1.33e-11	2.26e-08	9276	0.655433	down
USP37	7.66e-12	1.7e-08	57695	1.35886	up
MRPS23	7.16e-12	1.7e-08	51649	1.48299	up
ARHGAP1	5.31e-12	1.7e-08	392	0.597801	down
FAU	3.31e-13	1.84e-09	2197	1.89961	up
ATP6V1E1	2.84e-13	1.84e-09	529	1.65387	up

## Sheet: 1051 Immune-related genes
1051 immune-related genes were selected by searching the GeneCards website
Gene Symbol	Description	Category	Gifts	GC Id	Relevance score	GeneCards Link
RAG1	Recombination Activating 1	Protein Coding	45	GC11P036514	84.32	https://www.genecards.org/cgi-bin/carddisp.pl?gene=RAG1
IL10	Interleukin 10	Protein Coding	47	GC01M206767	82.39	https://www.genecards.org/cgi-bin/carddisp.pl?gene=IL10
IFNG	Interferon Gamma	Protein Coding	48	GC12M068064	77.99	https://www.genecards.org/cgi-bin/carddisp.pl?gene=IFNG
IL6	Interleukin 6	Protein Coding	50	GC07P022765	75.42	https://www.genecards.org/cgi-bin/carddisp.pl?gene=IL6
CD40LG	CD40 Ligand	Protein Coding	47	GC0XP136649	74.19	https://www.genecards.org/cgi-bin/carddisp.pl?gene=CD40LG
RAG2	Recombination Activating 2	Protein Coding	42	GC11M036575	66.9	https://www.genecards.org/cgi-bin/carddisp.pl?gene=RAG2
IL2RA	Interleukin 2 Receptor Subunit Alpha	Protein Coding	50	GC10M006010	66.1	https://www.genecards.org/cgi-bin/carddisp.pl?gene=IL2RA
TLR2	Toll Like Receptor 2	Protein Coding	51	GC04P153684	64.83	https://www.genecards.org/cgi-bin/carddisp.pl?gene=TLR2
HLA-DRB1	Major Histocompatibility Complex, Class II, DR Beta 1	Protein Coding	46	GC06M032578	63.26	https://www.genecards.org/cgi-bin/carddisp.pl?gene=HLA-DRB1
CTLA4	Cytotoxic T-Lymphocyte Associated Protein 4	Protein Coding	45	GC02P203867	62.28	https://www.genecards.org/cgi-bin/carddisp.pl?gene=CTLA4
FOXP3	Forkhead Box P3	Protein Coding	46	GC0XM049250	61.47	https://www.genecards.org/cgi-bin/carddisp.pl?gene=FOXP3
TLR4	Toll Like Receptor 4	Protein Coding	51	GC09P117704	61.46	https://www.genecards.org/cgi-bin/carddisp.pl?gene=TLR4
JAK3	Janus Kinase 3	Protein Coding	51	GC19M017824	59.75	https://www.genecards.org/cgi-bin/carddisp.pl?gene=JAK3
TNFRSF13B	TNF Receptor Superfamily Member 13B	Protein Coding	46	GC17M016929	57.52	https://www.genecards.org/cgi-bin/carddisp.pl?gene=TNFRSF13B
STAT1	Signal Transducer And Activator Of Transcription 1	Protein Coding	53	GC02M190908	56.29	https://www.genecards.org/cgi-bin/carddisp.pl?gene=STAT1
CD79A	CD79a Molecule	Protein Coding	46	GC19P041877	56.03	https://www.genecards.org/cgi-bin/carddisp.pl?gene=CD79A
TNF	Tumor Necrosis Factor	Protein Coding	51	GC06P047305	55.17	https://www.genecards.org/cgi-bin/carddisp.pl?gene=TNF
IL7R	Interleukin 7 Receptor	Protein Coding	47	GC05P035852	54.79	https://www.genecards.org/cgi-bin/carddisp.pl?gene=IL7R
CD40	CD40 Molecule	Protein Coding	48	GC20P046118	54.35	https://www.genecards.org/cgi-bin/carddisp.pl?gene=CD40
STAT3	Signal Transducer And Activator Of Transcription 3	Protein Coding	52	GC17M042313	54.3	https://www.genecards.org/cgi-bin/carddisp.pl?gene=STAT3
CD19	CD19 Molecule	Protein Coding	49	GC16P029083	53.45	https://www.genecards.org/cgi-bin/carddisp.pl?gene=CD19
FAS	Fas Cell Surface Death Receptor	Protein Coding	50	GC10P088969	53.09	https://www.genecards.org/cgi-bin/carddisp.pl?gene=FAS
ACP5	Acid Phosphatase 5, Tartrate Resistant	Protein Coding	47	GC19M011574	52.97	https://www.genecards.org/cgi-bin/carddisp.pl?gene=ACP5
TLR3	Toll Like Receptor 3	Protein Coding	52	GC04P186059	52.86	https://www.genecards.org/cgi-bin/carddisp.pl?gene=TLR3
FASLG	Fas Ligand	Protein Coding	47	GC01P172628	52.41	https://www.genecards.org/cgi-bin/carddisp.pl?gene=FASLG
HLA-A	Major Histocompatibility Complex, Class I, A	Protein Coding	46	GC06P047265	52.09	https://www.genecards.org/cgi-bin/carddisp.pl?gene=HLA-A
HLA-B	Major Histocompatibility Complex, Class I, B	Protein Coding	45	GC06M031315	52.06	https://www.genecards.org/cgi-bin/carddisp.pl?gene=HLA-B
CD4	CD4 Molecule	Protein Coding	49	GC12P006786	51.92	https://www.genecards.org/cgi-bin/carddisp.pl?gene=CD4
PTPRC	Protein Tyrosine Phosphatase Receptor Type C	Protein Coding	51	GC01P198607	51.46	https://www.genecards.org/cgi-bin/carddisp.pl?gene=PTPRC
PLCG2	Phospholipase C Gamma 2	Protein Coding	51	GC16P081773	50.35	https://www.genecards.org/cgi-bin/carddisp.pl?gene=PLCG2
ADA	Adenosine Deaminase	Protein Coding	51	GC20M044620	49.32	https://www.genecards.org/cgi-bin/carddisp.pl?gene=ADA
HLA-DQB1	Major Histocompatibility Complex, Class II, DQ Beta 1	Protein Coding	44	GC06M032804	48.62	https://www.genecards.org/cgi-bin/carddisp.pl?gene=HLA-DQB1
ZAP70	Zeta Chain Of T Cell Receptor Associated Protein Kinase 70	Protein Coding	51	GC02P097696	48.37	https://www.genecards.org/cgi-bin/carddisp.pl?gene=ZAP70
IL2	Interleukin 2	Protein Coding	45	GC04M122451	47.83	https://www.genecards.org/cgi-bin/carddisp.pl?gene=IL2
NOD2	Nucleotide Binding Oligomerization Domain Containing 2	Protein Coding	48	GC16P050693	47.4	https://www.genecards.org/cgi-bin/carddisp.pl?gene=NOD2
FCGR2B	Fc Fragment Of IgG Receptor IIb	Protein Coding	47	GC01P161663	47.33	https://www.genecards.org/cgi-bin/carddisp.pl?gene=FCGR2B
IL2RB	Interleukin 2 Receptor Subunit Beta	Protein Coding	48	GC22M037125	46.35	https://www.genecards.org/cgi-bin/carddisp.pl?gene=IL2RB
SH2D1A	SH2 Domain Containing 1A	Protein Coding	47	GC0XP124227	46.35	https://www.genecards.org/cgi-bin/carddisp.pl?gene=SH2D1A
PRF1	Perforin 1	Protein Coding	45	GC10M070597	45.83	https://www.genecards.org/cgi-bin/carddisp.pl?gene=PRF1
MYD88	MYD88 Innate Immune Signal Transduction Adaptor	Protein Coding	50	GC03P038179	45.74	https://www.genecards.org/cgi-bin/carddisp.pl?gene=MYD88
MBL2	Mannose Binding Lectin 2	Protein Coding	47	GC10M052760	45.42	https://www.genecards.org/cgi-bin/carddisp.pl?gene=MBL2
C3	Complement C3	Protein Coding	47	GC19M006677	45.18	https://www.genecards.org/cgi-bin/carddisp.pl?gene=C3
TNFRSF1A	TNF Receptor Superfamily Member 1A	Protein Coding	49	GC12M006328	44.67	https://www.genecards.org/cgi-bin/carddisp.pl?gene=TNFRSF1A
FCGR2A	Fc Fragment Of IgG Receptor IIa	Protein Coding	45	GC01P161505	44.1	https://www.genecards.org/cgi-bin/carddisp.pl?gene=FCGR2A
CCL2	C-C Motif Chemokine Ligand 2	Protein Coding	48	GC17P034255	44.04	https://www.genecards.org/cgi-bin/carddisp.pl?gene=CCL2
TP53	Tumor Protein P53	Protein Coding	54	GC17M007661	43.91	https://www.genecards.org/cgi-bin/carddisp.pl?gene=TP53
PTPN22	Protein Tyrosine Phosphatase Non-Receptor Type 22	Protein Coding	46	GC01M113813	43.79	https://www.genecards.org/cgi-bin/carddisp.pl?gene=PTPN22
IL4	Interleukin 4	Protein Coding	46	GC05P132673	43.56	https://www.genecards.org/cgi-bin/carddisp.pl?gene=IL4
CD27	CD27 Molecule	Protein Coding	45	GC12P008144	43.44	https://www.genecards.org/cgi-bin/carddisp.pl?gene=CD27
CD247	CD247 Molecule	Protein Coding	49	GC01M167399	43.4	https://www.genecards.org/cgi-bin/carddisp.pl?gene=CD247
BTK	Bruton Tyrosine Kinase	Protein Coding	53	GC0XM101349	42.96	https://www.genecards.org/cgi-bin/carddisp.pl?gene=BTK
IL2RG	Interleukin 2 Receptor Subunit Gamma	Protein Coding	48	GC0XM071108	42.68	https://www.genecards.org/cgi-bin/carddisp.pl?gene=IL2RG
IL12RB1	Interleukin 12 Receptor Subunit Beta 1	Protein Coding	44	GC19M018058	42.44	https://www.genecards.org/cgi-bin/carddisp.pl?gene=IL12RB1
B2M	Beta-2-Microglobulin	Protein Coding	48	GC15P044711	42.2	https://www.genecards.org/cgi-bin/carddisp.pl?gene=B2M
IKBKG	Inhibitor Of Nuclear Factor Kappa B Kinase Regulatory Subunit Gamma	Protein Coding	48	GC0XP154541	41.66	https://www.genecards.org/cgi-bin/carddisp.pl?gene=IKBKG
HLA-DQA1	Major Histocompatibility Complex, Class II, DQ Alpha 1	Protein Coding	42	GC06P047340	41.36	https://www.genecards.org/cgi-bin/carddisp.pl?gene=HLA-DQA1
AIRE	Autoimmune Regulator	Protein Coding	44	GC21P044285	40.91	https://www.genecards.org/cgi-bin/carddisp.pl?gene=AIRE
NFKB1	Nuclear Factor Kappa B Subunit 1	Protein Coding	52	GC04P102501	40.78	https://www.genecards.org/cgi-bin/carddisp.pl?gene=NFKB1
CIITA	Class II Major Histocompatibility Complex Transactivator	Protein Coding	45	GC16P010879	40.74	https://www.genecards.org/cgi-bin/carddisp.pl?gene=CIITA
PNP	Purine Nucleoside Phosphorylase	Protein Coding	47	GC14P020468	40.35	https://www.genecards.org/cgi-bin/carddisp.pl?gene=PNP
MPO	Myeloperoxidase	Protein Coding	50	GC17M058269	40.34	https://www.genecards.org/cgi-bin/carddisp.pl?gene=MPO
IL7	Interleukin 7	Protein Coding	42	GC08M078689	40.19	https://www.genecards.org/cgi-bin/carddisp.pl?gene=IL7
IL12B	Interleukin 12B	Protein Coding	44	GC05M159314	39.92	https://www.genecards.org/cgi-bin/carddisp.pl?gene=IL12B
CCR5	C-C Motif Chemokine Receptor 5	Protein Coding	46	GC03P046383	39.77	https://www.genecards.org/cgi-bin/carddisp.pl?gene=CCR5
CR2	Complement C3d Receptor 2	Protein Coding	44	GC01P207454	39.27	https://www.genecards.org/cgi-bin/carddisp.pl?gene=CR2
ITGAM	Integrin Subunit Alpha M	Protein Coding	46	GC16P031550	39.18	https://www.genecards.org/cgi-bin/carddisp.pl?gene=ITGAM
ITGB2	Integrin Subunit Beta 2	Protein Coding	50	GC21M044885	39.18	https://www.genecards.org/cgi-bin/carddisp.pl?gene=ITGB2
FCGR3B	Fc Fragment Of IgG Receptor IIIb	Protein Coding	42	GC01M161623	39.17	https://www.genecards.org/cgi-bin/carddisp.pl?gene=FCGR3B
IL1B	Interleukin 1 Beta	Protein Coding	48	GC02M112829	39.07	https://www.genecards.org/cgi-bin/carddisp.pl?gene=IL1B
DCLRE1C	DNA Cross-Link Repair 1C	Protein Coding	44	GC10M014897	38.74	https://www.genecards.org/cgi-bin/carddisp.pl?gene=DCLRE1C
CD8A	CD8a Molecule	Protein Coding	46	GC02M086784	38.68	https://www.genecards.org/cgi-bin/carddisp.pl?gene=CD8A
HAVCR2	Hepatitis A Virus Cellular Receptor 2	Protein Coding	43	GC05M157063	38.68	https://www.genecards.org/cgi-bin/carddisp.pl?gene=HAVCR2
CCR6	C-C Motif Chemokine Receptor 6	Protein Coding	44	GC06P167111	38.51	https://www.genecards.org/cgi-bin/carddisp.pl?gene=CCR6
PDCD1	Programmed Cell Death 1	Protein Coding	48	GC02M241849	38.38	https://www.genecards.org/cgi-bin/carddisp.pl?gene=PDCD1
IFNGR1	Interferon Gamma Receptor 1	Protein Coding	50	GC06M137197	38.14	https://www.genecards.org/cgi-bin/carddisp.pl?gene=IFNGR1
TLR5	Toll Like Receptor 5	Protein Coding	47	GC01M223109	38.07	https://www.genecards.org/cgi-bin/carddisp.pl?gene=TLR5
CCL3	C-C Motif Chemokine Ligand 3	Protein Coding	39	GC17M036088	37.99	https://www.genecards.org/cgi-bin/carddisp.pl?gene=CCL3
NFKB2	Nuclear Factor Kappa B Subunit 2	Protein Coding	52	GC10P102394	37.88	https://www.genecards.org/cgi-bin/carddisp.pl?gene=NFKB2
TNFRSF13C	TNF Receptor Superfamily Member 13C	Protein Coding	44	GC22M045411	37.85	https://www.genecards.org/cgi-bin/carddisp.pl?gene=TNFRSF13C
TGFB1	Transforming Growth Factor Beta 1	Protein Coding	52	GC19M041301	37.23	https://www.genecards.org/cgi-bin/carddisp.pl?gene=TGFB1
DOCK8	Dedicator Of Cytokinesis 8	Protein Coding	43	GC09P000214	37.16	https://www.genecards.org/cgi-bin/carddisp.pl?gene=DOCK8
TLR9	Toll Like Receptor 9	Protein Coding	45	GC03M052222	36.82	https://www.genecards.org/cgi-bin/carddisp.pl?gene=TLR9
HLA-DPB1	Major Histocompatibility Complex, Class II, DP Beta 1	Protein Coding	43	GC06P047346	36.69	https://www.genecards.org/cgi-bin/carddisp.pl?gene=HLA-DPB1
C4A	Complement C4A (Rodgers Blood Group)	Protein Coding	42	GC06P047332	36.68	https://www.genecards.org/cgi-bin/carddisp.pl?gene=C4A
IKBKB	Inhibitor Of Nuclear Factor Kappa B Kinase Subunit Beta	Protein Coding	52	GC08P042271	36.61	https://www.genecards.org/cgi-bin/carddisp.pl?gene=IKBKB
PRTN3	Proteinase 3	Protein Coding	44	GC19P000840	36.6	https://www.genecards.org/cgi-bin/carddisp.pl?gene=PRTN3
DDX58	DExD/H-Box Helicase 58	Protein Coding	47	GC09M032455	36.41	https://www.genecards.org/cgi-bin/carddisp.pl?gene=DDX58
IFIH1	Interferon Induced With Helicase C Domain 1	Protein Coding	47	GC02M162267	36.15	https://www.genecards.org/cgi-bin/carddisp.pl?gene=IFIH1
TYK2	Tyrosine Kinase 2	Protein Coding	52	GC19M010350	35.74	https://www.genecards.org/cgi-bin/carddisp.pl?gene=TYK2
CARD11	Caspase Recruitment Domain Family Member 11	Protein Coding	47	GC07M002906	35.55	https://www.genecards.org/cgi-bin/carddisp.pl?gene=CARD11
IL13	Interleukin 13	Protein Coding	44	GC05P132656	35.55	https://www.genecards.org/cgi-bin/carddisp.pl?gene=IL13
CXCL12	C-X-C Motif Chemokine Ligand 12	Protein Coding	45	GC10M044294	35.49	https://www.genecards.org/cgi-bin/carddisp.pl?gene=CXCL12
NFKBIA	NFKB Inhibitor Alpha	Protein Coding	50	GC14M035401	35.4	https://www.genecards.org/cgi-bin/carddisp.pl?gene=NFKBIA
LRBA	LPS Responsive Beige-Like Anchor Protein	Protein Coding	41	GC04M150264	35.36	https://www.genecards.org/cgi-bin/carddisp.pl?gene=LRBA
WAS	WASP Actin Nucleation Promoting Factor	Protein Coding	48	GC0XP048676	35.32	https://www.genecards.org/cgi-bin/carddisp.pl?gene=WAS
RIPK1	Receptor Interacting Serine/Threonine Kinase 1	Protein Coding	49	GC06P003064	35.11	https://www.genecards.org/cgi-bin/carddisp.pl?gene=RIPK1
TNFAIP3	TNF Alpha Induced Protein 3	Protein Coding	48	GC06P137866	34.9	https://www.genecards.org/cgi-bin/carddisp.pl?gene=TNFAIP3
XIAP	X-Linked Inhibitor Of Apoptosis	Protein Coding	49	GC0XP123859	34.84	https://www.genecards.org/cgi-bin/carddisp.pl?gene=XIAP
STAT4	Signal Transducer And Activator Of Transcription 4	Protein Coding	45	GC02M191029	34.83	https://www.genecards.org/cgi-bin/carddisp.pl?gene=STAT4
IL4R	Interleukin 4 Receptor	Protein Coding	47	GC16P027325	34.83	https://www.genecards.org/cgi-bin/carddisp.pl?gene=IL4R
C4B	Complement C4B (Chido Blood Group)	Protein Coding	41	GC06P032014	34.68	https://www.genecards.org/cgi-bin/carddisp.pl?gene=C4B
IL17A	Interleukin 17A	Protein Coding	42	GC06P052186	34.6	https://www.genecards.org/cgi-bin/carddisp.pl?gene=IL17A
IRF5	Interferon Regulatory Factor 5	Protein Coding	48	GC07P128937	34.25	https://www.genecards.org/cgi-bin/carddisp.pl?gene=IRF5
CD28	CD28 Molecule	Protein Coding	47	GC02P203706	34.03	https://www.genecards.org/cgi-bin/carddisp.pl?gene=CD28
STAT5B	Signal Transducer And Activator Of Transcription 5B	Protein Coding	49	GC17M042199	33.95	https://www.genecards.org/cgi-bin/carddisp.pl?gene=STAT5B
CFP	Complement Factor Properdin	Protein Coding	43	GC0XM047624	33.93	https://www.genecards.org/cgi-bin/carddisp.pl?gene=CFP
NLRP1	NLR Family Pyrin Domain Containing 1	Protein Coding	44	GC17M005499	33.76	https://www.genecards.org/cgi-bin/carddisp.pl?gene=NLRP1
CD274	CD274 Molecule	Protein Coding	44	GC09P005450	33.53	https://www.genecards.org/cgi-bin/carddisp.pl?gene=CD274
ITK	IL2 Inducible T Cell Kinase	Protein Coding	51	GC05P157158	33.51	https://www.genecards.org/cgi-bin/carddisp.pl?gene=ITK
HLA-C	Major Histocompatibility Complex, Class I, C	Protein Coding	44	GC06M031272	33.5	https://www.genecards.org/cgi-bin/carddisp.pl?gene=HLA-C
PIK3CD	Phosphatidylinositol-4,5-Bisphosphate 3-Kinase Catalytic Subunit Delta	Protein Coding	53	GC01P009629	33.43	https://www.genecards.org/cgi-bin/carddisp.pl?gene=PIK3CD
IL23R	Interleukin 23 Receptor	Protein Coding	44	GC01P067138	33.28	https://www.genecards.org/cgi-bin/carddisp.pl?gene=IL23R
CXCL8	C-X-C Motif Chemokine Ligand 8	Protein Coding	41	GC04P073740	33.26	https://www.genecards.org/cgi-bin/carddisp.pl?gene=CXCL8
TREX1	Three Prime Repair Exonuclease 1	Protein Coding	42	GC03P048466	33.15	https://www.genecards.org/cgi-bin/carddisp.pl?gene=TREX1
GATA3	GATA Binding Protein 3	Protein Coding	49	GC10P008045	33.06	https://www.genecards.org/cgi-bin/carddisp.pl?gene=GATA3
TNFRSF4	TNF Receptor Superfamily Member 4	Protein Coding	43	GC01M001211	33	https://www.genecards.org/cgi-bin/carddisp.pl?gene=TNFRSF4
UNC13D	Unc-13 Homolog D	Protein Coding	43	GC17M075827	32.96	https://www.genecards.org/cgi-bin/carddisp.pl?gene=UNC13D
LIG4	DNA Ligase 4	Protein Coding	48	GC13M108207	32.82	https://www.genecards.org/cgi-bin/carddisp.pl?gene=LIG4
JAK2	Janus Kinase 2	Protein Coding	54	GC09P004985	32.72	https://www.genecards.org/cgi-bin/carddisp.pl?gene=JAK2
IL10RA	Interleukin 10 Receptor Subunit Alpha	Protein Coding	45	GC11P117987	32.69	https://www.genecards.org/cgi-bin/carddisp.pl?gene=IL10RA
RAC2	Rac Family Small GTPase 2	Protein Coding	51	GC22M037227	32.61	https://www.genecards.org/cgi-bin/carddisp.pl?gene=RAC2
CD86	CD86 Molecule	Protein Coding	43	GC03P122055	32.57	https://www.genecards.org/cgi-bin/carddisp.pl?gene=CD86
IRAK4	Interleukin 1 Receptor Associated Kinase 4	Protein Coding	48	GC12P043758	32.35	https://www.genecards.org/cgi-bin/carddisp.pl?gene=IRAK4
NHEJ1	Non-Homologous End Joining Factor 1	Protein Coding	41	GC02M219075	32.31	https://www.genecards.org/cgi-bin/carddisp.pl?gene=NHEJ1
CCL11	C-C Motif Chemokine Ligand 11	Protein Coding	43	GC17P034285	32.11	https://www.genecards.org/cgi-bin/carddisp.pl?gene=CCL11
IL17F	Interleukin 17F	Protein Coding	41	GC06M052209	32.06	https://www.genecards.org/cgi-bin/carddisp.pl?gene=IL17F
CD70	CD70 Molecule	Protein Coding	43	GC19M006583	31.91	https://www.genecards.org/cgi-bin/carddisp.pl?gene=CD70
ATM	ATM Serine/Threonine Kinase	Protein Coding	54	GC11P108222	31.85	https://www.genecards.org/cgi-bin/carddisp.pl?gene=ATM
RAB27A	RAB27A, Member RAS Oncogene Family	Protein Coding	48	GC15M055202	31.77	https://www.genecards.org/cgi-bin/carddisp.pl?gene=RAB27A
CASP8	Caspase 8	Protein Coding	52	GC02P201233	31.68	https://www.genecards.org/cgi-bin/carddisp.pl?gene=CASP8
CCR1	C-C Motif Chemokine Receptor 1	Protein Coding	45	GC03M046218	31.68	https://www.genecards.org/cgi-bin/carddisp.pl?gene=CCR1
ICOSLG	Inducible T Cell Costimulator Ligand	Protein Coding	39	GC21M044222	31.47	https://www.genecards.org/cgi-bin/carddisp.pl?gene=ICOSLG
BCL10	BCL10 Immune Signaling Adaptor	Protein Coding	45	GC01M085265	31.4	https://www.genecards.org/cgi-bin/carddisp.pl?gene=BCL10
IL18	Interleukin 18	Protein Coding	44	GC11M112143	31.33	https://www.genecards.org/cgi-bin/carddisp.pl?gene=IL18
IL5	Interleukin 5	Protein Coding	44	GC05M132541	31.23	https://www.genecards.org/cgi-bin/carddisp.pl?gene=IL5
HLA-G	Major Histocompatibility Complex, Class I, G	Protein Coding	44	GC06P047256	31.21	https://www.genecards.org/cgi-bin/carddisp.pl?gene=HLA-G
CFH	Complement Factor H	Protein Coding	45	GC01P196621	30.91	https://www.genecards.org/cgi-bin/carddisp.pl?gene=CFH
MEFV	MEFV Innate Immuity Regulator, Pyrin	Protein Coding	43	GC16M003281	30.88	https://www.genecards.org/cgi-bin/carddisp.pl?gene=MEFV
TNFRSF1B	TNF Receptor Superfamily Member 1B	Protein Coding	47	GC01P012167	30.45	https://www.genecards.org/cgi-bin/carddisp.pl?gene=TNFRSF1B
SPP1	Secreted Phosphoprotein 1	Protein Coding	46	GC04P087975	30.41	https://www.genecards.org/cgi-bin/carddisp.pl?gene=SPP1
CD81	CD81 Molecule	Protein Coding	47	GC11P002377	30.29	https://www.genecards.org/cgi-bin/carddisp.pl?gene=CD81
INS	Insulin	Protein Coding	48	GC11M002159	30.28	https://www.genecards.org/cgi-bin/carddisp.pl?gene=INS
STING1	Stimulator Of Interferon Response CGAMP Interactor 1	Protein Coding	34	GC05M139476	30.27	https://www.genecards.org/cgi-bin/carddisp.pl?gene=STING1
ICAM1	Intercellular Adhesion Molecule 1	Protein Coding	50	GC19P010270	30.12	https://www.genecards.org/cgi-bin/carddisp.pl?gene=ICAM1
IFNA1	Interferon Alpha 1	Protein Coding	39	GC09P021494	29.99	https://www.genecards.org/cgi-bin/carddisp.pl?gene=IFNA1
PRKCD	Protein Kinase C Delta	Protein Coding	53	GC03P053156	29.94	https://www.genecards.org/cgi-bin/carddisp.pl?gene=PRKCD
C5	Complement C5	Protein Coding	46	GC09M120952	29.8	https://www.genecards.org/cgi-bin/carddisp.pl?gene=C5
IL21	Interleukin 21	Protein Coding	43	GC04M122612	29.53	https://www.genecards.org/cgi-bin/carddisp.pl?gene=IL21
CD3D	CD3d Molecule	Protein Coding	47	GC11M118338	29.52	https://www.genecards.org/cgi-bin/carddisp.pl?gene=CD3D
HLA-DPA1	Major Histocompatibility Complex, Class II, DP Alpha 1	Protein Coding	40	GC06M033064	29.48	https://www.genecards.org/cgi-bin/carddisp.pl?gene=HLA-DPA1
SRC	SRC Proto-Oncogene, Non-Receptor Tyrosine Kinase	Protein Coding	51	GC20P037344	29.41	https://www.genecards.org/cgi-bin/carddisp.pl?gene=SRC
STX11	Syntaxin 11	Protein Coding	40	GC06P144150	29.35	https://www.genecards.org/cgi-bin/carddisp.pl?gene=STX11
ICOS	Inducible T Cell Costimulator	Protein Coding	43	GC02P203937	29.23	https://www.genecards.org/cgi-bin/carddisp.pl?gene=ICOS
CALR	Calreticulin	Protein Coding	51	GC19P012938	29.13	https://www.genecards.org/cgi-bin/carddisp.pl?gene=CALR
GUSB	Glucuronidase Beta	Protein Coding	47	GC07M065960	29	https://www.genecards.org/cgi-bin/carddisp.pl?gene=GUSB
MIR155	MicroRNA 155	RNA Gene	18	GC21P025573	28.88	https://www.genecards.org/cgi-bin/carddisp.pl?gene=MIR155
IRGM	Immunity Related GTPase M	Protein Coding	38	GC05P150846	28.87	https://www.genecards.org/cgi-bin/carddisp.pl?gene=IRGM
TNFSF13B	TNF Superfamily Member 13b	Protein Coding	45	GC13P108251	28.85	https://www.genecards.org/cgi-bin/carddisp.pl?gene=TNFSF13B
CFI	Complement Factor I	Protein Coding	46	GC04M109740	28.78	https://www.genecards.org/cgi-bin/carddisp.pl?gene=CFI
CARD9	Caspase Recruitment Domain Family Member 9	Protein Coding	44	GC09M136361	28.74	https://www.genecards.org/cgi-bin/carddisp.pl?gene=CARD9
C1QA	Complement C1q A Chain	Protein Coding	45	GC01P022636	28.69	https://www.genecards.org/cgi-bin/carddisp.pl?gene=C1QA
HMGB1	High Mobility Group Box 1	Protein Coding	44	GC13M030456	28.67	https://www.genecards.org/cgi-bin/carddisp.pl?gene=HMGB1
AK2	Adenylate Kinase 2	Protein Coding	48	GC01M033007	28.67	https://www.genecards.org/cgi-bin/carddisp.pl?gene=AK2
PIK3R1	Phosphoinositide-3-Kinase Regulatory Subunit 1	Protein Coding	51	GC05P068215	28.66	https://www.genecards.org/cgi-bin/carddisp.pl?gene=PIK3R1
CLEC7A	C-Type Lectin Domain Containing 7A	Protein Coding	44	GC12M013863	28.58	https://www.genecards.org/cgi-bin/carddisp.pl?gene=CLEC7A
IL15	Interleukin 15	Protein Coding	40	GC04P141636	28.56	https://www.genecards.org/cgi-bin/carddisp.pl?gene=IL15
STXBP2	Syntaxin Binding Protein 2	Protein Coding	44	GC19P007637	28.55	https://www.genecards.org/cgi-bin/carddisp.pl?gene=STXBP2
MIF	Macrophage Migration Inhibitory Factor	Protein Coding	49	GC22P023894	28.48	https://www.genecards.org/cgi-bin/carddisp.pl?gene=MIF
CD209	CD209 Molecule	Protein Coding	43	GC19M007739	28.39	https://www.genecards.org/cgi-bin/carddisp.pl?gene=CD209
CCND1	Cyclin D1	Protein Coding	52	GC11P069641	28.37	https://www.genecards.org/cgi-bin/carddisp.pl?gene=CCND1
PTPN11	Protein Tyrosine Phosphatase Non-Receptor Type 11	Protein Coding	53	GC12P112418	28.37	https://www.genecards.org/cgi-bin/carddisp.pl?gene=PTPN11
BTNL2	Butyrophilin Like 2	Protein Coding	39	GC06M032393	28.35	https://www.genecards.org/cgi-bin/carddisp.pl?gene=BTNL2
CRP	C-Reactive Protein	Protein Coding	46	GC01M159716	28.32	https://www.genecards.org/cgi-bin/carddisp.pl?gene=CRP
CCL5	C-C Motif Chemokine Ligand 5	Protein Coding	43	GC17M035871	28.26	https://www.genecards.org/cgi-bin/carddisp.pl?gene=CCL5
IFNB1	Interferon Beta 1	Protein Coding	41	GC09M021077	28.24	https://www.genecards.org/cgi-bin/carddisp.pl?gene=IFNB1
FCGR3A	Fc Fragment Of IgG Receptor IIIa	Protein Coding	44	GC01M161541	28.22	https://www.genecards.org/cgi-bin/carddisp.pl?gene=FCGR3A
CXCL10	C-X-C Motif Chemokine Ligand 10	Protein Coding	44	GC04M076021	27.72	https://www.genecards.org/cgi-bin/carddisp.pl?gene=CXCL10
TLR7	Toll Like Receptor 7	Protein Coding	46	GC0XP012867	27.65	https://www.genecards.org/cgi-bin/carddisp.pl?gene=TLR7
DNMT3B	DNA Methyltransferase 3 Beta	Protein Coding	50	GC20P032762	27.61	https://www.genecards.org/cgi-bin/carddisp.pl?gene=DNMT3B
ITGAL	Integrin Subunit Alpha L	Protein Coding	45	GC16P030472	27.49	https://www.genecards.org/cgi-bin/carddisp.pl?gene=ITGAL
CSF2	Colony Stimulating Factor 2	Protein Coding	44	GC05P132073	27.48	https://www.genecards.org/cgi-bin/carddisp.pl?gene=CSF2
ALB	Albumin	Protein Coding	50	GC04P073397	27.33	https://www.genecards.org/cgi-bin/carddisp.pl?gene=ALB
IL1A	Interleukin 1 Alpha	Protein Coding	44	GC02M112773	27.32	https://www.genecards.org/cgi-bin/carddisp.pl?gene=IL1A
NLRP3	NLR Family Pyrin Domain Containing 3	Protein Coding	47	GC01P247415	27.2	https://www.genecards.org/cgi-bin/carddisp.pl?gene=NLRP3
LCK	LCK Proto-Oncogene, Src Family Tyrosine Kinase	Protein Coding	52	GC01P032251	27.1	https://www.genecards.org/cgi-bin/carddisp.pl?gene=LCK
HRAS	HRas Proto-Oncogene, GTPase	Protein Coding	52	GC11M000635	27.1	https://www.genecards.org/cgi-bin/carddisp.pl?gene=HRAS
MAGT1	Magnesium Transporter 1	Protein Coding	40	GC0XM077826	27.09	https://www.genecards.org/cgi-bin/carddisp.pl?gene=MAGT1
SYK	Spleen Associated Tyrosine Kinase	Protein Coding	50	GC09P091171	27.06	https://www.genecards.org/cgi-bin/carddisp.pl?gene=SYK
CD80	CD80 Molecule	Protein Coding	41	GC03M119524	27.05	https://www.genecards.org/cgi-bin/carddisp.pl?gene=CD80
AKT1	AKT Serine/Threonine Kinase 1	Protein Coding	54	GC14M104769	26.94	https://www.genecards.org/cgi-bin/carddisp.pl?gene=AKT1
CD244	CD244 Molecule	Protein Coding	43	GC01M160830	26.93	https://www.genecards.org/cgi-bin/carddisp.pl?gene=CD244
IRF3	Interferon Regulatory Factor 3	Protein Coding	47	GC19M049659	26.89	https://www.genecards.org/cgi-bin/carddisp.pl?gene=IRF3
IRF1	Interferon Regulatory Factor 1	Protein Coding	47	GC05M132481	26.84	https://www.genecards.org/cgi-bin/carddisp.pl?gene=IRF1
IL1RN	Interleukin 1 Receptor Antagonist	Protein Coding	48	GC02P115307	26.7	https://www.genecards.org/cgi-bin/carddisp.pl?gene=IL1RN
MIR21	MicroRNA 21	RNA Gene	24	GC17P059841	26.66	https://www.genecards.org/cgi-bin/carddisp.pl?gene=MIR21
IRF8	Interferon Regulatory Factor 8	Protein Coding	45	GC16P085898	26.62	https://www.genecards.org/cgi-bin/carddisp.pl?gene=IRF8
CX3CR1	C-X3-C Motif Chemokine Receptor 1	Protein Coding	44	GC03M039279	26.61	https://www.genecards.org/cgi-bin/carddisp.pl?gene=CX3CR1
IFNGR2	Interferon Gamma Receptor 2	Protein Coding	43	GC21P033402	26.52	https://www.genecards.org/cgi-bin/carddisp.pl?gene=IFNGR2
PTEN	Phosphatase And Tensin Homolog	Protein Coding	52	GC10P087863	26.5	https://www.genecards.org/cgi-bin/carddisp.pl?gene=PTEN
CD59	CD59 Molecule (CD59 Blood Group)	Protein Coding	46	GC11M033704	26.44	https://www.genecards.org/cgi-bin/carddisp.pl?gene=CD59
MIR146A	MicroRNA 146a	RNA Gene	22	GC05P160485	26.4	https://www.genecards.org/cgi-bin/carddisp.pl?gene=MIR146A
NRAS	NRAS Proto-Oncogene, GTPase	Protein Coding	50	GC01M114704	26.38	https://www.genecards.org/cgi-bin/carddisp.pl?gene=NRAS
C1S	Complement C1s	Protein Coding	45	GC12P008238	26.35	https://www.genecards.org/cgi-bin/carddisp.pl?gene=C1S
WIPF1	WAS/WASL Interacting Protein Family Member 1	Protein Coding	44	GC02M174559	26.27	https://www.genecards.org/cgi-bin/carddisp.pl?gene=WIPF1
IRAK1	Interleukin 1 Receptor Associated Kinase 1	Protein Coding	50	GC0XM154010	26.23	https://www.genecards.org/cgi-bin/carddisp.pl?gene=IRAK1
IL12A	Interleukin 12A	Protein Coding	44	GC03P159988	26.16	https://www.genecards.org/cgi-bin/carddisp.pl?gene=IL12A
PIK3CA	Phosphatidylinositol-4,5-Bisphosphate 3-Kinase Catalytic Subunit Alpha	Protein Coding	52	GC03P179148	26.16	https://www.genecards.org/cgi-bin/carddisp.pl?gene=PIK3CA
ITGB3	Integrin Subunit Beta 3	Protein Coding	49	GC17P047254	26.07	https://www.genecards.org/cgi-bin/carddisp.pl?gene=ITGB3
TNFSF12	TNF Superfamily Member 12	Protein Coding	40	GC17P008027	26.02	https://www.genecards.org/cgi-bin/carddisp.pl?gene=TNFSF12
C1QC	Complement C1q C Chain	Protein Coding	44	GC01P022643	26	https://www.genecards.org/cgi-bin/carddisp.pl?gene=C1QC
LAT	Linker For Activation Of T Cells	Protein Coding	45	GC16P029115	25.97	https://www.genecards.org/cgi-bin/carddisp.pl?gene=LAT
MS4A1	Membrane Spanning 4-Domains A1	Protein Coding	46	GC11P060474	25.92	https://www.genecards.org/cgi-bin/carddisp.pl?gene=MS4A1
NBN	Nibrin	Protein Coding	47	GC08M089933	25.86	https://www.genecards.org/cgi-bin/carddisp.pl?gene=NBN
ZNF627	Zinc Finger Protein 627	Protein Coding	35	GC19P011570	25.84	https://www.genecards.org/cgi-bin/carddisp.pl?gene=ZNF627
RASGRP1	RAS Guanyl Releasing Protein 1	Protein Coding	46	GC15M038488	25.8	https://www.genecards.org/cgi-bin/carddisp.pl?gene=RASGRP1
TLR1	Toll Like Receptor 1	Protein Coding	47	GC04M038797	25.78	https://www.genecards.org/cgi-bin/carddisp.pl?gene=TLR1
IGHM	Immunoglobulin Heavy Constant Mu	Protein Coding	31	GC14M109532	25.76	https://www.genecards.org/cgi-bin/carddisp.pl?gene=IGHM
ARPC1B	Actin Related Protein 2/3 Complex Subunit 1B	Protein Coding	43	GC07P099374	25.55	https://www.genecards.org/cgi-bin/carddisp.pl?gene=ARPC1B
MALT1	MALT1 Paracaspase	Protein Coding	47	GC18P058671	25.54	https://www.genecards.org/cgi-bin/carddisp.pl?gene=MALT1
ERCC6	ERCC Excision Repair 6, Chromatin Remodeling Factor	Protein Coding	45	GC10M049454	25.54	https://www.genecards.org/cgi-bin/carddisp.pl?gene=ERCC6
RFXANK	Regulatory Factor X Associated Ankyrin Containing Protein	Protein Coding	42	GC19P019192	25.47	https://www.genecards.org/cgi-bin/carddisp.pl?gene=RFXANK
C1QB	Complement C1q B Chain	Protein Coding	44	GC01P022652	25.46	https://www.genecards.org/cgi-bin/carddisp.pl?gene=C1QB
NCF2	Neutrophil Cytosolic Factor 2	Protein Coding	47	GC01M183555	25.39	https://www.genecards.org/cgi-bin/carddisp.pl?gene=NCF2
IRF4	Interferon Regulatory Factor 4	Protein Coding	43	GC06P000391	25.38	https://www.genecards.org/cgi-bin/carddisp.pl?gene=IRF4
RFXAP	Regulatory Factor X Associated Protein	Protein Coding	37	GC13P036819	25.37	https://www.genecards.org/cgi-bin/carddisp.pl?gene=RFXAP
HLA-DRA	Major Histocompatibility Complex, Class II, DR Alpha	Protein Coding	47	GC06P032439	25.36	https://www.genecards.org/cgi-bin/carddisp.pl?gene=HLA-DRA
SLC11A1	Solute Carrier Family 11 Member 1	Protein Coding	47	GC02P218382	25.3	https://www.genecards.org/cgi-bin/carddisp.pl?gene=SLC11A1
ELANE	Elastase, Neutrophil Expressed	Protein Coding	46	GC19P000854	25.2	https://www.genecards.org/cgi-bin/carddisp.pl?gene=ELANE
CASP10	Caspase 10	Protein Coding	48	GC02P201182	25.18	https://www.genecards.org/cgi-bin/carddisp.pl?gene=CASP10
MSN	Moesin	Protein Coding	47	GC0XP065588	25.15	https://www.genecards.org/cgi-bin/carddisp.pl?gene=MSN
EGFR	Epidermal Growth Factor Receptor	Protein Coding	54	GC07P055019	25.1	https://www.genecards.org/cgi-bin/carddisp.pl?gene=EGFR
ORAI1	ORAI Calcium Release-Activated Calcium Modulator 1	Protein Coding	44	GC12P122835	25.07	https://www.genecards.org/cgi-bin/carddisp.pl?gene=ORAI1
TCIRG1	T Cell Immune Regulator 1, ATPase H+ Transporting V0 Subunit A3	Protein Coding	45	GC11P068038	25.07	https://www.genecards.org/cgi-bin/carddisp.pl?gene=TCIRG1
KRAS	KRAS Proto-Oncogene, GTPase	Protein Coding	51	GC12M025204	24.97	https://www.genecards.org/cgi-bin/carddisp.pl?gene=KRAS
VCAM1	Vascular Cell Adhesion Molecule 1	Protein Coding	45	GC01P100719	24.87	https://www.genecards.org/cgi-bin/carddisp.pl?gene=VCAM1
PSMB9	Proteasome 20S Subunit Beta 9	Protein Coding	46	GC06P047342	24.87	https://www.genecards.org/cgi-bin/carddisp.pl?gene=PSMB9
CXCR4	C-X-C Motif Chemokine Receptor 4	Protein Coding	52	GC02M136114	24.86	https://www.genecards.org/cgi-bin/carddisp.pl?gene=CXCR4
CYBB	Cytochrome B-245 Beta Chain	Protein Coding	47	GC0XP037780	24.86	https://www.genecards.org/cgi-bin/carddisp.pl?gene=CYBB
PADI4	Peptidyl Arginine Deiminase 4	Protein Coding	44	GC01P017308	24.75	https://www.genecards.org/cgi-bin/carddisp.pl?gene=PADI4
IRF7	Interferon Regulatory Factor 7	Protein Coding	46	GC11M000612	24.73	https://www.genecards.org/cgi-bin/carddisp.pl?gene=IRF7
CD3G	CD3g Molecule	Protein Coding	47	GC11P118344	24.7	https://www.genecards.org/cgi-bin/carddisp.pl?gene=CD3G
KIT	KIT Proto-Oncogene, Receptor Tyrosine Kinase	Protein Coding	53	GC04P054657	24.53	https://www.genecards.org/cgi-bin/carddisp.pl?gene=KIT
IL17RA	Interleukin 17 Receptor A	Protein Coding	44	GC22P017086	24.27	https://www.genecards.org/cgi-bin/carddisp.pl?gene=IL17RA
CORO1A	Coronin 1A	Protein Coding	43	GC16P030194	24.22	https://www.genecards.org/cgi-bin/carddisp.pl?gene=CORO1A
IGHE	Immunoglobulin Heavy Constant Epsilon	Protein Coding	26	GC14M109515	24.22	https://www.genecards.org/cgi-bin/carddisp.pl?gene=IGHE
TTC7A	Tetratricopeptide Repeat Domain 7A	Protein Coding	38	GC02P046906	24.21	https://www.genecards.org/cgi-bin/carddisp.pl?gene=TTC7A
TBK1	TANK Binding Kinase 1	Protein Coding	49	GC12P064451	24.06	https://www.genecards.org/cgi-bin/carddisp.pl?gene=TBK1
MPL	MPL Proto-Oncogene, Thrombopoietin Receptor	Protein Coding	48	GC01P043337	24	https://www.genecards.org/cgi-bin/carddisp.pl?gene=MPL
IL1R1	Interleukin 1 Receptor Type 1	Protein Coding	45	GC02P102136	23.93	https://www.genecards.org/cgi-bin/carddisp.pl?gene=IL1R1
IDO1	Indoleamine 2,3-Dioxygenase 1	Protein Coding	45	GC08P039891	23.92	https://www.genecards.org/cgi-bin/carddisp.pl?gene=IDO1
NEU1	Neuraminidase 1	Protein Coding	44	GC06M031857	23.92	https://www.genecards.org/cgi-bin/carddisp.pl?gene=NEU1
RMRP	RNA Component Of Mitochondrial RNA Processing Endoribonuclease	RNA Gene	25	GC09M035655	23.9	https://www.genecards.org/cgi-bin/carddisp.pl?gene=RMRP
DDX41	DEAD-Box Helicase 41	Protein Coding	43	GC05M177511	23.89	https://www.genecards.org/cgi-bin/carddisp.pl?gene=DDX41
RFX5	Regulatory Factor X5	Protein Coding	41	GC01M151340	23.88	https://www.genecards.org/cgi-bin/carddisp.pl?gene=RFX5
TLR8	Toll Like Receptor 8	Protein Coding	47	GC0XP012924	23.87	https://www.genecards.org/cgi-bin/carddisp.pl?gene=TLR8
TNFSF4	TNF Superfamily Member 4	Protein Coding	40	GC01M173183	23.85	https://www.genecards.org/cgi-bin/carddisp.pl?gene=TNFSF4
KLRK1	Killer Cell Lectin Like Receptor K1	Protein Coding	40	GC12M013865	23.81	https://www.genecards.org/cgi-bin/carddisp.pl?gene=KLRK1
LYST	Lysosomal Trafficking Regulator	Protein Coding	38	GC01M235661	23.77	https://www.genecards.org/cgi-bin/carddisp.pl?gene=LYST
MYC	MYC Proto-Oncogene, BHLH Transcription Factor	Protein Coding	51	GC08P127735	23.73	https://www.genecards.org/cgi-bin/carddisp.pl?gene=MYC
BRCA1	BRCA1 DNA Repair Associated	Protein Coding	50	GC17M043044	23.6	https://www.genecards.org/cgi-bin/carddisp.pl?gene=BRCA1
TAP1	Transporter 1, ATP Binding Cassette Subfamily B Member	Protein Coding	47	GC06M032865	23.6	https://www.genecards.org/cgi-bin/carddisp.pl?gene=TAP1
LTA	Lymphotoxin Alpha	Protein Coding	42	GC06P047303	23.58	https://www.genecards.org/cgi-bin/carddisp.pl?gene=LTA
FOXN1	Forkhead Box N1	Protein Coding	40	GC17P028506	23.52	https://www.genecards.org/cgi-bin/carddisp.pl?gene=FOXN1
TLR6	Toll Like Receptor 6	Protein Coding	44	GC04M038828	23.44	https://www.genecards.org/cgi-bin/carddisp.pl?gene=TLR6
LACC1	Laccase Domain Containing 1	Protein Coding	35	GC13P043879	23.33	https://www.genecards.org/cgi-bin/carddisp.pl?gene=LACC1
PSTPIP1	Proline-Serine-Threonine Phosphatase Interacting Protein 1	Protein Coding	45	GC15P076993	23.3	https://www.genecards.org/cgi-bin/carddisp.pl?gene=PSTPIP1
BRAF	B-Raf Proto-Oncogene, Serine/Threonine Kinase	Protein Coding	54	GC07M140719	23.3	https://www.genecards.org/cgi-bin/carddisp.pl?gene=BRAF
GZMB	Granzyme B	Protein Coding	45	GC14M024630	23.23	https://www.genecards.org/cgi-bin/carddisp.pl?gene=GZMB
SPINK5	Serine Peptidase Inhibitor Kazal Type 5	Protein Coding	41	GC05P148025	23.23	https://www.genecards.org/cgi-bin/carddisp.pl?gene=SPINK5
CD3E	CD3e Molecule	Protein Coding	47	GC11P118304	23.08	https://www.genecards.org/cgi-bin/carddisp.pl?gene=CD3E
BCL6	BCL6 Transcription Repressor	Protein Coding	45	GC03M187721	23.05	https://www.genecards.org/cgi-bin/carddisp.pl?gene=BCL6
SAMHD1	SAM And HD Domain Containing Deoxynucleoside Triphosphate Triphosphohydrolase 1	Protein Coding	43	GC20M036890	22.95	https://www.genecards.org/cgi-bin/carddisp.pl?gene=SAMHD1
ADAR	Adenosine Deaminase RNA Specific	Protein Coding	44	GC01M154582	22.75	https://www.genecards.org/cgi-bin/carddisp.pl?gene=ADAR
TRAF3	TNF Receptor Associated Factor 3	Protein Coding	47	GC14P104639	22.71	https://www.genecards.org/cgi-bin/carddisp.pl?gene=TRAF3
REL	REL Proto-Oncogene, NF-KB Subunit	Protein Coding	46	GC02P060881	22.56	https://www.genecards.org/cgi-bin/carddisp.pl?gene=REL
IFNAR2	Interferon Alpha And Beta Receptor Subunit 2	Protein Coding	48	GC21P033229	22.41	https://www.genecards.org/cgi-bin/carddisp.pl?gene=IFNAR2
CSF3	Colony Stimulating Factor 3	Protein Coding	40	GC17P040015	22.36	https://www.genecards.org/cgi-bin/carddisp.pl?gene=CSF3
VWF	Von Willebrand Factor	Protein Coding	48	GC12M005917	22.34	https://www.genecards.org/cgi-bin/carddisp.pl?gene=VWF
C2	Complement C2	Protein Coding	44	GC06P031897	22.34	https://www.genecards.org/cgi-bin/carddisp.pl?gene=C2
IL23A	Interleukin 23 Subunit Alpha	Protein Coding	39	GC12P056335	22.33	https://www.genecards.org/cgi-bin/carddisp.pl?gene=IL23A
FLG	Filaggrin	Protein Coding	40	GC01M152274	22.22	https://www.genecards.org/cgi-bin/carddisp.pl?gene=FLG
CD14	CD14 Molecule	Protein Coding	44	GC05M140631	22.17	https://www.genecards.org/cgi-bin/carddisp.pl?gene=CD14
CR1	Complement C3b/C4b Receptor 1 (Knops Blood Group)	Protein Coding	44	GC01P207496	22.16	https://www.genecards.org/cgi-bin/carddisp.pl?gene=CR1
DNASE1	Deoxyribonuclease 1	Protein Coding	41	GC16P003611	22.15	https://www.genecards.org/cgi-bin/carddisp.pl?gene=DNASE1
CGAS	Cyclic GMP-AMP Synthase	Protein Coding	29	GC06M073414	22.05	https://www.genecards.org/cgi-bin/carddisp.pl?gene=CGAS
PGM3	Phosphoglucomutase 3	Protein Coding	43	GC06M083161	21.96	https://www.genecards.org/cgi-bin/carddisp.pl?gene=PGM3
TAP2	Transporter 2, ATP Binding Cassette Subfamily B Member	Protein Coding	44	GC06M032821	21.89	https://www.genecards.org/cgi-bin/carddisp.pl?gene=TAP2
IL10RB	Interleukin 10 Receptor Subunit Beta	Protein Coding	44	GC21P033266	21.79	https://www.genecards.org/cgi-bin/carddisp.pl?gene=IL10RB
FCGR1A	Fc Fragment Of IgG Receptor Ia	Protein Coding	41	GC01P149754	21.73	https://www.genecards.org/cgi-bin/carddisp.pl?gene=FCGR1A
MYH7	Myosin Heavy Chain 7	Protein Coding	47	GC14M023412	21.72	https://www.genecards.org/cgi-bin/carddisp.pl?gene=MYH7
ISG15	ISG15 Ubiquitin Like Modifier	Protein Coding	47	GC01P001001	21.65	https://www.genecards.org/cgi-bin/carddisp.pl?gene=ISG15
CCL4	C-C Motif Chemokine Ligand 4	Protein Coding	40	GC17P036103	21.47	https://www.genecards.org/cgi-bin/carddisp.pl?gene=CCL4
NLRC4	NLR Family CARD Domain Containing 4	Protein Coding	44	GC02M032224	21.41	https://www.genecards.org/cgi-bin/carddisp.pl?gene=NLRC4
STIM1	Stromal Interaction Molecule 1	Protein Coding	48	GC11P003855	21.32	https://www.genecards.org/cgi-bin/carddisp.pl?gene=STIM1
EP300	E1A Binding Protein P300	Protein Coding	50	GC22P041091	21.32	https://www.genecards.org/cgi-bin/carddisp.pl?gene=EP300
CSF1	Colony Stimulating Factor 1	Protein Coding	43	GC01P109911	21.3	https://www.genecards.org/cgi-bin/carddisp.pl?gene=CSF1
BCL2	BCL2 Apoptosis Regulator	Protein Coding	51	GC18M063123	21.14	https://www.genecards.org/cgi-bin/carddisp.pl?gene=BCL2
CYBA	Cytochrome B-245 Alpha Chain	Protein Coding	47	GC16M088643	21.12	https://www.genecards.org/cgi-bin/carddisp.pl?gene=CYBA
PRKDC	Protein Kinase, DNA-Activated, Catalytic Subunit	Protein Coding	49	GC08M047773	21.09	https://www.genecards.org/cgi-bin/carddisp.pl?gene=PRKDC
TGFB2	Transforming Growth Factor Beta 2	Protein Coding	50	GC01P218345	21.09	https://www.genecards.org/cgi-bin/carddisp.pl?gene=TGFB2
ADA2	Adenosine Deaminase 2	Protein Coding	34	GC22M017179	21.08	https://www.genecards.org/cgi-bin/carddisp.pl?gene=ADA2
MTOR	Mechanistic Target Of Rapamycin Kinase	Protein Coding	54	GC01M011106	21.06	https://www.genecards.org/cgi-bin/carddisp.pl?gene=MTOR
MBP	Myelin Basic Protein	Protein Coding	44	GC18M076978	20.94	https://www.genecards.org/cgi-bin/carddisp.pl?gene=MBP
CHUK	Component Of Inhibitor Of Nuclear Factor Kappa B Kinase Complex	Protein Coding	52	GC10M100188	20.92	https://www.genecards.org/cgi-bin/carddisp.pl?gene=CHUK
BRCA2	BRCA2 DNA Repair Associated	Protein Coding	49	GC13P032315	20.9	https://www.genecards.org/cgi-bin/carddisp.pl?gene=BRCA2
RELA	RELA Proto-Oncogene, NF-KB Subunit	Protein Coding	50	GC11M065653	20.86	https://www.genecards.org/cgi-bin/carddisp.pl?gene=RELA
SH2B3	SH2B Adaptor Protein 3	Protein Coding	46	GC12P111405	20.82	https://www.genecards.org/cgi-bin/carddisp.pl?gene=SH2B3
CD46	CD46 Molecule	Protein Coding	46	GC01P207752	20.79	https://www.genecards.org/cgi-bin/carddisp.pl?gene=CD46
CD55	CD55 Molecule (Cromer Blood Group)	Protein Coding	47	GC01P207321	20.77	https://www.genecards.org/cgi-bin/carddisp.pl?gene=CD55
BLM	BLM RecQ Like Helicase	Protein Coding	48	GC15P090717	20.73	https://www.genecards.org/cgi-bin/carddisp.pl?gene=BLM
TRAF6	TNF Receptor Associated Factor 6	Protein Coding	47	GC11M036467	20.73	https://www.genecards.org/cgi-bin/carddisp.pl?gene=TRAF6
FLT4	Fms Related Receptor Tyrosine Kinase 4	Protein Coding	52	GC05M180607	20.64	https://www.genecards.org/cgi-bin/carddisp.pl?gene=FLT4
BLK	BLK Proto-Oncogene, Src Family Tyrosine Kinase	Protein Coding	51	GC08P011486	20.58	https://www.genecards.org/cgi-bin/carddisp.pl?gene=BLK
HBB	Hemoglobin Subunit Beta	Protein Coding	45	GC11M005352	20.54	https://www.genecards.org/cgi-bin/carddisp.pl?gene=HBB
TICAM1	Toll Like Receptor Adaptor Molecule 1	Protein Coding	44	GC19M004815	20.53	https://www.genecards.org/cgi-bin/carddisp.pl?gene=TICAM1
KIR3DL1	Killer Cell Immunoglobulin Like Receptor, Three Ig Domains And Long Cytoplasmic Tail 1	Protein Coding	40	GC19P055442	20.5	https://www.genecards.org/cgi-bin/carddisp.pl?gene=KIR3DL1
TNFSF11	TNF Superfamily Member 11	Protein Coding	47	GC13P042562	20.49	https://www.genecards.org/cgi-bin/carddisp.pl?gene=TNFSF11
MPZ	Myelin Protein Zero	Protein Coding	44	GC01M161304	20.42	https://www.genecards.org/cgi-bin/carddisp.pl?gene=MPZ
RELB	RELB Proto-Oncogene, NF-KB Subunit	Protein Coding	45	GC19P045002	20.38	https://www.genecards.org/cgi-bin/carddisp.pl?gene=RELB
MIR17	MicroRNA 17	RNA Gene	21	GC13P091350	20.35	https://www.genecards.org/cgi-bin/carddisp.pl?gene=MIR17
ITGA2B	Integrin Subunit Alpha 2b	Protein Coding	50	GC17M044388	20.35	https://www.genecards.org/cgi-bin/carddisp.pl?gene=ITGA2B
CXCR3	C-X-C Motif Chemokine Receptor 3	Protein Coding	44	GC0XM071615	20.24	https://www.genecards.org/cgi-bin/carddisp.pl?gene=CXCR3
H2AC18	H2A Clustered Histone 18	Protein Coding	26	GC01M149961	20.22	https://www.genecards.org/cgi-bin/carddisp.pl?gene=H2AC18
SELL	Selectin L	Protein Coding	42	GC01M169690	20.18	https://www.genecards.org/cgi-bin/carddisp.pl?gene=SELL
C5AR1	Complement C5a Receptor 1	Protein Coding	43	GC19P047290	20.16	https://www.genecards.org/cgi-bin/carddisp.pl?gene=C5AR1
ALOX5	Arachidonate 5-Lipoxygenase	Protein Coding	48	GC10P045374	20.16	https://www.genecards.org/cgi-bin/carddisp.pl?gene=ALOX5
CCR7	C-C Motif Chemokine Receptor 7	Protein Coding	45	GC17M040556	20.11	https://www.genecards.org/cgi-bin/carddisp.pl?gene=CCR7
AICDA	Activation Induced Cytidine Deaminase	Protein Coding	45	GC12M008602	20.09	https://www.genecards.org/cgi-bin/carddisp.pl?gene=AICDA
TERT	Telomerase Reverse Transcriptase	Protein Coding	51	GC05M001253	20.08	https://www.genecards.org/cgi-bin/carddisp.pl?gene=TERT
MAPK1	Mitogen-Activated Protein Kinase 1	Protein Coding	51	GC22M021754	20.07	https://www.genecards.org/cgi-bin/carddisp.pl?gene=MAPK1
IL9	Interleukin 9	Protein Coding	43	GC05M135891	20.05	https://www.genecards.org/cgi-bin/carddisp.pl?gene=IL9
CD69	CD69 Molecule	Protein Coding	40	GC12M013857	20	https://www.genecards.org/cgi-bin/carddisp.pl?gene=CD69
TRAF3IP2	TRAF3 Interacting Protein 2	Protein Coding	43	GC06M111555	19.95	https://www.genecards.org/cgi-bin/carddisp.pl?gene=TRAF3IP2
TBX21	T-Box Transcription Factor 21	Protein Coding	45	GC17P047733	19.89	https://www.genecards.org/cgi-bin/carddisp.pl?gene=TBX21
CFB	Complement Factor B	Protein Coding	45	GC06P031945	19.83	https://www.genecards.org/cgi-bin/carddisp.pl?gene=CFB
SLAMF1	Signaling Lymphocytic Activation Molecule Family Member 1	Protein Coding	40	GC01M160608	19.82	https://www.genecards.org/cgi-bin/carddisp.pl?gene=SLAMF1
CD79B	CD79b Molecule	Protein Coding	47	GC17M063928	19.81	https://www.genecards.org/cgi-bin/carddisp.pl?gene=CD79B
HBA1	Hemoglobin Subunit Alpha 1	Protein Coding	42	GC16P001370	19.8	https://www.genecards.org/cgi-bin/carddisp.pl?gene=HBA1
LEP	Leptin	Protein Coding	47	GC07P128241	19.79	https://www.genecards.org/cgi-bin/carddisp.pl?gene=LEP
DNASE1L3	Deoxyribonuclease 1 Like 3	Protein Coding	43	GC03M058192	19.74	https://www.genecards.org/cgi-bin/carddisp.pl?gene=DNASE1L3
MECP2	Methyl-CpG Binding Protein 2	Protein Coding	45	GC0XM154021	19.69	https://www.genecards.org/cgi-bin/carddisp.pl?gene=MECP2
HP	Haptoglobin	Protein Coding	44	GC16P072089	19.64	https://www.genecards.org/cgi-bin/carddisp.pl?gene=HP
UNC93B1	Unc-93 Homolog B1, TLR Signaling Regulator	Protein Coding	39	GC11M067991	19.63	https://www.genecards.org/cgi-bin/carddisp.pl?gene=UNC93B1
MMP2	Matrix Metallopeptidase 2	Protein Coding	53	GC16P055390	19.63	https://www.genecards.org/cgi-bin/carddisp.pl?gene=MMP2
SMARCAL1	SWI/SNF Related, Matrix Associated, Actin Dependent Regulator Of Chromatin, Subfamily A Like 1	Protein Coding	43	GC02P216412	19.57	https://www.genecards.org/cgi-bin/carddisp.pl?gene=SMARCAL1
BLNK	B Cell Linker	Protein Coding	47	GC10M096198	19.49	https://www.genecards.org/cgi-bin/carddisp.pl?gene=BLNK
MAVS	Mitochondrial Antiviral Signaling Protein	Protein Coding	40	GC20P003827	19.48	https://www.genecards.org/cgi-bin/carddisp.pl?gene=MAVS
EPX	Eosinophil Peroxidase	Protein Coding	41	GC17P058192	19.45	https://www.genecards.org/cgi-bin/carddisp.pl?gene=EPX
HLA-E	Major Histocompatibility Complex, Class I, E	Protein Coding	41	GC06P047281	19.45	https://www.genecards.org/cgi-bin/carddisp.pl?gene=HLA-E
SMAD3	SMAD Family Member 3	Protein Coding	49	GC15P067063	19.42	https://www.genecards.org/cgi-bin/carddisp.pl?gene=SMAD3
CDH1	Cadherin 1	Protein Coding	50	GC16P068737	19.37	https://www.genecards.org/cgi-bin/carddisp.pl?gene=CDH1
JAK1	Janus Kinase 1	Protein Coding	50	GC01M064833	19.33	https://www.genecards.org/cgi-bin/carddisp.pl?gene=JAK1
MAPK14	Mitogen-Activated Protein Kinase 14	Protein Coding	51	GC06P047451	19.3	https://www.genecards.org/cgi-bin/carddisp.pl?gene=MAPK14
CHD7	Chromodomain Helicase DNA Binding Protein 7	Protein Coding	45	GC08P060678	19.28	https://www.genecards.org/cgi-bin/carddisp.pl?gene=CHD7
MIR150	MicroRNA 150	RNA Gene	21	GC19M049500	19.24	https://www.genecards.org/cgi-bin/carddisp.pl?gene=MIR150
CXCR1	C-X-C Motif Chemokine Receptor 1	Protein Coding	43	GC02M218162	19.24	https://www.genecards.org/cgi-bin/carddisp.pl?gene=CXCR1
LTF	Lactotransferrin	Protein Coding	43	GC03M046435	19.24	https://www.genecards.org/cgi-bin/carddisp.pl?gene=LTF
PSMB8	Proteasome 20S Subunit Beta 8	Protein Coding	49	GC06M032840	19.1	https://www.genecards.org/cgi-bin/carddisp.pl?gene=PSMB8
FCGR2C	Fc Fragment Of IgG Receptor IIc (Gene/Pseudogene)	Protein Coding	34	GC01P161551	19.09	https://www.genecards.org/cgi-bin/carddisp.pl?gene=FCGR2C
XRCC4	X-Ray Repair Cross Complementing 4	Protein Coding	43	GC05P083077	19.03	https://www.genecards.org/cgi-bin/carddisp.pl?gene=XRCC4
POU2AF1	POU Class 2 Homeobox Associating Factor 1	Protein Coding	37	GC11M111352	18.97	https://www.genecards.org/cgi-bin/carddisp.pl?gene=POU2AF1
IL18R1	Interleukin 18 Receptor 1	Protein Coding	43	GC02P102311	18.97	https://www.genecards.org/cgi-bin/carddisp.pl?gene=IL18R1
TLR10	Toll Like Receptor 10	Protein Coding	40	GC04M038773	18.96	https://www.genecards.org/cgi-bin/carddisp.pl?gene=TLR10
IL16	Interleukin 16	Protein Coding	42	GC15P081159	18.95	https://www.genecards.org/cgi-bin/carddisp.pl?gene=IL16
MYO5A	Myosin VA	Protein Coding	44	GC15M060775	18.92	https://www.genecards.org/cgi-bin/carddisp.pl?gene=MYO5A
VEGFA	Vascular Endothelial Growth Factor A	Protein Coding	48	GC06P043770	18.91	https://www.genecards.org/cgi-bin/carddisp.pl?gene=VEGFA
LEPR	Leptin Receptor	Protein Coding	49	GC01P065421	18.89	https://www.genecards.org/cgi-bin/carddisp.pl?gene=LEPR
STAT2	Signal Transducer And Activator Of Transcription 2	Protein Coding	47	GC12M056341	18.87	https://www.genecards.org/cgi-bin/carddisp.pl?gene=STAT2
SLAMF6	SLAM Family Member 6	Protein Coding	40	GC01M160454	18.85	https://www.genecards.org/cgi-bin/carddisp.pl?gene=SLAMF6
S100A9	S100 Calcium Binding Protein A9	Protein Coding	43	GC01P153357	18.83	https://www.genecards.org/cgi-bin/carddisp.pl?gene=S100A9
LYN	LYN Proto-Oncogene, Src Family Tyrosine Kinase	Protein Coding	50	GC08P055879	18.82	https://www.genecards.org/cgi-bin/carddisp.pl?gene=LYN
CAMP	Cathelicidin Antimicrobial Peptide	Protein Coding	41	GC03P048266	18.79	https://www.genecards.org/cgi-bin/carddisp.pl?gene=CAMP
TYROBP	Transmembrane Immune Signaling Adaptor TYROBP	Protein Coding	43	GC19M035904	18.76	https://www.genecards.org/cgi-bin/carddisp.pl?gene=TYROBP
TRIM21	Tripartite Motif Containing 21	Protein Coding	42	GC11M004384	18.76	https://www.genecards.org/cgi-bin/carddisp.pl?gene=TRIM21
IL6R	Interleukin 6 Receptor	Protein Coding	48	GC01P154405	18.75	https://www.genecards.org/cgi-bin/carddisp.pl?gene=IL6R
JUN	Jun Proto-Oncogene, AP-1 Transcription Factor Subunit	Protein Coding	49	GC01M058780	18.75	https://www.genecards.org/cgi-bin/carddisp.pl?gene=JUN
SFTPD	Surfactant Protein D	Protein Coding	44	GC10M079937	18.73	https://www.genecards.org/cgi-bin/carddisp.pl?gene=SFTPD
HBA2	Hemoglobin Subunit Alpha 2	Protein Coding	42	GC16P001373	18.71	https://www.genecards.org/cgi-bin/carddisp.pl?gene=HBA2
GP1BA	Glycoprotein Ib Platelet Subunit Alpha	Protein Coding	45	GC17P004932	18.68	https://www.genecards.org/cgi-bin/carddisp.pl?gene=GP1BA
TIRAP	TIR Domain Containing Adaptor Protein	Protein Coding	43	GC11P126284	18.58	https://www.genecards.org/cgi-bin/carddisp.pl?gene=TIRAP
CTSC	Cathepsin C	Protein Coding	45	GC11M088211	18.56	https://www.genecards.org/cgi-bin/carddisp.pl?gene=CTSC
NOS2	Nitric Oxide Synthase 2	Protein Coding	49	GC17M027756	18.54	https://www.genecards.org/cgi-bin/carddisp.pl?gene=NOS2
FOS	Fos Proto-Oncogene, AP-1 Transcription Factor Subunit	Protein Coding	50	GC14P075278	18.53	https://www.genecards.org/cgi-bin/carddisp.pl?gene=FOS
FCN3	Ficolin 3	Protein Coding	41	GC01M027379	18.53	https://www.genecards.org/cgi-bin/carddisp.pl?gene=FCN3
TBX1	T-Box Transcription Factor 1	Protein Coding	42	GC22P019747	18.46	https://www.genecards.org/cgi-bin/carddisp.pl?gene=TBX1
SERPINA3	Serpin Family A Member 3	Protein Coding	43	GC14P094612	18.4	https://www.genecards.org/cgi-bin/carddisp.pl?gene=SERPINA3
TNFSF15	TNF Superfamily Member 15	Protein Coding	45	GC09M114784	18.37	https://www.genecards.org/cgi-bin/carddisp.pl?gene=TNFSF15
IL33	Interleukin 33	Protein Coding	40	GC09P006206	18.35	https://www.genecards.org/cgi-bin/carddisp.pl?gene=IL33
IFNA2	Interferon Alpha 2	Protein Coding	41	GC09M021384	18.33	https://www.genecards.org/cgi-bin/carddisp.pl?gene=IFNA2
CXCL9	C-X-C Motif Chemokine Ligand 9	Protein Coding	39	GC04M076001	18.33	https://www.genecards.org/cgi-bin/carddisp.pl?gene=CXCL9
TRAC	T Cell Receptor Alpha Constant	Protein Coding	25	GC14P025249	18.29	https://www.genecards.org/cgi-bin/carddisp.pl?gene=TRAC
ADAM17	ADAM Metallopeptidase Domain 17	Protein Coding	51	GC02M009488	18.24	https://www.genecards.org/cgi-bin/carddisp.pl?gene=ADAM17
ITGA4	Integrin Subunit Alpha 4	Protein Coding	48	GC02P181456	18.22	https://www.genecards.org/cgi-bin/carddisp.pl?gene=ITGA4
TNFRSF8	TNF Receptor Superfamily Member 8	Protein Coding	42	GC01P012063	18.18	https://www.genecards.org/cgi-bin/carddisp.pl?gene=TNFRSF8
DGKE	Diacylglycerol Kinase Epsilon	Protein Coding	48	GC17P056834	18.18	https://www.genecards.org/cgi-bin/carddisp.pl?gene=DGKE
NCF1	Neutrophil Cytosolic Factor 1	Protein Coding	48	GC07P074773	18.16	https://www.genecards.org/cgi-bin/carddisp.pl?gene=NCF1
PMP22	Peripheral Myelin Protein 22	Protein Coding	40	GC17M015229	18.15	https://www.genecards.org/cgi-bin/carddisp.pl?gene=PMP22
HSPD1	Heat Shock Protein Family D (Hsp60) Member 1	Protein Coding	47	GC02M197486	18.15	https://www.genecards.org/cgi-bin/carddisp.pl?gene=HSPD1
PTPN2	Protein Tyrosine Phosphatase Non-Receptor Type 2	Protein Coding	46	GC18M017325	18.11	https://www.genecards.org/cgi-bin/carddisp.pl?gene=PTPN2
CD38	CD38 Molecule	Protein Coding	45	GC04P015779	18.06	https://www.genecards.org/cgi-bin/carddisp.pl?gene=CD38
PIK3CG	Phosphatidylinositol-4,5-Bisphosphate 3-Kinase Catalytic Subunit Gamma	Protein Coding	48	GC07P106865	18	https://www.genecards.org/cgi-bin/carddisp.pl?gene=PIK3CG
FGFR3	Fibroblast Growth Factor Receptor 3	Protein Coding	55	GC04P001795	17.97	https://www.genecards.org/cgi-bin/carddisp.pl?gene=FGFR3
TAPBP	TAP Binding Protein	Protein Coding	43	GC06M033299	17.96	https://www.genecards.org/cgi-bin/carddisp.pl?gene=TAPBP
RIPK2	Receptor Interacting Serine/Threonine Kinase 2	Protein Coding	46	GC08P089758	17.95	https://www.genecards.org/cgi-bin/carddisp.pl?gene=RIPK2
XRCC5	X-Ray Repair Cross Complementing 5	Protein Coding	44	GC02P216107	17.91	https://www.genecards.org/cgi-bin/carddisp.pl?gene=XRCC5
CTPS1	CTP Synthase 1	Protein Coding	44	GC01P040979	17.89	https://www.genecards.org/cgi-bin/carddisp.pl?gene=CTPS1
RAC1	Rac Family Small GTPase 1	Protein Coding	49	GC07P006380	17.84	https://www.genecards.org/cgi-bin/carddisp.pl?gene=RAC1
NR3C1	Nuclear Receptor Subfamily 3 Group C Member 1	Protein Coding	50	GC05M143277	17.82	https://www.genecards.org/cgi-bin/carddisp.pl?gene=NR3C1
ITCH	Itchy E3 Ubiquitin Protein Ligase	Protein Coding	45	GC20P034363	17.8	https://www.genecards.org/cgi-bin/carddisp.pl?gene=ITCH
CDK4	Cyclin Dependent Kinase 4	Protein Coding	54	GC12M057743	17.79	https://www.genecards.org/cgi-bin/carddisp.pl?gene=CDK4
MIR145	MicroRNA 145	RNA Gene	21	GC05P149430	17.73	https://www.genecards.org/cgi-bin/carddisp.pl?gene=MIR145
TPMT	Thiopurine S-Methyltransferase	Protein Coding	47	GC06M018128	17.72	https://www.genecards.org/cgi-bin/carddisp.pl?gene=TPMT
ICAM2	Intercellular Adhesion Molecule 2	Protein Coding	45	GC17M064002	17.72	https://www.genecards.org/cgi-bin/carddisp.pl?gene=ICAM2
IL3	Interleukin 3	Protein Coding	44	GC05P132060	17.71	https://www.genecards.org/cgi-bin/carddisp.pl?gene=IL3
FYN	FYN Proto-Oncogene, Src Family Tyrosine Kinase	Protein Coding	48	GC06M111660	17.71	https://www.genecards.org/cgi-bin/carddisp.pl?gene=FYN
THPO	Thrombopoietin	Protein Coding	42	GC03M184371	17.67	https://www.genecards.org/cgi-bin/carddisp.pl?gene=THPO
FGFR1	Fibroblast Growth Factor Receptor 1	Protein Coding	55	GC08M038400	17.63	https://www.genecards.org/cgi-bin/carddisp.pl?gene=FGFR1
PMM2	Phosphomannomutase 2	Protein Coding	47	GC16P008788	17.61	https://www.genecards.org/cgi-bin/carddisp.pl?gene=PMM2
APOE	Apolipoprotein E	Protein Coding	50	GC19P044906	17.54	https://www.genecards.org/cgi-bin/carddisp.pl?gene=APOE
MUSK	Muscle Associated Receptor Tyrosine Kinase	Protein Coding	46	GC09P110668	17.53	https://www.genecards.org/cgi-bin/carddisp.pl?gene=MUSK
IFI16	Interferon Gamma Inducible Protein 16	Protein Coding	42	GC01P158969	17.51	https://www.genecards.org/cgi-bin/carddisp.pl?gene=IFI16
TFRC	Transferrin Receptor	Protein Coding	48	GC03M196027	17.42	https://www.genecards.org/cgi-bin/carddisp.pl?gene=TFRC
SOCS3	Suppressor Of Cytokine Signaling 3	Protein Coding	44	GC17M078356	17.4	https://www.genecards.org/cgi-bin/carddisp.pl?gene=SOCS3
FADD	Fas Associated Via Death Domain	Protein Coding	47	GC11P070203	17.38	https://www.genecards.org/cgi-bin/carddisp.pl?gene=FADD
CASP1	Caspase 1	Protein Coding	50	GC11M105025	17.29	https://www.genecards.org/cgi-bin/carddisp.pl?gene=CASP1
FLT3	Fms Related Receptor Tyrosine Kinase 3	Protein Coding	52	GC13M028003	17.27	https://www.genecards.org/cgi-bin/carddisp.pl?gene=FLT3
VDR	Vitamin D Receptor	Protein Coding	51	GC12M047841	17.24	https://www.genecards.org/cgi-bin/carddisp.pl?gene=VDR
UBE2L3	Ubiquitin Conjugating Enzyme E2 L3	Protein Coding	45	GC22P021549	17.24	https://www.genecards.org/cgi-bin/carddisp.pl?gene=UBE2L3
MMP9	Matrix Metallopeptidase 9	Protein Coding	52	GC20P046008	17.24	https://www.genecards.org/cgi-bin/carddisp.pl?gene=MMP9
NCF4	Neutrophil Cytosolic Factor 4	Protein Coding	48	GC22P036860	17.22	https://www.genecards.org/cgi-bin/carddisp.pl?gene=NCF4
TRIM5	Tripartite Motif Containing 5	Protein Coding	41	GC11M005693	17.21	https://www.genecards.org/cgi-bin/carddisp.pl?gene=TRIM5
MRE11	MRE11 Homolog, Double Strand Break Repair Nuclease	Protein Coding	41	GC11M094444	17.13	https://www.genecards.org/cgi-bin/carddisp.pl?gene=MRE11
TNFRSF17	TNF Receptor Superfamily Member 17	Protein Coding	44	GC16P011965	17.11	https://www.genecards.org/cgi-bin/carddisp.pl?gene=TNFRSF17
STAT5A	Signal Transducer And Activator Of Transcription 5A	Protein Coding	45	GC17P042287	17.1	https://www.genecards.org/cgi-bin/carddisp.pl?gene=STAT5A
GBA	Glucosylceramidase Beta	Protein Coding	47	GC01M155234	17.1	https://www.genecards.org/cgi-bin/carddisp.pl?gene=GBA
MIR20A	MicroRNA 20a	RNA Gene	19	GC13P091434	17.1	https://www.genecards.org/cgi-bin/carddisp.pl?gene=MIR20A
SBDS	SBDS Ribosome Maturation Factor	Protein Coding	43	GC07M066987	17.07	https://www.genecards.org/cgi-bin/carddisp.pl?gene=SBDS
S100A8	S100 Calcium Binding Protein A8	Protein Coding	42	GC01M153391	17.06	https://www.genecards.org/cgi-bin/carddisp.pl?gene=S100A8
IGH	Immunoglobulin Heavy Locus	Protein Coding	15	GC14M109514	17.04	https://www.genecards.org/cgi-bin/carddisp.pl?gene=IGH
SELP	Selectin P	Protein Coding	45	GC01M169558	16.98	https://www.genecards.org/cgi-bin/carddisp.pl?gene=SELP
VEGFC	Vascular Endothelial Growth Factor C	Protein Coding	47	GC04M176683	16.96	https://www.genecards.org/cgi-bin/carddisp.pl?gene=VEGFC
OCLN	Occludin	Protein Coding	44	GC05P069492	16.91	https://www.genecards.org/cgi-bin/carddisp.pl?gene=OCLN
ENG	Endoglin	Protein Coding	46	GC09M127815	16.89	https://www.genecards.org/cgi-bin/carddisp.pl?gene=ENG
TYR	Tyrosinase	Protein Coding	47	GC11P089177	16.87	https://www.genecards.org/cgi-bin/carddisp.pl?gene=TYR
MYO9B	Myosin IXB	Protein Coding	44	GC19P023294	16.84	https://www.genecards.org/cgi-bin/carddisp.pl?gene=MYO9B
PPARG	Peroxisome Proliferator Activated Receptor Gamma	Protein Coding	52	GC03P012287	16.84	https://www.genecards.org/cgi-bin/carddisp.pl?gene=PPARG
LCN2	Lipocalin 2	Protein Coding	43	GC09P128149	16.8	https://www.genecards.org/cgi-bin/carddisp.pl?gene=LCN2
CFHR5	Complement Factor H Related 5	Protein Coding	40	GC01P196977	16.8	https://www.genecards.org/cgi-bin/carddisp.pl?gene=CFHR5
CASP3	Caspase 3	Protein Coding	50	GC04M184627	16.79	https://www.genecards.org/cgi-bin/carddisp.pl?gene=CASP3
BCL11B	BAF Chromatin Remodeling Complex Subunit BCL11B	Protein Coding	42	GC14M099169	16.75	https://www.genecards.org/cgi-bin/carddisp.pl?gene=BCL11B
CASR	Calcium Sensing Receptor	Protein Coding	50	GC03P122183	16.74	https://www.genecards.org/cgi-bin/carddisp.pl?gene=CASR
CAT	Catalase	Protein Coding	50	GC11P034460	16.73	https://www.genecards.org/cgi-bin/carddisp.pl?gene=CAT
BAX	BCL2 Associated X, Apoptosis Regulator	Protein Coding	48	GC19P048954	16.72	https://www.genecards.org/cgi-bin/carddisp.pl?gene=BAX
HSPG2	Heparan Sulfate Proteoglycan 2	Protein Coding	45	GC01M021822	16.72	https://www.genecards.org/cgi-bin/carddisp.pl?gene=HSPG2
PSMB4	Proteasome 20S Subunit Beta 4	Protein Coding	45	GC01P151372	16.72	https://www.genecards.org/cgi-bin/carddisp.pl?gene=PSMB4
IL17RC	Interleukin 17 Receptor C	Protein Coding	40	GC03P009917	16.68	https://www.genecards.org/cgi-bin/carddisp.pl?gene=IL17RC
CTSG	Cathepsin G	Protein Coding	44	GC14M024573	16.66	https://www.genecards.org/cgi-bin/carddisp.pl?gene=CTSG
SERPINA1	Serpin Family A Member 1	Protein Coding	49	GC14M094376	16.65	https://www.genecards.org/cgi-bin/carddisp.pl?gene=SERPINA1
ETS1	ETS Proto-Oncogene 1, Transcription Factor	Protein Coding	49	GC11M128458	16.61	https://www.genecards.org/cgi-bin/carddisp.pl?gene=ETS1
MIR140	MicroRNA 140	RNA Gene	22	GC16P069934	16.59	https://www.genecards.org/cgi-bin/carddisp.pl?gene=MIR140
CCR2	C-C Motif Chemokine Receptor 2	Protein Coding	45	GC03P046356	16.58	https://www.genecards.org/cgi-bin/carddisp.pl?gene=CCR2
XRCC6	X-Ray Repair Cross Complementing 6	Protein Coding	45	GC22P041622	16.54	https://www.genecards.org/cgi-bin/carddisp.pl?gene=XRCC6
CD1D	CD1d Molecule	Protein Coding	42	GC01P158178	16.53	https://www.genecards.org/cgi-bin/carddisp.pl?gene=CD1D
DKC1	Dyskerin Pseudouridine Synthase 1	Protein Coding	46	GC0XP154762	16.53	https://www.genecards.org/cgi-bin/carddisp.pl?gene=DKC1
NOD1	Nucleotide Binding Oligomerization Domain Containing 1	Protein Coding	44	GC07M030424	16.51	https://www.genecards.org/cgi-bin/carddisp.pl?gene=NOD1
PML	PML Nuclear Body Scaffold	Protein Coding	45	GC15P073994	16.49	https://www.genecards.org/cgi-bin/carddisp.pl?gene=PML
CTNNB1	Catenin Beta 1	Protein Coding	53	GC03P041236	16.47	https://www.genecards.org/cgi-bin/carddisp.pl?gene=CTNNB1
SELE	Selectin E	Protein Coding	44	GC01M169722	16.46	https://www.genecards.org/cgi-bin/carddisp.pl?gene=SELE
EIF2AK2	Eukaryotic Translation Initiation Factor 2 Alpha Kinase 2	Protein Coding	45	GC02M037099	16.44	https://www.genecards.org/cgi-bin/carddisp.pl?gene=EIF2AK2
SLPI	Secretory Leukocyte Peptidase Inhibitor	Protein Coding	39	GC20M045252	16.43	https://www.genecards.org/cgi-bin/carddisp.pl?gene=SLPI
TREM2	Triggering Receptor Expressed On Myeloid Cells 2	Protein Coding	43	GC06M042280	16.41	https://www.genecards.org/cgi-bin/carddisp.pl?gene=TREM2
CXCL1	C-X-C Motif Chemokine Ligand 1	Protein Coding	43	GC04P073869	16.38	https://www.genecards.org/cgi-bin/carddisp.pl?gene=CXCL1
EPHB4	EPH Receptor B4	Protein Coding	52	GC07M100803	16.38	https://www.genecards.org/cgi-bin/carddisp.pl?gene=EPHB4
ACTB	Actin Beta	Protein Coding	49	GC07M005527	16.34	https://www.genecards.org/cgi-bin/carddisp.pl?gene=ACTB
RAP1A	RAP1A, Member Of RAS Oncogene Family	Protein Coding	47	GC01P111542	16.34	https://www.genecards.org/cgi-bin/carddisp.pl?gene=RAP1A
TNIP1	TNFAIP3 Interacting Protein 1	Protein Coding	41	GC05M151029	16.32	https://www.genecards.org/cgi-bin/carddisp.pl?gene=TNIP1
CDKN1A	Cyclin Dependent Kinase Inhibitor 1A	Protein Coding	50	GC06P047460	16.27	https://www.genecards.org/cgi-bin/carddisp.pl?gene=CDKN1A
PIEZO1	Piezo Type Mechanosensitive Ion Channel Component 1	Protein Coding	37	GC16M088715	16.26	https://www.genecards.org/cgi-bin/carddisp.pl?gene=PIEZO1
IGHG1	Immunoglobulin Heavy Constant Gamma 1 (G1m Marker)	Protein Coding	32	GC14M105736	16.25	https://www.genecards.org/cgi-bin/carddisp.pl?gene=IGHG1
ITGAX	Integrin Subunit Alpha X	Protein Coding	44	GC16P031570	16.24	https://www.genecards.org/cgi-bin/carddisp.pl?gene=ITGAX
LBR	Lamin B Receptor	Protein Coding	47	GC01M225401	16.23	https://www.genecards.org/cgi-bin/carddisp.pl?gene=LBR
GATA2	GATA Binding Protein 2	Protein Coding	47	GC03M128479	16.22	https://www.genecards.org/cgi-bin/carddisp.pl?gene=GATA2
NUP107	Nucleoporin 107	Protein Coding	43	GC12P068686	16.21	https://www.genecards.org/cgi-bin/carddisp.pl?gene=NUP107
CFTR	CF Transmembrane Conductance Regulator	Protein Coding	51	GC07P117287	16.2	https://www.genecards.org/cgi-bin/carddisp.pl?gene=CFTR
KMT2D	Lysine Methyltransferase 2D	Protein Coding	41	GC12M049018	16.2	https://www.genecards.org/cgi-bin/carddisp.pl?gene=KMT2D
IL21R	Interleukin 21 Receptor	Protein Coding	41	GC16P027413	16.19	https://www.genecards.org/cgi-bin/carddisp.pl?gene=IL21R
C1R	Complement C1r	Protein Coding	46	GC12M007135	16.18	https://www.genecards.org/cgi-bin/carddisp.pl?gene=C1R
DEFB4A	Defensin Beta 4A	Protein Coding	37	GC08P007895	16.16	https://www.genecards.org/cgi-bin/carddisp.pl?gene=DEFB4A
SLAMF7	SLAM Family Member 7	Protein Coding	41	GC01P160709	16.14	https://www.genecards.org/cgi-bin/carddisp.pl?gene=SLAMF7
STAT6	Signal Transducer And Activator Of Transcription 6	Protein Coding	50	GC12M057095	16.14	https://www.genecards.org/cgi-bin/carddisp.pl?gene=STAT6
MX1	MX Dynamin Like GTPase 1	Protein Coding	41	GC21P041420	16.08	https://www.genecards.org/cgi-bin/carddisp.pl?gene=MX1
IL36RN	Interleukin 36 Receptor Antagonist	Protein Coding	41	GC02P115306	16.07	https://www.genecards.org/cgi-bin/carddisp.pl?gene=IL36RN
CSF3R	Colony Stimulating Factor 3 Receptor	Protein Coding	47	GC01M036466	16.05	https://www.genecards.org/cgi-bin/carddisp.pl?gene=CSF3R
IL22	Interleukin 22	Protein Coding	41	GC12M068248	16.04	https://www.genecards.org/cgi-bin/carddisp.pl?gene=IL22
CLEC4M	C-Type Lectin Domain Family 4 Member M	Protein Coding	41	GC19P007763	16	https://www.genecards.org/cgi-bin/carddisp.pl?gene=CLEC4M
FCGRT	Fc Fragment Of IgG Receptor And Transporter	Protein Coding	40	GC19P049506	15.99	https://www.genecards.org/cgi-bin/carddisp.pl?gene=FCGRT
ITGB1	Integrin Subunit Beta 1	Protein Coding	50	GC10M032900	15.97	https://www.genecards.org/cgi-bin/carddisp.pl?gene=ITGB1
RAF1	Raf-1 Proto-Oncogene, Serine/Threonine Kinase	Protein Coding	54	GC03M012583	15.97	https://www.genecards.org/cgi-bin/carddisp.pl?gene=RAF1
TNFRSF18	TNF Receptor Superfamily Member 18	Protein Coding	42	GC01M001203	15.94	https://www.genecards.org/cgi-bin/carddisp.pl?gene=TNFRSF18
CD5	CD5 Molecule	Protein Coding	41	GC11P061114	15.93	https://www.genecards.org/cgi-bin/carddisp.pl?gene=CD5
BIRC3	Baculoviral IAP Repeat Containing 3	Protein Coding	46	GC11P102317	15.93	https://www.genecards.org/cgi-bin/carddisp.pl?gene=BIRC3
HLA-DMA	Major Histocompatibility Complex, Class II, DM Alpha	Protein Coding	40	GC06M032950	15.91	https://www.genecards.org/cgi-bin/carddisp.pl?gene=HLA-DMA
ERAP1	Endoplasmic Reticulum Aminopeptidase 1	Protein Coding	43	GC05M096760	15.91	https://www.genecards.org/cgi-bin/carddisp.pl?gene=ERAP1
CCR4	C-C Motif Chemokine Receptor 4	Protein Coding	45	GC03P032951	15.9	https://www.genecards.org/cgi-bin/carddisp.pl?gene=CCR4
MIR34A	MicroRNA 34a	RNA Gene	22	GC01M009151	15.89	https://www.genecards.org/cgi-bin/carddisp.pl?gene=MIR34A
TNFSF13	TNF Superfamily Member 13	Protein Coding	44	GC17P007558	15.89	https://www.genecards.org/cgi-bin/carddisp.pl?gene=TNFSF13
NOTCH1	Notch Receptor 1	Protein Coding	51	GC09M136602	15.89	https://www.genecards.org/cgi-bin/carddisp.pl?gene=NOTCH1
C7	Complement C7	Protein Coding	42	GC05P040909	15.87	https://www.genecards.org/cgi-bin/carddisp.pl?gene=C7
HLA-DRB5	Major Histocompatibility Complex, Class II, DR Beta 5	Protein Coding	40	GC06M032683	15.84	https://www.genecards.org/cgi-bin/carddisp.pl?gene=HLA-DRB5
C8B	Complement C8 Beta Chain	Protein Coding	43	GC01M056929	15.81	https://www.genecards.org/cgi-bin/carddisp.pl?gene=C8B
PLCG1	Phospholipase C Gamma 1	Protein Coding	47	GC20P041136	15.81	https://www.genecards.org/cgi-bin/carddisp.pl?gene=PLCG1
ALK	ALK Receptor Tyrosine Kinase	Protein Coding	51	GC02M029156	15.8	https://www.genecards.org/cgi-bin/carddisp.pl?gene=ALK
FCN2	Ficolin 2	Protein Coding	40	GC09P134864	15.74	https://www.genecards.org/cgi-bin/carddisp.pl?gene=FCN2
CCR3	C-C Motif Chemokine Receptor 3	Protein Coding	47	GC03P046227	15.71	https://www.genecards.org/cgi-bin/carddisp.pl?gene=CCR3
TPO	Thyroid Peroxidase	Protein Coding	48	GC02P001374	15.7	https://www.genecards.org/cgi-bin/carddisp.pl?gene=TPO
ITGA2	Integrin Subunit Alpha 2	Protein Coding	45	GC05P052989	15.69	https://www.genecards.org/cgi-bin/carddisp.pl?gene=ITGA2
HSP90AA1	Heat Shock Protein 90 Alpha Family Class A Member 1	Protein Coding	48	GC14M102080	15.69	https://www.genecards.org/cgi-bin/carddisp.pl?gene=HSP90AA1
KLRD1	Killer Cell Lectin Like Receptor D1	Protein Coding	41	GC12P010226	15.63	https://www.genecards.org/cgi-bin/carddisp.pl?gene=KLRD1
OTULIN	OTU Deubiquitinase With Linear Linkage Specificity	Protein Coding	38	GC05P014667	15.63	https://www.genecards.org/cgi-bin/carddisp.pl?gene=OTULIN
CHEK2	Checkpoint Kinase 2	Protein Coding	53	GC22M028687	15.55	https://www.genecards.org/cgi-bin/carddisp.pl?gene=CHEK2
IGKC	Immunoglobulin Kappa Constant	Protein Coding	32	GC02M089142	15.54	https://www.genecards.org/cgi-bin/carddisp.pl?gene=IGKC
POMC	Proopiomelanocortin	Protein Coding	48	GC02M025160	15.54	https://www.genecards.org/cgi-bin/carddisp.pl?gene=POMC
BTLA	B And T Lymphocyte Associated	Protein Coding	39	GC03M112463	15.53	https://www.genecards.org/cgi-bin/carddisp.pl?gene=BTLA
PTX3	Pentraxin 3	Protein Coding	41	GC03P157436	15.51	https://www.genecards.org/cgi-bin/carddisp.pl?gene=PTX3
RNASE3	Ribonuclease A Family Member 3	Protein Coding	40	GC14P020891	15.5	https://www.genecards.org/cgi-bin/carddisp.pl?gene=RNASE3
CD44	CD44 Molecule (Indian Blood Group)	Protein Coding	47	GC11P035139	15.5	https://www.genecards.org/cgi-bin/carddisp.pl?gene=CD44
MMP1	Matrix Metallopeptidase 1	Protein Coding	51	GC11M102810	15.49	https://www.genecards.org/cgi-bin/carddisp.pl?gene=MMP1
LY96	Lymphocyte Antigen 96	Protein Coding	42	GC08P073991	15.48	https://www.genecards.org/cgi-bin/carddisp.pl?gene=LY96
MASP2	Mannan Binding Lectin Serine Peptidase 2	Protein Coding	44	GC01M011026	15.48	https://www.genecards.org/cgi-bin/carddisp.pl?gene=MASP2
MIR132	MicroRNA 132	RNA Gene	21	GC17M002049	15.46	https://www.genecards.org/cgi-bin/carddisp.pl?gene=MIR132
EPG5	Ectopic P-Granules Autophagy Protein 5 Homolog	Protein Coding	36	GC18M045800	15.44	https://www.genecards.org/cgi-bin/carddisp.pl?gene=EPG5
TNFRSF14	TNF Receptor Superfamily Member 14	Protein Coding	43	GC01P002555	15.43	https://www.genecards.org/cgi-bin/carddisp.pl?gene=TNFRSF14
MMEL1	Membrane Metalloendopeptidase Like 1	Protein Coding	36	GC01M002590	15.39	https://www.genecards.org/cgi-bin/carddisp.pl?gene=MMEL1
PRL	Prolactin	Protein Coding	44	GC06M022230	15.38	https://www.genecards.org/cgi-bin/carddisp.pl?gene=PRL
CBL	Cbl Proto-Oncogene	Protein Coding	50	GC11P119206	15.38	https://www.genecards.org/cgi-bin/carddisp.pl?gene=CBL
TNFSF10	TNF Superfamily Member 10	Protein Coding	46	GC03M172505	15.35	https://www.genecards.org/cgi-bin/carddisp.pl?gene=TNFSF10
TEC	Tec Protein Tyrosine Kinase	Protein Coding	45	GC04M048137	15.32	https://www.genecards.org/cgi-bin/carddisp.pl?gene=TEC
INPP5D	Inositol Polyphosphate-5-Phosphatase D	Protein Coding	45	GC02P233059	15.32	https://www.genecards.org/cgi-bin/carddisp.pl?gene=INPP5D
DNMT1	DNA Methyltransferase 1	Protein Coding	50	GC19M010133	15.32	https://www.genecards.org/cgi-bin/carddisp.pl?gene=DNMT1
CBLIF	Cobalamin Binding Intrinsic Factor	Protein Coding	34	GC11M059829	15.3	https://www.genecards.org/cgi-bin/carddisp.pl?gene=CBLIF
RNASEH2B	Ribonuclease H2 Subunit B	Protein Coding	37	GC13P050909	15.3	https://www.genecards.org/cgi-bin/carddisp.pl?gene=RNASEH2B
RNASEL	Ribonuclease L	Protein Coding	44	GC01M182542	15.3	https://www.genecards.org/cgi-bin/carddisp.pl?gene=RNASEL
MIR30E	MicroRNA 30e	RNA Gene	21	GC01P040754	15.3	https://www.genecards.org/cgi-bin/carddisp.pl?gene=MIR30E
CD34	CD34 Molecule	Protein Coding	43	GC01M207880	15.27	https://www.genecards.org/cgi-bin/carddisp.pl?gene=CD34
TG	Thyroglobulin	Protein Coding	42	GC08P132866	15.2	https://www.genecards.org/cgi-bin/carddisp.pl?gene=TG
MIR200B	MicroRNA 200b	RNA Gene	20	GC01P001167	15.18	https://www.genecards.org/cgi-bin/carddisp.pl?gene=MIR200B
CD22	CD22 Molecule	Protein Coding	45	GC19P035319	15.16	https://www.genecards.org/cgi-bin/carddisp.pl?gene=CD22
MAPK8	Mitogen-Activated Protein Kinase 8	Protein Coding	50	GC10P048306	15.14	https://www.genecards.org/cgi-bin/carddisp.pl?gene=MAPK8
S100A12	S100 Calcium Binding Protein A12	Protein Coding	39	GC01M153373	15.11	https://www.genecards.org/cgi-bin/carddisp.pl?gene=S100A12
MOG	Myelin Oligodendrocyte Glycoprotein	Protein Coding	45	GC06P047247	15.08	https://www.genecards.org/cgi-bin/carddisp.pl?gene=MOG
GATA1	GATA Binding Protein 1	Protein Coding	46	GC0XP048786	15.08	https://www.genecards.org/cgi-bin/carddisp.pl?gene=GATA1
MIR15A	MicroRNA 15a	RNA Gene	16	GC13M050049	15.06	https://www.genecards.org/cgi-bin/carddisp.pl?gene=MIR15A
GH1	Growth Hormone 1	Protein Coding	44	GC17M063917	15.04	https://www.genecards.org/cgi-bin/carddisp.pl?gene=GH1
SKIV2L	Ski2 Like RNA Helicase	Protein Coding	43	GC06P047331	15.04	https://www.genecards.org/cgi-bin/carddisp.pl?gene=SKIV2L
TTC37	Tetratricopeptide Repeat Domain 37	Protein Coding	39	GC05M095463	15.04	https://www.genecards.org/cgi-bin/carddisp.pl?gene=TTC37
TBX2	T-Box Transcription Factor 2	Protein Coding	45	GC17P061399	15.02	https://www.genecards.org/cgi-bin/carddisp.pl?gene=TBX2
VAV1	Vav Guanine Nucleotide Exchange Factor 1	Protein Coding	47	GC19P006772	14.98	https://www.genecards.org/cgi-bin/carddisp.pl?gene=VAV1
CD1A	CD1a Molecule	Protein Coding	41	GC01P158255	14.96	https://www.genecards.org/cgi-bin/carddisp.pl?gene=CD1A
ICAM3	Intercellular Adhesion Molecule 3	Protein Coding	41	GC19M010335	14.96	https://www.genecards.org/cgi-bin/carddisp.pl?gene=ICAM3
RNASEH2A	Ribonuclease H2 Subunit A	Protein Coding	43	GC19P012809	14.95	https://www.genecards.org/cgi-bin/carddisp.pl?gene=RNASEH2A
IGF1	Insulin Like Growth Factor 1	Protein Coding	50	GC12M102395	14.93	https://www.genecards.org/cgi-bin/carddisp.pl?gene=IGF1
MAPK3	Mitogen-Activated Protein Kinase 3	Protein Coding	49	GC16M030117	14.92	https://www.genecards.org/cgi-bin/carddisp.pl?gene=MAPK3
ABL1	ABL Proto-Oncogene 1, Non-Receptor Tyrosine Kinase	Protein Coding	52	GC09P130713	14.92	https://www.genecards.org/cgi-bin/carddisp.pl?gene=ABL1
FCER2	Fc Fragment Of IgE Receptor II	Protein Coding	45	GC19M007689	14.91	https://www.genecards.org/cgi-bin/carddisp.pl?gene=FCER2
MICA	MHC Class I Polypeptide-Related Sequence A	Protein Coding	39	GC06P031399	14.89	https://www.genecards.org/cgi-bin/carddisp.pl?gene=MICA
CD96	CD96 Molecule	Protein Coding	42	GC03P111292	14.88	https://www.genecards.org/cgi-bin/carddisp.pl?gene=CD96
NTRK1	Neurotrophic Receptor Tyrosine Kinase 1	Protein Coding	48	GC01P156786	14.87	https://www.genecards.org/cgi-bin/carddisp.pl?gene=NTRK1
SMARCA4	SWI/SNF Related, Matrix Associated, Actin Dependent Regulator Of Chromatin, Subfamily A, Member 4	Protein Coding	50	GC19P010932	14.87	https://www.genecards.org/cgi-bin/carddisp.pl?gene=SMARCA4
HLA-DQA2	Major Histocompatibility Complex, Class II, DQ Alpha 2	Protein Coding	37	GC06P032741	14.84	https://www.genecards.org/cgi-bin/carddisp.pl?gene=HLA-DQA2
KIAA0319L	KIAA0319 Like	Protein Coding	38	GC01M035433	14.83	https://www.genecards.org/cgi-bin/carddisp.pl?gene=KIAA0319L
CLU	Clusterin	Protein Coding	46	GC08M027596	14.82	https://www.genecards.org/cgi-bin/carddisp.pl?gene=CLU
KMT2A	Lysine Methyltransferase 2A	Protein Coding	44	GC11P118436	14.82	https://www.genecards.org/cgi-bin/carddisp.pl?gene=KMT2A
FERMT3	Fermitin Family Member 3	Protein Coding	43	GC11P064206	14.82	https://www.genecards.org/cgi-bin/carddisp.pl?gene=FERMT3
SOCS1	Suppressor Of Cytokine Signaling 1	Protein Coding	43	GC16M011255	14.8	https://www.genecards.org/cgi-bin/carddisp.pl?gene=SOCS1
HELLS	Helicase, Lymphoid Specific	Protein Coding	45	GC10P094501	14.8	https://www.genecards.org/cgi-bin/carddisp.pl?gene=HELLS
CYBC1	Cytochrome B-245 Chaperone 1	Protein Coding	25	GC17M082443	14.79	https://www.genecards.org/cgi-bin/carddisp.pl?gene=CYBC1
MRAP	Melanocortin 2 Receptor Accessory Protein	Protein Coding	37	GC21P032291	14.78	https://www.genecards.org/cgi-bin/carddisp.pl?gene=MRAP
CDC42	Cell Division Cycle 42	Protein Coding	51	GC01P022057	14.77	https://www.genecards.org/cgi-bin/carddisp.pl?gene=CDC42
DPP4	Dipeptidyl Peptidase 4	Protein Coding	50	GC02M161992	14.76	https://www.genecards.org/cgi-bin/carddisp.pl?gene=DPP4
TNFRSF11A	TNF Receptor Superfamily Member 11a	Protein Coding	45	GC18P062325	14.75	https://www.genecards.org/cgi-bin/carddisp.pl?gene=TNFRSF11A
COMT	Catechol-O-Methyltransferase	Protein Coding	51	GC22P019941	14.72	https://www.genecards.org/cgi-bin/carddisp.pl?gene=COMT
CACNA1C	Calcium Voltage-Gated Channel Subunit Alpha1 C	Protein Coding	48	GC12P001970	14.72	https://www.genecards.org/cgi-bin/carddisp.pl?gene=CACNA1C
TIMP1	TIMP Metallopeptidase Inhibitor 1	Protein Coding	45	GC0XP047583	14.7	https://www.genecards.org/cgi-bin/carddisp.pl?gene=TIMP1
HCK	HCK Proto-Oncogene, Src Family Tyrosine Kinase	Protein Coding	49	GC20P032052	14.7	https://www.genecards.org/cgi-bin/carddisp.pl?gene=HCK
NUP133	Nucleoporin 133	Protein Coding	40	GC01M229441	14.66	https://www.genecards.org/cgi-bin/carddisp.pl?gene=NUP133
UNG	Uracil DNA Glycosylase	Protein Coding	46	GC12P109097	14.64	https://www.genecards.org/cgi-bin/carddisp.pl?gene=UNG
KLRC1	Killer Cell Lectin Like Receptor C1	Protein Coding	40	GC12M013870	14.61	https://www.genecards.org/cgi-bin/carddisp.pl?gene=KLRC1
P2RX7	Purinergic Receptor P2X 7	Protein Coding	45	GC12P122829	14.6	https://www.genecards.org/cgi-bin/carddisp.pl?gene=P2RX7
DSG1	Desmoglein 1	Protein Coding	43	GC18P031318	14.59	https://www.genecards.org/cgi-bin/carddisp.pl?gene=DSG1
IGLL1	Immunoglobulin Lambda Like Polypeptide 1	Protein Coding	43	GC22M023573	14.58	https://www.genecards.org/cgi-bin/carddisp.pl?gene=IGLL1
CXCL13	C-X-C Motif Chemokine Ligand 13	Protein Coding	41	GC04P077511	14.57	https://www.genecards.org/cgi-bin/carddisp.pl?gene=CXCL13
AGRN	Agrin	Protein Coding	44	GC01P001020	14.55	https://www.genecards.org/cgi-bin/carddisp.pl?gene=AGRN
TMPO	Thymopoietin	Protein Coding	45	GC12P098515	14.49	https://www.genecards.org/cgi-bin/carddisp.pl?gene=TMPO
PRDM1	PR/SET Domain 1	Protein Coding	45	GC06P105993	14.48	https://www.genecards.org/cgi-bin/carddisp.pl?gene=PRDM1
CCBE1	Collagen And Calcium Binding EGF Domains 1	Protein Coding	40	GC18M059430	14.47	https://www.genecards.org/cgi-bin/carddisp.pl?gene=CCBE1
BST2	Bone Marrow Stromal Cell Antigen 2	Protein Coding	39	GC19M017403	14.43	https://www.genecards.org/cgi-bin/carddisp.pl?gene=BST2
CXCL11	C-X-C Motif Chemokine Ligand 11	Protein Coding	40	GC04M076033	14.43	https://www.genecards.org/cgi-bin/carddisp.pl?gene=CXCL11
PTGS2	Prostaglandin-Endoperoxide Synthase 2	Protein Coding	48	GC01M186640	14.42	https://www.genecards.org/cgi-bin/carddisp.pl?gene=PTGS2
NLRP12	NLR Family Pyrin Domain Containing 12	Protein Coding	44	GC19M053793	14.42	https://www.genecards.org/cgi-bin/carddisp.pl?gene=NLRP12
MIR221	MicroRNA 221	RNA Gene	20	GC0XM045746	14.41	https://www.genecards.org/cgi-bin/carddisp.pl?gene=MIR221
AIM2	Absent In Melanoma 2	Protein Coding	41	GC01M159062	14.41	https://www.genecards.org/cgi-bin/carddisp.pl?gene=AIM2
CSF1R	Colony Stimulating Factor 1 Receptor	Protein Coding	52	GC05M150053	14.4	https://www.genecards.org/cgi-bin/carddisp.pl?gene=CSF1R
APOH	Apolipoprotein H	Protein Coding	44	GC17M066212	14.4	https://www.genecards.org/cgi-bin/carddisp.pl?gene=APOH
CLEC12A	C-Type Lectin Domain Family 12 Member A	Protein Coding	37	GC12P009951	14.4	https://www.genecards.org/cgi-bin/carddisp.pl?gene=CLEC12A
RORC	RAR Related Orphan Receptor C	Protein Coding	45	GC01M151806	14.38	https://www.genecards.org/cgi-bin/carddisp.pl?gene=RORC
MS4A2	Membrane Spanning 4-Domains A2	Protein Coding	41	GC11P060088	14.38	https://www.genecards.org/cgi-bin/carddisp.pl?gene=MS4A2
HLA-DRB3	Major Histocompatibility Complex, Class II, DR Beta 3	Protein Coding	28	GC06Mn03715	14.37	https://www.genecards.org/cgi-bin/carddisp.pl?gene=HLA-DRB3
BCL2L1	BCL2 Like 1	Protein Coding	47	GC20M031664	14.37	https://www.genecards.org/cgi-bin/carddisp.pl?gene=BCL2L1
GPI	Glucose-6-Phosphate Isomerase	Protein Coding	46	GC19P034359	14.37	https://www.genecards.org/cgi-bin/carddisp.pl?gene=GPI
MICB	MHC Class I Polypeptide-Related Sequence B	Protein Coding	41	GC06P047300	14.35	https://www.genecards.org/cgi-bin/carddisp.pl?gene=MICB
GZMM	Granzyme M	Protein Coding	39	GC19P000544	14.34	https://www.genecards.org/cgi-bin/carddisp.pl?gene=GZMM
TSHR	Thyroid Stimulating Hormone Receptor	Protein Coding	47	GC14P080954	14.33	https://www.genecards.org/cgi-bin/carddisp.pl?gene=TSHR
CLEC4E	C-Type Lectin Domain Family 4 Member E	Protein Coding	37	GC12M008535	14.32	https://www.genecards.org/cgi-bin/carddisp.pl?gene=CLEC4E
TSLP	Thymic Stromal Lymphopoietin	Protein Coding	38	GC05P111070	14.3	https://www.genecards.org/cgi-bin/carddisp.pl?gene=TSLP
C8A	Complement C8 Alpha Chain	Protein Coding	41	GC01P056854	14.27	https://www.genecards.org/cgi-bin/carddisp.pl?gene=C8A
MIR93	MicroRNA 93	RNA Gene	20	GC07M100282	14.26	https://www.genecards.org/cgi-bin/carddisp.pl?gene=MIR93
MUC1	Mucin 1, Cell Surface Associated	Protein Coding	47	GC01M155185	14.23	https://www.genecards.org/cgi-bin/carddisp.pl?gene=MUC1
HLA-DRB4	Major Histocompatibility Complex, Class II, DR Beta 4	Protein Coding	30	GC06Mo03851	14.22	https://www.genecards.org/cgi-bin/carddisp.pl?gene=HLA-DRB4
FN1	Fibronectin 1	Protein Coding	50	GC02M215360	14.21	https://www.genecards.org/cgi-bin/carddisp.pl?gene=FN1
CCL19	C-C Motif Chemokine Ligand 19	Protein Coding	41	GC09M034692	14.2	https://www.genecards.org/cgi-bin/carddisp.pl?gene=CCL19
LILRB1	Leukocyte Immunoglobulin Like Receptor B1	Protein Coding	43	GC19P055408	14.19	https://www.genecards.org/cgi-bin/carddisp.pl?gene=LILRB1
CYLD	CYLD Lysine 63 Deubiquitinase	Protein Coding	48	GC16P050742	14.18	https://www.genecards.org/cgi-bin/carddisp.pl?gene=CYLD
COL2A1	Collagen Type II Alpha 1 Chain	Protein Coding	48	GC12M047972	14.18	https://www.genecards.org/cgi-bin/carddisp.pl?gene=COL2A1
MIR144	MicroRNA 144	RNA Gene	16	GC17M029965	14.16	https://www.genecards.org/cgi-bin/carddisp.pl?gene=MIR144
MVK	Mevalonate Kinase	Protein Coding	48	GC12P109573	14.13	https://www.genecards.org/cgi-bin/carddisp.pl?gene=MVK
LY9	Lymphocyte Antigen 9	Protein Coding	39	GC01P160796	14.11	https://www.genecards.org/cgi-bin/carddisp.pl?gene=LY9
ATG5	Autophagy Related 5	Protein Coding	44	GC06M106045	14.08	https://www.genecards.org/cgi-bin/carddisp.pl?gene=ATG5
GRB2	Growth Factor Receptor Bound Protein 2	Protein Coding	49	GC17M075318	14.07	https://www.genecards.org/cgi-bin/carddisp.pl?gene=GRB2
RNASEH2C	Ribonuclease H2 Subunit C	Protein Coding	39	GC11M065714	14.05	https://www.genecards.org/cgi-bin/carddisp.pl?gene=RNASEH2C
AP3B1	Adaptor Related Protein Complex 3 Subunit Beta 1	Protein Coding	45	GC05M078000	14.03	https://www.genecards.org/cgi-bin/carddisp.pl?gene=AP3B1
KITLG	KIT Ligand	Protein Coding	44	GC12M088492	14.03	https://www.genecards.org/cgi-bin/carddisp.pl?gene=KITLG
FCRL3	Fc Receptor Like 3	Protein Coding	36	GC01M157674	14.03	https://www.genecards.org/cgi-bin/carddisp.pl?gene=FCRL3
CCL21	C-C Motif Chemokine Ligand 21	Protein Coding	43	GC09M034709	14	https://www.genecards.org/cgi-bin/carddisp.pl?gene=CCL21
UMPS	Uridine Monophosphate Synthetase	Protein Coding	45	GC03P124730	14	https://www.genecards.org/cgi-bin/carddisp.pl?gene=UMPS
MIR143	MicroRNA 143	RNA Gene	22	GC05P149410	13.99	https://www.genecards.org/cgi-bin/carddisp.pl?gene=MIR143
MIR29A	MicroRNA 29a	RNA Gene	21	GC07M130876	13.98	https://www.genecards.org/cgi-bin/carddisp.pl?gene=MIR29A
MME	Membrane Metalloendopeptidase	Protein Coding	50	GC03P155024	13.95	https://www.genecards.org/cgi-bin/carddisp.pl?gene=MME
CCL20	C-C Motif Chemokine Ligand 20	Protein Coding	43	GC02P227813	13.88	https://www.genecards.org/cgi-bin/carddisp.pl?gene=CCL20
TCF3	Transcription Factor 3	Protein Coding	45	GC19M001609	13.87	https://www.genecards.org/cgi-bin/carddisp.pl?gene=TCF3
MAN2B1	Mannosidase Alpha Class 2B Member 1	Protein Coding	43	GC19M012663	13.84	https://www.genecards.org/cgi-bin/carddisp.pl?gene=MAN2B1
CXCR5	C-X-C Motif Chemokine Receptor 5	Protein Coding	41	GC11P118898	13.82	https://www.genecards.org/cgi-bin/carddisp.pl?gene=CXCR5
RBPJ	Recombination Signal Binding Protein For Immunoglobulin Kappa J Region	Protein Coding	47	GC04P026165	13.81	https://www.genecards.org/cgi-bin/carddisp.pl?gene=RBPJ
ANXA1	Annexin A1	Protein Coding	49	GC09P073151	13.78	https://www.genecards.org/cgi-bin/carddisp.pl?gene=ANXA1
LGALS3	Galectin 3	Protein Coding	44	GC14P055124	13.77	https://www.genecards.org/cgi-bin/carddisp.pl?gene=LGALS3
MIR222	MicroRNA 222	RNA Gene	21	GC0XM045747	13.77	https://www.genecards.org/cgi-bin/carddisp.pl?gene=MIR222
GP1BB	Glycoprotein Ib Platelet Subunit Beta	Protein Coding	41	GC22P019722	13.77	https://www.genecards.org/cgi-bin/carddisp.pl?gene=GP1BB
NCAM1	Neural Cell Adhesion Molecule 1	Protein Coding	45	GC11P112961	13.76	https://www.genecards.org/cgi-bin/carddisp.pl?gene=NCAM1
LIFR	LIF Receptor Subunit Alpha	Protein Coding	47	GC05M038475	13.76	https://www.genecards.org/cgi-bin/carddisp.pl?gene=LIFR
IL37	Interleukin 37	Protein Coding	37	GC02P115304	13.74	https://www.genecards.org/cgi-bin/carddisp.pl?gene=IL37
CCL17	C-C Motif Chemokine Ligand 17	Protein Coding	38	GC16P057400	13.74	https://www.genecards.org/cgi-bin/carddisp.pl?gene=CCL17
SETX	Senataxin	Protein Coding	41	GC09M132261	13.73	https://www.genecards.org/cgi-bin/carddisp.pl?gene=SETX
BCR	BCR Activator Of RhoGEF And GTPase	Protein Coding	51	GC22P023179	13.72	https://www.genecards.org/cgi-bin/carddisp.pl?gene=BCR
IFNL3	Interferon Lambda 3	Protein Coding	35	GC19M039243	13.71	https://www.genecards.org/cgi-bin/carddisp.pl?gene=IFNL3
CARMIL2	Capping Protein Regulator And Myosin 1 Linker 2	Protein Coding	29	GC16P067644	13.68	https://www.genecards.org/cgi-bin/carddisp.pl?gene=CARMIL2
TPI1	Triosephosphate Isomerase 1	Protein Coding	48	GC12P008208	13.67	https://www.genecards.org/cgi-bin/carddisp.pl?gene=TPI1
HIRA	Histone Cell Cycle Regulator	Protein Coding	42	GC22M019318	13.66	https://www.genecards.org/cgi-bin/carddisp.pl?gene=HIRA
HLA-DOA	Major Histocompatibility Complex, Class II, DO Alpha	Protein Coding	40	GC06M033004	13.65	https://www.genecards.org/cgi-bin/carddisp.pl?gene=HLA-DOA
MIR424	MicroRNA 424	RNA Gene	17	GC0XM134627	13.61	https://www.genecards.org/cgi-bin/carddisp.pl?gene=MIR424
F3	Coagulation Factor III, Tissue Factor	Protein Coding	45	GC01M094530	13.6	https://www.genecards.org/cgi-bin/carddisp.pl?gene=F3
IFNAR1	Interferon Alpha And Beta Receptor Subunit 1	Protein Coding	45	GC21P033324	13.59	https://www.genecards.org/cgi-bin/carddisp.pl?gene=IFNAR1
EBI3	Epstein-Barr Virus Induced 3	Protein Coding	39	GC19P004232	13.58	https://www.genecards.org/cgi-bin/carddisp.pl?gene=EBI3
MIR23B	MicroRNA 23b	RNA Gene	20	GC09P095085	13.57	https://www.genecards.org/cgi-bin/carddisp.pl?gene=MIR23B
F2	Coagulation Factor II, Thrombin	Protein Coding	48	GC11P046720	13.56	https://www.genecards.org/cgi-bin/carddisp.pl?gene=F2
MAP3K14	Mitogen-Activated Protein Kinase Kinase Kinase 14	Protein Coding	44	GC17M045263	13.54	https://www.genecards.org/cgi-bin/carddisp.pl?gene=MAP3K14
SLC22A4	Solute Carrier Family 22 Member 4	Protein Coding	43	GC05P132294	13.54	https://www.genecards.org/cgi-bin/carddisp.pl?gene=SLC22A4
LIF	LIF Interleukin 6 Family Cytokine	Protein Coding	43	GC22M030240	13.51	https://www.genecards.org/cgi-bin/carddisp.pl?gene=LIF
BIRC2	Baculoviral IAP Repeat Containing 2	Protein Coding	45	GC11P102347	13.49	https://www.genecards.org/cgi-bin/carddisp.pl?gene=BIRC2
IGHV4-38-2	Immunoglobulin Heavy Variable 4-38-2	Protein Coding	8	GC14U901616	13.45	https://www.genecards.org/cgi-bin/carddisp.pl?gene=IGHV4-38-2
C9	Complement C9	Protein Coding	43	GC05M039320	13.44	https://www.genecards.org/cgi-bin/carddisp.pl?gene=C9
MDM2	MDM2 Proto-Oncogene	Protein Coding	52	GC12P068808	13.44	https://www.genecards.org/cgi-bin/carddisp.pl?gene=MDM2
NGF	Nerve Growth Factor	Protein Coding	50	GC01M115285	13.43	https://www.genecards.org/cgi-bin/carddisp.pl?gene=NGF
MIR197	MicroRNA 197	RNA Gene	19	GC01P109549	13.4	https://www.genecards.org/cgi-bin/carddisp.pl?gene=MIR197
THSD1	Thrombospondin Type 1 Domain Containing 1	Protein Coding	39	GC13M052377	13.39	https://www.genecards.org/cgi-bin/carddisp.pl?gene=THSD1
PRKAR1A	Protein Kinase CAMP-Dependent Type I Regulatory Subunit Alpha	Protein Coding	51	GC17P068414	13.39	https://www.genecards.org/cgi-bin/carddisp.pl?gene=PRKAR1A
MIR16-1	MicroRNA 16-1	RNA Gene	21	GC13M050048	13.38	https://www.genecards.org/cgi-bin/carddisp.pl?gene=MIR16-1
IDH1	Isocitrate Dehydrogenase (NADP(+)) 1	Protein Coding	52	GC02M208236	13.37	https://www.genecards.org/cgi-bin/carddisp.pl?gene=IDH1
ARG1	Arginase 1	Protein Coding	50	GC06P131473	13.33	https://www.genecards.org/cgi-bin/carddisp.pl?gene=ARG1
ACKR2	Atypical Chemokine Receptor 2	Protein Coding	37	GC03P042804	13.33	https://www.genecards.org/cgi-bin/carddisp.pl?gene=ACKR2
TRB	T Cell Receptor Beta Locus	Protein Coding	14	GC07P145138	13.33	https://www.genecards.org/cgi-bin/carddisp.pl?gene=TRB
HMOX1	Heme Oxygenase 1	Protein Coding	52	GC22P035380	13.32	https://www.genecards.org/cgi-bin/carddisp.pl?gene=HMOX1
G6PD	Glucose-6-Phosphate Dehydrogenase	Protein Coding	50	GC0XM154531	13.32	https://www.genecards.org/cgi-bin/carddisp.pl?gene=G6PD
TET2	Tet Methylcytosine Dioxygenase 2	Protein Coding	44	GC04P105145	13.31	https://www.genecards.org/cgi-bin/carddisp.pl?gene=TET2
IKZF1	IKAROS Family Zinc Finger 1	Protein Coding	47	GC07P050303	13.28	https://www.genecards.org/cgi-bin/carddisp.pl?gene=IKZF1
NFATC2	Nuclear Factor Of Activated T Cells 2	Protein Coding	45	GC20M051386	13.27	https://www.genecards.org/cgi-bin/carddisp.pl?gene=NFATC2
RNPC3	RNA Binding Region (RNP1, RRM) Containing 3	Protein Coding	35	GC01P103525	13.26	https://www.genecards.org/cgi-bin/carddisp.pl?gene=RNPC3
CD84	CD84 Molecule	Protein Coding	41	GC01M160541	13.26	https://www.genecards.org/cgi-bin/carddisp.pl?gene=CD84
CTSK	Cathepsin K	Protein Coding	48	GC01M150796	13.26	https://www.genecards.org/cgi-bin/carddisp.pl?gene=CTSK
SLC7A7	Solute Carrier Family 7 Member 7	Protein Coding	47	GC14M022773	13.26	https://www.genecards.org/cgi-bin/carddisp.pl?gene=SLC7A7
BACH2	BTB Domain And CNC Homolog 2	Protein Coding	40	GC06M089926	13.25	https://www.genecards.org/cgi-bin/carddisp.pl?gene=BACH2
NSD2	Nuclear Receptor Binding SET Domain Protein 2	Protein Coding	35	GC04P001872	13.24	https://www.genecards.org/cgi-bin/carddisp.pl?gene=NSD2
FOXC2	Forkhead Box C2	Protein Coding	44	GC16P086567	13.22	https://www.genecards.org/cgi-bin/carddisp.pl?gene=FOXC2
PECAM1	Platelet And Endothelial Cell Adhesion Molecule 1	Protein Coding	40	GC17M064319	13.21	https://www.genecards.org/cgi-bin/carddisp.pl?gene=PECAM1
AKT2	AKT Serine/Threonine Kinase 2	Protein Coding	54	GC19M040230	13.21	https://www.genecards.org/cgi-bin/carddisp.pl?gene=AKT2
IL6ST	Interleukin 6 Signal Transducer	Protein Coding	45	GC05M055935	13.2	https://www.genecards.org/cgi-bin/carddisp.pl?gene=IL6ST
CDKN1B	Cyclin Dependent Kinase Inhibitor 1B	Protein Coding	48	GC12P012716	13.2	https://www.genecards.org/cgi-bin/carddisp.pl?gene=CDKN1B
AP1S3	Adaptor Related Protein Complex 1 Subunit Sigma 3	Protein Coding	40	GC02M223751	13.18	https://www.genecards.org/cgi-bin/carddisp.pl?gene=AP1S3
CFD	Complement Factor D	Protein Coding	44	GC19P000859	13.18	https://www.genecards.org/cgi-bin/carddisp.pl?gene=CFD
TINF2	TERF1 Interacting Nuclear Factor 2	Protein Coding	41	GC14M024234	13.17	https://www.genecards.org/cgi-bin/carddisp.pl?gene=TINF2
MET	MET Proto-Oncogene, Receptor Tyrosine Kinase	Protein Coding	54	GC07P116672	13.17	https://www.genecards.org/cgi-bin/carddisp.pl?gene=MET
IL27	Interleukin 27	Protein Coding	38	GC16M028511	13.12	https://www.genecards.org/cgi-bin/carddisp.pl?gene=IL27
CSK	C-Terminal Src Kinase	Protein Coding	48	GC15P074782	13.12	https://www.genecards.org/cgi-bin/carddisp.pl?gene=CSK
RHD	Rh Blood Group D Antigen	Protein Coding	40	GC01P025272	13.12	https://www.genecards.org/cgi-bin/carddisp.pl?gene=RHD
GJC2	Gap Junction Protein Gamma 2	Protein Coding	41	GC01P228175	13.09	https://www.genecards.org/cgi-bin/carddisp.pl?gene=GJC2
FANCA	FA Complementation Group A	Protein Coding	48	GC16M089748	13.09	https://www.genecards.org/cgi-bin/carddisp.pl?gene=FANCA
ABCB1	ATP Binding Cassette Subfamily B Member 1	Protein Coding	51	GC07M087504	13.06	https://www.genecards.org/cgi-bin/carddisp.pl?gene=ABCB1
SP1	Sp1 Transcription Factor	Protein Coding	44	GC12P053380	13.05	https://www.genecards.org/cgi-bin/carddisp.pl?gene=SP1
IL18RAP	Interleukin 18 Receptor Accessory Protein	Protein Coding	39	GC02P102418	13.02	https://www.genecards.org/cgi-bin/carddisp.pl?gene=IL18RAP
MASP1	Mannan Binding Lectin Serine Peptidase 1	Protein Coding	46	GC03M187216	12.99	https://www.genecards.org/cgi-bin/carddisp.pl?gene=MASP1
FANCD2	FA Complementation Group D2	Protein Coding	47	GC03P010026	12.98	https://www.genecards.org/cgi-bin/carddisp.pl?gene=FANCD2
INAVA	Innate Immunity Activator	Protein Coding	28	GC01P200892	12.96	https://www.genecards.org/cgi-bin/carddisp.pl?gene=INAVA
S100B	S100 Calcium Binding Protein B	Protein Coding	45	GC21M047431	12.96	https://www.genecards.org/cgi-bin/carddisp.pl?gene=S100B
PSEN1	Presenilin 1	Protein Coding	52	GC14P073136	12.94	https://www.genecards.org/cgi-bin/carddisp.pl?gene=PSEN1
UFD1	Ubiquitin Recognition Factor In ER Associated Degradation 1	Protein Coding	35	GC22M019450	12.93	https://www.genecards.org/cgi-bin/carddisp.pl?gene=UFD1
APC	APC Regulator Of WNT Signaling Pathway	Protein Coding	48	GC05P112707	12.93	https://www.genecards.org/cgi-bin/carddisp.pl?gene=APC
IL11	Interleukin 11	Protein Coding	41	GC19M055364	12.92	https://www.genecards.org/cgi-bin/carddisp.pl?gene=IL11
TOP2A	DNA Topoisomerase II Alpha	Protein Coding	50	GC17M040388	12.92	https://www.genecards.org/cgi-bin/carddisp.pl?gene=TOP2A
CCL22	C-C Motif Chemokine Ligand 22	Protein Coding	38	GC16P057359	12.91	https://www.genecards.org/cgi-bin/carddisp.pl?gene=CCL22
MIR142	MicroRNA 142	RNA Gene	20	GC17M058331	12.9	https://www.genecards.org/cgi-bin/carddisp.pl?gene=MIR142
PIGA	Phosphatidylinositol Glycan Anchor Biosynthesis Class A	Protein Coding	44	GC0XM015319	12.9	https://www.genecards.org/cgi-bin/carddisp.pl?gene=PIGA
GDNF	Glial Cell Derived Neurotrophic Factor	Protein Coding	47	GC05M037812	12.89	https://www.genecards.org/cgi-bin/carddisp.pl?gene=GDNF
HLA-DMB	Major Histocompatibility Complex, Class II, DM Beta	Protein Coding	41	GC06M032934	12.89	https://www.genecards.org/cgi-bin/carddisp.pl?gene=HLA-DMB
CDKN2A	Cyclin Dependent Kinase Inhibitor 2A	Protein Coding	51	GC09M021967	12.88	https://www.genecards.org/cgi-bin/carddisp.pl?gene=CDKN2A
IL32	Interleukin 32	Protein Coding	40	GC16P004242	12.87	https://www.genecards.org/cgi-bin/carddisp.pl?gene=IL32
APOBEC3G	Apolipoprotein B MRNA Editing Enzyme Catalytic Subunit 3G	Protein Coding	41	GC22P039078	12.87	https://www.genecards.org/cgi-bin/carddisp.pl?gene=APOBEC3G
RTEL1	Regulator Of Telomere Elongation Helicase 1	Protein Coding	40	GC20P063658	12.86	https://www.genecards.org/cgi-bin/carddisp.pl?gene=RTEL1
MIR127	MicroRNA 127	RNA Gene	20	GC14P104580	12.85	https://www.genecards.org/cgi-bin/carddisp.pl?gene=MIR127
KRT1	Keratin 1	Protein Coding	44	GC12M052674	12.85	https://www.genecards.org/cgi-bin/carddisp.pl?gene=KRT1
ACE	Angiotensin I Converting Enzyme	Protein Coding	49	GC17P063477	12.81	https://www.genecards.org/cgi-bin/carddisp.pl?gene=ACE
SLC30A2	Solute Carrier Family 30 Member 2	Protein Coding	43	GC01M026048	12.81	https://www.genecards.org/cgi-bin/carddisp.pl?gene=SLC30A2
SLC46A1	Solute Carrier Family 46 Member 1	Protein Coding	44	GC17M029956	12.8	https://www.genecards.org/cgi-bin/carddisp.pl?gene=SLC46A1
IL12RB2	Interleukin 12 Receptor Subunit Beta 2	Protein Coding	43	GC01P067307	12.79	https://www.genecards.org/cgi-bin/carddisp.pl?gene=IL12RB2
DOK7	Docking Protein 7	Protein Coding	39	GC04P003465	12.78	https://www.genecards.org/cgi-bin/carddisp.pl?gene=DOK7
EGF	Epidermal Growth Factor	Protein Coding	51	GC04P109912	12.78	https://www.genecards.org/cgi-bin/carddisp.pl?gene=EGF
MMP3	Matrix Metallopeptidase 3	Protein Coding	51	GC11M102835	12.77	https://www.genecards.org/cgi-bin/carddisp.pl?gene=MMP3
NEB	Nebulin	Protein Coding	41	GC02M151485	12.76	https://www.genecards.org/cgi-bin/carddisp.pl?gene=NEB
SLC29A3	Solute Carrier Family 29 Member 3	Protein Coding	43	GC10P071320	12.75	https://www.genecards.org/cgi-bin/carddisp.pl?gene=SLC29A3
GZMA	Granzyme A	Protein Coding	42	GC05P055102	12.72	https://www.genecards.org/cgi-bin/carddisp.pl?gene=GZMA
NOS3	Nitric Oxide Synthase 3	Protein Coding	51	GC07P150990	12.71	https://www.genecards.org/cgi-bin/carddisp.pl?gene=NOS3
USP18	Ubiquitin Specific Peptidase 18	Protein Coding	40	GC22P018149	12.68	https://www.genecards.org/cgi-bin/carddisp.pl?gene=USP18
FGA	Fibrinogen Alpha Chain	Protein Coding	47	GC04M154583	12.67	https://www.genecards.org/cgi-bin/carddisp.pl?gene=FGA
MIR99A	MicroRNA 99a	RNA Gene	21	GC21P016539	12.66	https://www.genecards.org/cgi-bin/carddisp.pl?gene=MIR99A
TNFRSF10A	TNF Receptor Superfamily Member 10a	Protein Coding	45	GC08M023190	12.65	https://www.genecards.org/cgi-bin/carddisp.pl?gene=TNFRSF10A
FHL2	Four And A Half LIM Domains 2	Protein Coding	45	GC02M105343	12.65	https://www.genecards.org/cgi-bin/carddisp.pl?gene=FHL2
CXCR2	C-X-C Motif Chemokine Receptor 2	Protein Coding	48	GC02P218125	12.63	https://www.genecards.org/cgi-bin/carddisp.pl?gene=CXCR2
SPN	Sialophorin	Protein Coding	39	GC16P029662	12.62	https://www.genecards.org/cgi-bin/carddisp.pl?gene=SPN
F2RL1	F2R Like Trypsin Receptor 1	Protein Coding	45	GC05P076818	12.6	https://www.genecards.org/cgi-bin/carddisp.pl?gene=F2RL1
IRF9	Interferon Regulatory Factor 9	Protein Coding	43	GC14P024161	12.59	https://www.genecards.org/cgi-bin/carddisp.pl?gene=IRF9
TERC	Telomerase RNA Component	RNA Gene	28	GC03M169765	12.59	https://www.genecards.org/cgi-bin/carddisp.pl?gene=TERC
LBP	Lipopolysaccharide Binding Protein	Protein Coding	44	GC20P038346	12.59	https://www.genecards.org/cgi-bin/carddisp.pl?gene=LBP
IL19	Interleukin 19	Protein Coding	40	GC01P206770	12.58	https://www.genecards.org/cgi-bin/carddisp.pl?gene=IL19
ENPP1	Ectonucleotide Pyrophosphatase/Phosphodiesterase 1	Protein Coding	47	GC06P131808	12.55	https://www.genecards.org/cgi-bin/carddisp.pl?gene=ENPP1
PRDM16	PR/SET Domain 16	Protein Coding	45	GC01P003068	12.54	https://www.genecards.org/cgi-bin/carddisp.pl?gene=PRDM16
PDGFRA	Platelet Derived Growth Factor Receptor Alpha	Protein Coding	55	GC04P054229	12.52	https://www.genecards.org/cgi-bin/carddisp.pl?gene=PDGFRA
ADRB2	Adrenoceptor Beta 2	Protein Coding	48	GC05P148825	12.46	https://www.genecards.org/cgi-bin/carddisp.pl?gene=ADRB2
POLR3A	RNA Polymerase III Subunit A	Protein Coding	43	GC10M077969	12.44	https://www.genecards.org/cgi-bin/carddisp.pl?gene=POLR3A
CTSA	Cathepsin A	Protein Coding	45	GC20P045890	12.44	https://www.genecards.org/cgi-bin/carddisp.pl?gene=CTSA
CHRNE	Cholinergic Receptor Nicotinic Epsilon Subunit	Protein Coding	43	GC17M004897	12.43	https://www.genecards.org/cgi-bin/carddisp.pl?gene=CHRNE
IRGC	Immunity Related GTPase Cinema	Protein Coding	36	GC19P043716	12.42	https://www.genecards.org/cgi-bin/carddisp.pl?gene=IRGC
DHX58	DExH-Box Helicase 58	Protein Coding	39	GC17M042101	12.41	https://www.genecards.org/cgi-bin/carddisp.pl?gene=DHX58
NPM1	Nucleophosmin 1	Protein Coding	50	GC05P171387	12.39	https://www.genecards.org/cgi-bin/carddisp.pl?gene=NPM1
BMP6	Bone Morphogenetic Protein 6	Protein Coding	43	GC06P007726	12.39	https://www.genecards.org/cgi-bin/carddisp.pl?gene=BMP6
CD163	CD163 Molecule	Protein Coding	42	GC12M007471	12.37	https://www.genecards.org/cgi-bin/carddisp.pl?gene=CD163
CD276	CD276 Molecule	Protein Coding	40	GC15P073683	12.34	https://www.genecards.org/cgi-bin/carddisp.pl?gene=CD276
CFHR2	Complement Factor H Related 2	Protein Coding	37	GC01P196943	12.34	https://www.genecards.org/cgi-bin/carddisp.pl?gene=CFHR2
LAMB2	Laminin Subunit Beta 2	Protein Coding	44	GC03M049121	12.33	https://www.genecards.org/cgi-bin/carddisp.pl?gene=LAMB2
BANK1	B Cell Scaffold Protein With Ankyrin Repeats 1	Protein Coding	37	GC04P101411	12.33	https://www.genecards.org/cgi-bin/carddisp.pl?gene=BANK1
ESR1	Estrogen Receptor 1	Protein Coding	53	GC06P151656	12.33	https://www.genecards.org/cgi-bin/carddisp.pl?gene=ESR1
HFE	Homeostatic Iron Regulator	Protein Coding	43	GC06P026087	12.32	https://www.genecards.org/cgi-bin/carddisp.pl?gene=HFE
HLA-DOB	Major Histocompatibility Complex, Class II, DO Beta	Protein Coding	40	GC06M032823	12.31	https://www.genecards.org/cgi-bin/carddisp.pl?gene=HLA-DOB
COPA	COPI Coat Complex Subunit Alpha	Protein Coding	41	GC01M160288	12.3	https://www.genecards.org/cgi-bin/carddisp.pl?gene=COPA
TSC2	TSC Complex Subunit 2	Protein Coding	50	GC16P002436	12.3	https://www.genecards.org/cgi-bin/carddisp.pl?gene=TSC2
CCR9	C-C Motif Chemokine Receptor 9	Protein Coding	40	GC03P045903	12.29	https://www.genecards.org/cgi-bin/carddisp.pl?gene=CCR9
CD36	CD36 Molecule	Protein Coding	48	GC07P080369	12.28	https://www.genecards.org/cgi-bin/carddisp.pl?gene=CD36
TGFBR2	Transforming Growth Factor Beta Receptor 2	Protein Coding	51	GC03P030623	12.27	https://www.genecards.org/cgi-bin/carddisp.pl?gene=TGFBR2
ERBB2	Erb-B2 Receptor Tyrosine Kinase 2	Protein Coding	54	GC17P039687	12.27	https://www.genecards.org/cgi-bin/carddisp.pl?gene=ERBB2
KRT16	Keratin 16	Protein Coding	44	GC17M041609	12.26	https://www.genecards.org/cgi-bin/carddisp.pl?gene=KRT16
CREBBP	CREB Binding Protein	Protein Coding	52	GC16M003726	12.26	https://www.genecards.org/cgi-bin/carddisp.pl?gene=CREBBP
FGF2	Fibroblast Growth Factor 2	Protein Coding	47	GC04P122826	12.25	https://www.genecards.org/cgi-bin/carddisp.pl?gene=FGF2
MSH2	MutS Homolog 2	Protein Coding	48	GC02P047402	12.25	https://www.genecards.org/cgi-bin/carddisp.pl?gene=MSH2
AGER	Advanced Glycosylation End-Product Specific Receptor	Protein Coding	44	GC06M032180	12.23	https://www.genecards.org/cgi-bin/carddisp.pl?gene=AGER
TGFB3	Transforming Growth Factor Beta 3	Protein Coding	47	GC14M075958	12.21	https://www.genecards.org/cgi-bin/carddisp.pl?gene=TGFB3
APRT	Adenine Phosphoribosyltransferase	Protein Coding	47	GC16M088810	12.19	https://www.genecards.org/cgi-bin/carddisp.pl?gene=APRT
ANXA5	Annexin A5	Protein Coding	46	GC04M121667	12.17	https://www.genecards.org/cgi-bin/carddisp.pl?gene=ANXA5
RPS19	Ribosomal Protein S19	Protein Coding	48	GC19P041859	12.17	https://www.genecards.org/cgi-bin/carddisp.pl?gene=RPS19
PLP1	Proteolipid Protein 1	Protein Coding	43	GC0XP103773	12.16	https://www.genecards.org/cgi-bin/carddisp.pl?gene=PLP1
NFATC1	Nuclear Factor Of Activated T Cells 1	Protein Coding	47	GC18P079395	12.16	https://www.genecards.org/cgi-bin/carddisp.pl?gene=NFATC1
APOA1	Apolipoprotein A1	Protein Coding	48	GC11M116835	12.15	https://www.genecards.org/cgi-bin/carddisp.pl?gene=APOA1
MC2R	Melanocortin 2 Receptor	Protein Coding	47	GC18M017331	12.12	https://www.genecards.org/cgi-bin/carddisp.pl?gene=MC2R
GNAS	GNAS Complex Locus	Protein Coding	50	GC20P058839	12.11	https://www.genecards.org/cgi-bin/carddisp.pl?gene=GNAS
IL25	Interleukin 25	Protein Coding	38	GC14P025284	12.1	https://www.genecards.org/cgi-bin/carddisp.pl?gene=IL25
HIF1A	Hypoxia Inducible Factor 1 Subunit Alpha	Protein Coding	47	GC14P061695	12.07	https://www.genecards.org/cgi-bin/carddisp.pl?gene=HIF1A
CD58	CD58 Molecule	Protein Coding	40	GC01M116514	12.07	https://www.genecards.org/cgi-bin/carddisp.pl?gene=CD58
UNC119	Unc-119 Lipid Binding Chaperone	Protein Coding	41	GC17M028546	12.05	https://www.genecards.org/cgi-bin/carddisp.pl?gene=UNC119
ARVCF	ARVCF Delta Catenin Family Member	Protein Coding	38	GC22M019966	12.04	https://www.genecards.org/cgi-bin/carddisp.pl?gene=ARVCF
HPS1	HPS1 Biogenesis Of Lysosomal Organelles Complex 3 Subunit 1	Protein Coding	41	GC10M098416	12.03	https://www.genecards.org/cgi-bin/carddisp.pl?gene=HPS1
PTK2B	Protein Tyrosine Kinase 2 Beta	Protein Coding	49	GC08P027311	12.03	https://www.genecards.org/cgi-bin/carddisp.pl?gene=PTK2B
MEN1	Menin 1	Protein Coding	46	GC11M064803	12.01	https://www.genecards.org/cgi-bin/carddisp.pl?gene=MEN1
RO60	Ro60, Y RNA Binding Protein	Protein Coding	31	GC01P193059	12	https://www.genecards.org/cgi-bin/carddisp.pl?gene=RO60
PARN	Poly(A)-Specific Ribonuclease	Protein Coding	45	GC16M014435	11.98	https://www.genecards.org/cgi-bin/carddisp.pl?gene=PARN
C4B_2	Complement Component 4B (Chido Blood Group), Copy 2	Protein Coding	16	GC06Po03283	11.98	https://www.genecards.org/cgi-bin/carddisp.pl?gene=C4B_2
FLT3LG	Fms Related Receptor Tyrosine Kinase 3 Ligand	Protein Coding	40	GC19P049475	11.97	https://www.genecards.org/cgi-bin/carddisp.pl?gene=FLT3LG
RET	Ret Proto-Oncogene	Protein Coding	53	GC10P043081	11.95	https://www.genecards.org/cgi-bin/carddisp.pl?gene=RET
IL17C	Interleukin 17C	Protein Coding	36	GC16P088638	11.95	https://www.genecards.org/cgi-bin/carddisp.pl?gene=IL17C
ERVW-1	Endogenous Retrovirus Group W Member 1, Envelope	Protein Coding	32	GC07M092468	11.95	https://www.genecards.org/cgi-bin/carddisp.pl?gene=ERVW-1
OSM	Oncostatin M	Protein Coding	43	GC22M030262	11.92	https://www.genecards.org/cgi-bin/carddisp.pl?gene=OSM
C6	Complement C6	Protein Coding	42	GC05M041142	11.88	https://www.genecards.org/cgi-bin/carddisp.pl?gene=C6
LRRC8A	Leucine Rich Repeat Containing 8 VRAC Subunit A	Protein Coding	40	GC09P128882	11.88	https://www.genecards.org/cgi-bin/carddisp.pl?gene=LRRC8A
SLC35A2	Solute Carrier Family 35 Member A2	Protein Coding	40	GC0XM048903	11.87	https://www.genecards.org/cgi-bin/carddisp.pl?gene=SLC35A2
CLEC16A	C-Type Lectin Domain Containing 16A	Protein Coding	37	GC16P010944	11.87	https://www.genecards.org/cgi-bin/carddisp.pl?gene=CLEC16A
SIGLEC10	Sialic Acid Binding Ig Like Lectin 10	Protein Coding	37	GC19M051410	11.86	https://www.genecards.org/cgi-bin/carddisp.pl?gene=SIGLEC10
CCL18	C-C Motif Chemokine Ligand 18	Protein Coding	36	GC17P036064	11.85	https://www.genecards.org/cgi-bin/carddisp.pl?gene=CCL18
MIR125A	MicroRNA 125a	RNA Gene	21	GC19P051720	11.84	https://www.genecards.org/cgi-bin/carddisp.pl?gene=MIR125A
CX3CL1	C-X3-C Motif Chemokine Ligand 1	Protein Coding	42	GC16P057372	11.83	https://www.genecards.org/cgi-bin/carddisp.pl?gene=CX3CL1
PYCARD	PYD And CARD Domain Containing	Protein Coding	43	GC16M031201	11.82	https://www.genecards.org/cgi-bin/carddisp.pl?gene=PYCARD
CDSN	Corneodesmosin	Protein Coding	40	GC06M031115	11.82	https://www.genecards.org/cgi-bin/carddisp.pl?gene=CDSN
TEK	TEK Receptor Tyrosine Kinase	Protein Coding	50	GC09P027109	11.82	https://www.genecards.org/cgi-bin/carddisp.pl?gene=TEK
TGFBR1	Transforming Growth Factor Beta Receptor 1	Protein Coding	52	GC09P099104	11.79	https://www.genecards.org/cgi-bin/carddisp.pl?gene=TGFBR1
SIRT1	Sirtuin 1	Protein Coding	49	GC10P067884	11.79	https://www.genecards.org/cgi-bin/carddisp.pl?gene=SIRT1
EDA	Ectodysplasin A	Protein Coding	41	GC0XP069618	11.78	https://www.genecards.org/cgi-bin/carddisp.pl?gene=EDA
CCL3L1	C-C Motif Chemokine Ligand 3 Like 1	Protein Coding	30	GC17Mj00250	11.77	https://www.genecards.org/cgi-bin/carddisp.pl?gene=CCL3L1
CCRL2	C-C Motif Chemokine Receptor Like 2	Protein Coding	39	GC03P046407	11.77	https://www.genecards.org/cgi-bin/carddisp.pl?gene=CCRL2
CLEC6A	C-Type Lectin Domain Containing 6A	Protein Coding	36	GC12P008455	11.76	https://www.genecards.org/cgi-bin/carddisp.pl?gene=CLEC6A
RAB7A	RAB7A, Member RAS Oncogene Family	Protein Coding	48	GC03P128749	11.75	https://www.genecards.org/cgi-bin/carddisp.pl?gene=RAB7A
MAP2K1	Mitogen-Activated Protein Kinase Kinase 1	Protein Coding	54	GC15P066386	11.74	https://www.genecards.org/cgi-bin/carddisp.pl?gene=MAP2K1
ACD	ACD Shelterin Complex Subunit And Telomerase Recruitment Factor	Protein Coding	43	GC16M067658	11.71	https://www.genecards.org/cgi-bin/carddisp.pl?gene=ACD
ADAMTS13	ADAM Metallopeptidase With Thrombospondin Type 1 Motif 13	Protein Coding	45	GC09P133414	11.67	https://www.genecards.org/cgi-bin/carddisp.pl?gene=ADAMTS13
TOLLIP	Toll Interacting Protein	Protein Coding	44	GC11M001274	11.67	https://www.genecards.org/cgi-bin/carddisp.pl?gene=TOLLIP
CAMK4	Calcium/Calmodulin Dependent Protein Kinase IV	Protein Coding	45	GC05P111223	11.67	https://www.genecards.org/cgi-bin/carddisp.pl?gene=CAMK4
TXNRD2	Thioredoxin Reductase 2	Protein Coding	46	GC22M019863	11.65	https://www.genecards.org/cgi-bin/carddisp.pl?gene=TXNRD2
CREB1	CAMP Responsive Element Binding Protein 1	Protein Coding	48	GC02P207529	11.63	https://www.genecards.org/cgi-bin/carddisp.pl?gene=CREB1
NKX2-5	NK2 Homeobox 5	Protein Coding	44	GC05M173232	11.63	https://www.genecards.org/cgi-bin/carddisp.pl?gene=NKX2-5
CD24	CD24 Molecule	Protein Coding	33	GC06M106969	11.63	https://www.genecards.org/cgi-bin/carddisp.pl?gene=CD24
KRT14	Keratin 14	Protein Coding	47	GC17M041582	11.63	https://www.genecards.org/cgi-bin/carddisp.pl?gene=KRT14
MADCAM1	Mucosal Vascular Addressin Cell Adhesion Molecule 1	Protein Coding	37	GC19P000499	11.62	https://www.genecards.org/cgi-bin/carddisp.pl?gene=MADCAM1
PF4	Platelet Factor 4	Protein Coding	41	GC04M073980	11.62	https://www.genecards.org/cgi-bin/carddisp.pl?gene=PF4
IRF2BP2	Interferon Regulatory Factor 2 Binding Protein 2	Protein Coding	36	GC01M234604	11.61	https://www.genecards.org/cgi-bin/carddisp.pl?gene=IRF2BP2
TF	Transferrin	Protein Coding	49	GC03P133666	11.61	https://www.genecards.org/cgi-bin/carddisp.pl?gene=TF
SETD2	SET Domain Containing 2, Histone Lysine Methyltransferase	Protein Coding	47	GC03M047033	11.59	https://www.genecards.org/cgi-bin/carddisp.pl?gene=SETD2
PDGFRB	Platelet Derived Growth Factor Receptor Beta	Protein Coding	55	GC05M150113	11.59	https://www.genecards.org/cgi-bin/carddisp.pl?gene=PDGFRB
PRPS1	Phosphoribosyl Pyrophosphate Synthetase 1	Protein Coding	46	GC0XP107628	11.56	https://www.genecards.org/cgi-bin/carddisp.pl?gene=PRPS1
NLRC5	NLR Family CARD Domain Containing 5	Protein Coding	39	GC16P056990	11.55	https://www.genecards.org/cgi-bin/carddisp.pl?gene=NLRC5
CAV1	Caveolin 1	Protein Coding	48	GC07P116524	11.54	https://www.genecards.org/cgi-bin/carddisp.pl?gene=CAV1
CD2	CD2 Molecule	Protein Coding	44	GC01P116754	11.54	https://www.genecards.org/cgi-bin/carddisp.pl?gene=CD2
ALG12	ALG12 Alpha-1,6-Mannosyltransferase	Protein Coding	39	GC22M049859	11.53	https://www.genecards.org/cgi-bin/carddisp.pl?gene=ALG12
DGCR2	DiGeorge Syndrome Critical Region Gene 2	Protein Coding	39	GC22M019037	11.53	https://www.genecards.org/cgi-bin/carddisp.pl?gene=DGCR2
OAS1	2'-5'-Oligoadenylate Synthetase 1	Protein Coding	45	GC12P112906	11.52	https://www.genecards.org/cgi-bin/carddisp.pl?gene=OAS1
IL31	Interleukin 31	Protein Coding	35	GC12M122173	11.52	https://www.genecards.org/cgi-bin/carddisp.pl?gene=IL31
IL1RAPL2	Interleukin 1 Receptor Accessory Protein Like 2	Protein Coding	37	GC0XP104566	11.52	https://www.genecards.org/cgi-bin/carddisp.pl?gene=IL1RAPL2
SLC17A5	Solute Carrier Family 17 Member 5	Protein Coding	44	GC06M073593	11.51	https://www.genecards.org/cgi-bin/carddisp.pl?gene=SLC17A5
PRKCE	Protein Kinase C Epsilon	Protein Coding	50	GC02P045651	11.5	https://www.genecards.org/cgi-bin/carddisp.pl?gene=PRKCE
MAP3K7	Mitogen-Activated Protein Kinase Kinase Kinase 7	Protein Coding	51	GC06M090513	11.5	https://www.genecards.org/cgi-bin/carddisp.pl?gene=MAP3K7
ITIH4	Inter-Alpha-Trypsin Inhibitor Heavy Chain 4	Protein Coding	42	GC03M052812	11.5	https://www.genecards.org/cgi-bin/carddisp.pl?gene=ITIH4
SOS1	SOS Ras/Rac Guanine Nucleotide Exchange Factor 1	Protein Coding	47	GC02M038981	11.48	https://www.genecards.org/cgi-bin/carddisp.pl?gene=SOS1
SEC24C	SEC24 Homolog C, COPII Coat Complex Component	Protein Coding	44	GC10P073744	11.45	https://www.genecards.org/cgi-bin/carddisp.pl?gene=SEC24C
HAMP	Hepcidin Antimicrobial Peptide	Protein Coding	44	GC19P038216	11.43	https://www.genecards.org/cgi-bin/carddisp.pl?gene=HAMP
RAPSN	Receptor Associated Protein Of The Synapse	Protein Coding	42	GC11M061127	11.42	https://www.genecards.org/cgi-bin/carddisp.pl?gene=RAPSN
SLC25A1	Solute Carrier Family 25 Member 1	Protein Coding	46	GC22M019176	11.39	https://www.genecards.org/cgi-bin/carddisp.pl?gene=SLC25A1
SIGLEC5	Sialic Acid Binding Ig Like Lectin 5	Protein Coding	37	GC19M051611	11.39	https://www.genecards.org/cgi-bin/carddisp.pl?gene=SIGLEC5
PPIA	Peptidylprolyl Isomerase A	Protein Coding	47	GC07P044807	11.39	https://www.genecards.org/cgi-bin/carddisp.pl?gene=PPIA
TTR	Transthyretin	Protein Coding	49	GC18P031557	11.38	https://www.genecards.org/cgi-bin/carddisp.pl?gene=TTR
CTSB	Cathepsin B	Protein Coding	51	GC08M011842	11.37	https://www.genecards.org/cgi-bin/carddisp.pl?gene=CTSB
CD52	CD52 Molecule	Protein Coding	36	GC01P026317	11.37	https://www.genecards.org/cgi-bin/carddisp.pl?gene=CD52
TXK	TXK Tyrosine Kinase	Protein Coding	45	GC04M048066	11.36	https://www.genecards.org/cgi-bin/carddisp.pl?gene=TXK
CYP27B1	Cytochrome P450 Family 27 Subfamily B Member 1	Protein Coding	47	GC12M057757	11.35	https://www.genecards.org/cgi-bin/carddisp.pl?gene=CYP27B1
CRKL	CRK Like Proto-Oncogene, Adaptor Protein	Protein Coding	46	GC22P020917	11.34	https://www.genecards.org/cgi-bin/carddisp.pl?gene=CRKL
KRT8	Keratin 8	Protein Coding	47	GC12M052897	11.33	https://www.genecards.org/cgi-bin/carddisp.pl?gene=KRT8
NFKBIL1	NFKB Inhibitor Like 1	Protein Coding	37	GC06P047302	11.31	https://www.genecards.org/cgi-bin/carddisp.pl?gene=NFKBIL1
ERCC1	ERCC Excision Repair 1, Endonuclease Non-Catalytic Subunit	Protein Coding	45	GC19M045409	11.3	https://www.genecards.org/cgi-bin/carddisp.pl?gene=ERCC1
CHAT	Choline O-Acetyltransferase	Protein Coding	47	GC10P049609	11.3	https://www.genecards.org/cgi-bin/carddisp.pl?gene=CHAT
LYZ	Lysozyme	Protein Coding	47	GC12P069348	11.29	https://www.genecards.org/cgi-bin/carddisp.pl?gene=LYZ
KDM6A	Lysine Demethylase 6A	Protein Coding	46	GC0XP044873	11.27	https://www.genecards.org/cgi-bin/carddisp.pl?gene=KDM6A
CA2	Carbonic Anhydrase 2	Protein Coding	51	GC08P085463	11.27	https://www.genecards.org/cgi-bin/carddisp.pl?gene=CA2
PRODH	Proline Dehydrogenase 1	Protein Coding	45	GC22M018912	11.26	https://www.genecards.org/cgi-bin/carddisp.pl?gene=PRODH
CP	Ceruloplasmin	Protein Coding	47	GC03M149162	11.26	https://www.genecards.org/cgi-bin/carddisp.pl?gene=CP
IGF1R	Insulin Like Growth Factor 1 Receptor	Protein Coding	54	GC15P098648	11.21	https://www.genecards.org/cgi-bin/carddisp.pl?gene=IGF1R
IRGQ	Immunity Related GTPase Q	Protein Coding	30	GC19M043584	11.2	https://www.genecards.org/cgi-bin/carddisp.pl?gene=IRGQ
KIR2DL3	Killer Cell Immunoglobulin Like Receptor, Two Ig Domains And Long Cytoplasmic Tail 3	Protein Coding	36	GC19P055469	11.19	https://www.genecards.org/cgi-bin/carddisp.pl?gene=KIR2DL3
GAPDH	Glyceraldehyde-3-Phosphate Dehydrogenase	Protein Coding	48	GC12P008161	11.19	https://www.genecards.org/cgi-bin/carddisp.pl?gene=GAPDH
GPT	Glutamic--Pyruvic Transaminase	Protein Coding	41	GC08P144502	11.17	https://www.genecards.org/cgi-bin/carddisp.pl?gene=GPT
CXCL2	C-X-C Motif Chemokine Ligand 2	Protein Coding	40	GC04M074097	11.16	https://www.genecards.org/cgi-bin/carddisp.pl?gene=CXCL2
CHD1	Chromodomain Helicase DNA Binding Protein 1	Protein Coding	45	GC05M098853	11.15	https://www.genecards.org/cgi-bin/carddisp.pl?gene=CHD1
PRG2	Proteoglycan 2, Pro Eosinophil Major Basic Protein	Protein Coding	40	GC11M057386	11.14	https://www.genecards.org/cgi-bin/carddisp.pl?gene=PRG2
LCP2	Lymphocyte Cytosolic Protein 2	Protein Coding	42	GC05M170246	11.13	https://www.genecards.org/cgi-bin/carddisp.pl?gene=LCP2
HSPA4	Heat Shock Protein Family A (Hsp70) Member 4	Protein Coding	41	GC05P133051	11.12	https://www.genecards.org/cgi-bin/carddisp.pl?gene=HSPA4
FLT1	Fms Related Receptor Tyrosine Kinase 1	Protein Coding	51	GC13M028300	11.12	https://www.genecards.org/cgi-bin/carddisp.pl?gene=FLT1
TRA	T Cell Receptor Alpha Locus	Protein Coding	17	GC14P021621	11.11	https://www.genecards.org/cgi-bin/carddisp.pl?gene=TRA
IFI27	Interferon Alpha Inducible Protein 27	Protein Coding	37	GC14P094104	11.09	https://www.genecards.org/cgi-bin/carddisp.pl?gene=IFI27
RREB1	Ras Responsive Element Binding Protein 1	Protein Coding	43	GC06P007107	11.08	https://www.genecards.org/cgi-bin/carddisp.pl?gene=RREB1
ENO1	Enolase 1	Protein Coding	47	GC01M008861	11.06	https://www.genecards.org/cgi-bin/carddisp.pl?gene=ENO1
THBD	Thrombomodulin	Protein Coding	44	GC20M023026	11.05	https://www.genecards.org/cgi-bin/carddisp.pl?gene=THBD
LILRB3	Leukocyte Immunoglobulin Like Receptor B3	Protein Coding	39	GC19M054216	11.05	https://www.genecards.org/cgi-bin/carddisp.pl?gene=LILRB3
POT1	Protection Of Telomeres 1	Protein Coding	43	GC07M124822	11.04	https://www.genecards.org/cgi-bin/carddisp.pl?gene=POT1
EDAR	Ectodysplasin A Receptor	Protein Coding	41	GC02M108894	11.03	https://www.genecards.org/cgi-bin/carddisp.pl?gene=EDAR
PIK3CB	Phosphatidylinositol-4,5-Bisphosphate 3-Kinase Catalytic Subunit Beta	Protein Coding	47	GC03M138652	11.03	https://www.genecards.org/cgi-bin/carddisp.pl?gene=PIK3CB
MIR184	MicroRNA 184	RNA Gene	23	GC15P079209	11.03	https://www.genecards.org/cgi-bin/carddisp.pl?gene=MIR184
MST1	Macrophage Stimulating 1	Protein Coding	44	GC03M049683	11.02	https://www.genecards.org/cgi-bin/carddisp.pl?gene=MST1
SLC39A4	Solute Carrier Family 39 Member 4	Protein Coding	43	GC08M144409	11.01	https://www.genecards.org/cgi-bin/carddisp.pl?gene=SLC39A4
APTX	Aprataxin	Protein Coding	44	GC09M032886	11.01	https://www.genecards.org/cgi-bin/carddisp.pl?gene=APTX
CD9	CD9 Molecule	Protein Coding	44	GC12P008124	11.01	https://www.genecards.org/cgi-bin/carddisp.pl?gene=CD9
MAP2K2	Mitogen-Activated Protein Kinase Kinase 2	Protein Coding	53	GC19M004090	11	https://www.genecards.org/cgi-bin/carddisp.pl?gene=MAP2K2
PGM1	Phosphoglucomutase 1	Protein Coding	48	GC01P063593	10.98	https://www.genecards.org/cgi-bin/carddisp.pl?gene=PGM1
IL18BP	Interleukin 18 Binding Protein	Protein Coding	39	GC11P071998	10.98	https://www.genecards.org/cgi-bin/carddisp.pl?gene=IL18BP
MIR223	MicroRNA 223	RNA Gene	21	GC0XP066018	10.97	https://www.genecards.org/cgi-bin/carddisp.pl?gene=MIR223
RAD51	RAD51 Recombinase	Protein Coding	52	GC15P040694	10.97	https://www.genecards.org/cgi-bin/carddisp.pl?gene=RAD51
KRT18	Keratin 18	Protein Coding	48	GC12P052948	10.95	https://www.genecards.org/cgi-bin/carddisp.pl?gene=KRT18
GFI1	Growth Factor Independent 1 Transcriptional Repressor	Protein Coding	41	GC01M092474	10.95	https://www.genecards.org/cgi-bin/carddisp.pl?gene=GFI1
F5	Coagulation Factor V	Protein Coding	45	GC01M169511	10.94	https://www.genecards.org/cgi-bin/carddisp.pl?gene=F5
CLEC4D	C-Type Lectin Domain Family 4 Member D	Protein Coding	37	GC12P008509	10.94	https://www.genecards.org/cgi-bin/carddisp.pl?gene=CLEC4D
GAD2	Glutamate Decarboxylase 2	Protein Coding	46	GC10P026216	10.94	https://www.genecards.org/cgi-bin/carddisp.pl?gene=GAD2
CCL7	C-C Motif Chemokine Ligand 7	Protein Coding	41	GC17P034270	10.93	https://www.genecards.org/cgi-bin/carddisp.pl?gene=CCL7
RB1	RB Transcriptional Corepressor 1	Protein Coding	49	GC13P048303	10.93	https://www.genecards.org/cgi-bin/carddisp.pl?gene=RB1
MIR134	MicroRNA 134	RNA Gene	18	GC14P104777	10.92	https://www.genecards.org/cgi-bin/carddisp.pl?gene=MIR134
GNLY	Granulysin	Protein Coding	38	GC02P085685	10.92	https://www.genecards.org/cgi-bin/carddisp.pl?gene=GNLY
VIP	Vasoactive Intestinal Peptide	Protein Coding	44	GC06P152750	10.92	https://www.genecards.org/cgi-bin/carddisp.pl?gene=VIP
KCNJ11	Potassium Inwardly Rectifying Channel Subfamily J Member 11	Protein Coding	47	GC11M017364	10.92	https://www.genecards.org/cgi-bin/carddisp.pl?gene=KCNJ11
SMARCA2	SWI/SNF Related, Matrix Associated, Actin Dependent Regulator Of Chromatin, Subfamily A, Member 2	Protein Coding	49	GC09P001980	10.91	https://www.genecards.org/cgi-bin/carddisp.pl?gene=SMARCA2
TNFRSF25	TNF Receptor Superfamily Member 25	Protein Coding	43	GC01M006460	10.9	https://www.genecards.org/cgi-bin/carddisp.pl?gene=TNFRSF25
ATP6V0A2	ATPase H+ Transporting V0 Subunit A2	Protein Coding	44	GC12P123712	10.9	https://www.genecards.org/cgi-bin/carddisp.pl?gene=ATP6V0A2
TRIM22	Tripartite Motif Containing 22	Protein Coding	39	GC11P005689	10.9	https://www.genecards.org/cgi-bin/carddisp.pl?gene=TRIM22
CXorf21	Chromosome X Open Reading Frame 21	Protein Coding	30	GC0XM030558	10.9	https://www.genecards.org/cgi-bin/carddisp.pl?gene=CXorf21
ELN	Elastin	Protein Coding	44	GC07P074027	10.89	https://www.genecards.org/cgi-bin/carddisp.pl?gene=ELN
SMC1A	Structural Maintenance Of Chromosomes 1A	Protein Coding	45	GC0XM053374	10.89	https://www.genecards.org/cgi-bin/carddisp.pl?gene=SMC1A
LILRB2	Leukocyte Immunoglobulin Like Receptor B2	Protein Coding	40	GC19M054409	10.89	https://www.genecards.org/cgi-bin/carddisp.pl?gene=LILRB2
CLEC4C	C-Type Lectin Domain Family 4 Member C	Protein Coding	32	GC12M007695	10.87	https://www.genecards.org/cgi-bin/carddisp.pl?gene=CLEC4C
CD7	CD7 Molecule	Protein Coding	39	GC17M082314	10.85	https://www.genecards.org/cgi-bin/carddisp.pl?gene=CD7
BLOC1S6	Biogenesis Of Lysosomal Organelles Complex 1 Subunit 6	Protein Coding	39	GC15P045588	10.85	https://www.genecards.org/cgi-bin/carddisp.pl?gene=BLOC1S6
KLRC2	Killer Cell Lectin Like Receptor C2	Protein Coding	37	GC12M013869	10.85	https://www.genecards.org/cgi-bin/carddisp.pl?gene=KLRC2
GJA1	Gap Junction Protein Alpha 1	Protein Coding	50	GC06P121436	10.84	https://www.genecards.org/cgi-bin/carddisp.pl?gene=GJA1
MERTK	MER Proto-Oncogene, Tyrosine Kinase	Protein Coding	50	GC02P111898	10.83	https://www.genecards.org/cgi-bin/carddisp.pl?gene=MERTK
IL36G	Interleukin 36 Gamma	Protein Coding	38	GC02P112973	10.83	https://www.genecards.org/cgi-bin/carddisp.pl?gene=IL36G
KDR	Kinase Insert Domain Receptor	Protein Coding	53	GC04M055078	10.83	https://www.genecards.org/cgi-bin/carddisp.pl?gene=KDR
CD83	CD83 Molecule	Protein Coding	39	GC06P014117	10.82	https://www.genecards.org/cgi-bin/carddisp.pl?gene=CD83
BPIFB1	BPI Fold Containing Family B Member 1	Protein Coding	33	GC20P033273	10.81	https://www.genecards.org/cgi-bin/carddisp.pl?gene=BPIFB1
CFHR4	Complement Factor H Related 4	Protein Coding	35	GC01P196857	10.81	https://www.genecards.org/cgi-bin/carddisp.pl?gene=CFHR4
CIB1	Calcium And Integrin Binding 1	Protein Coding	41	GC15M090229	10.77	https://www.genecards.org/cgi-bin/carddisp.pl?gene=CIB1
CASP9	Caspase 9	Protein Coding	48	GC01M015491	10.77	https://www.genecards.org/cgi-bin/carddisp.pl?gene=CASP9
PMS2	PMS1 Homolog 2, Mismatch Repair System Component	Protein Coding	48	GC07M005973	10.77	https://www.genecards.org/cgi-bin/carddisp.pl?gene=PMS2
COL17A1	Collagen Type XVII Alpha 1 Chain	Protein Coding	43	GC10M104031	10.75	https://www.genecards.org/cgi-bin/carddisp.pl?gene=COL17A1
SERPINE1	Serpin Family E Member 1	Protein Coding	50	GC07P101127	10.74	https://www.genecards.org/cgi-bin/carddisp.pl?gene=SERPINE1
PRSS2	Serine Protease 2	Protein Coding	39	GC07P144959	10.74	https://www.genecards.org/cgi-bin/carddisp.pl?gene=PRSS2
TNFRSF11B	TNF Receptor Superfamily Member 11b	Protein Coding	47	GC08M118923	10.73	https://www.genecards.org/cgi-bin/carddisp.pl?gene=TNFRSF11B
IDH2	Isocitrate Dehydrogenase (NADP(+)) 2	Protein Coding	52	GC15M090083	10.73	https://www.genecards.org/cgi-bin/carddisp.pl?gene=IDH2
SUOX	Sulfite Oxidase	Protein Coding	45	GC12P055997	10.73	https://www.genecards.org/cgi-bin/carddisp.pl?gene=SUOX
TCF4	Transcription Factor 4	Protein Coding	46	GC18M055222	10.72	https://www.genecards.org/cgi-bin/carddisp.pl?gene=TCF4
BRD4	Bromodomain Containing 4	Protein Coding	44	GC19M015236	10.72	https://www.genecards.org/cgi-bin/carddisp.pl?gene=BRD4
ZBTB24	Zinc Finger And BTB Domain Containing 24	Protein Coding	38	GC06M109462	10.71	https://www.genecards.org/cgi-bin/carddisp.pl?gene=ZBTB24
IL17RE	Interleukin 17 Receptor E	Protein Coding	39	GC03P009957	10.7	https://www.genecards.org/cgi-bin/carddisp.pl?gene=IL17RE
RBCK1	RANBP2-Type And C3HC4-Type Zinc Finger Containing 1	Protein Coding	43	GC20P000407	10.7	https://www.genecards.org/cgi-bin/carddisp.pl?gene=RBCK1
TMC6	Transmembrane Channel Like 6	Protein Coding	42	GC17M078110	10.69	https://www.genecards.org/cgi-bin/carddisp.pl?gene=TMC6
XDH	Xanthine Dehydrogenase	Protein Coding	47	GC02M031294	10.69	https://www.genecards.org/cgi-bin/carddisp.pl?gene=XDH
IFIT3	Interferon Induced Protein With Tetratricopeptide Repeats 3	Protein Coding	39	GC10P089327	10.69	https://www.genecards.org/cgi-bin/carddisp.pl?gene=IFIT3
NFE2L2	Nuclear Factor, Erythroid 2 Like 2	Protein Coding	48	GC02M177227	10.67	https://www.genecards.org/cgi-bin/carddisp.pl?gene=NFE2L2
FCN1	Ficolin 1	Protein Coding	39	GC09M134975	10.67	https://www.genecards.org/cgi-bin/carddisp.pl?gene=FCN1
TRAF1	TNF Receptor Associated Factor 1	Protein Coding	43	GC09M120902	10.66	https://www.genecards.org/cgi-bin/carddisp.pl?gene=TRAF1
MAPK10	Mitogen-Activated Protein Kinase 10	Protein Coding	51	GC04M085990	10.65	https://www.genecards.org/cgi-bin/carddisp.pl?gene=MAPK10
DNMT3A	DNA Methyltransferase 3 Alpha	Protein Coding	51	GC02M025228	10.64	https://www.genecards.org/cgi-bin/carddisp.pl?gene=DNMT3A
PTH	Parathyroid Hormone	Protein Coding	47	GC11M013492	10.64	https://www.genecards.org/cgi-bin/carddisp.pl?gene=PTH
PI3	Peptidase Inhibitor 3	Protein Coding	39	GC20P045174	10.64	https://www.genecards.org/cgi-bin/carddisp.pl?gene=PI3
DEFB1	Defensin Beta 1	Protein Coding	39	GC08M006870	10.64	https://www.genecards.org/cgi-bin/carddisp.pl?gene=DEFB1
FGF8	Fibroblast Growth Factor 8	Protein Coding	47	GC10M101770	10.62	https://www.genecards.org/cgi-bin/carddisp.pl?gene=FGF8
PCCA	Propionyl-CoA Carboxylase Subunit Alpha	Protein Coding	45	GC13P100089	10.62	https://www.genecards.org/cgi-bin/carddisp.pl?gene=PCCA
TTN	Titin	Protein Coding	47	GC02M178525	10.61	https://www.genecards.org/cgi-bin/carddisp.pl?gene=TTN
GINS1	GINS Complex Subunit 1	Protein Coding	39	GC20P025408	10.6	https://www.genecards.org/cgi-bin/carddisp.pl?gene=GINS1
ALPL	Alkaline Phosphatase, Biomineralization Associated	Protein Coding	50	GC01P021508	10.6	https://www.genecards.org/cgi-bin/carddisp.pl?gene=ALPL
PXK	PX Domain Containing Serine/Threonine Kinase Like	Protein Coding	38	GC03P058333	10.6	https://www.genecards.org/cgi-bin/carddisp.pl?gene=PXK
ALG1	ALG1 Chitobiosyldiphosphodolichol Beta-Mannosyltransferase	Protein Coding	43	GC16P005033	10.59	https://www.genecards.org/cgi-bin/carddisp.pl?gene=ALG1
CFHR3	Complement Factor H Related 3	Protein Coding	39	GC01P196774	10.58	https://www.genecards.org/cgi-bin/carddisp.pl?gene=CFHR3
TRIM56	Tripartite Motif Containing 56	Protein Coding	34	GC07P101085	10.58	https://www.genecards.org/cgi-bin/carddisp.pl?gene=TRIM56
NF1	Neurofibromin 1	Protein Coding	48	GC17P031094	10.57	https://www.genecards.org/cgi-bin/carddisp.pl?gene=NF1
CSN1S1	Casein Alpha S1	Protein Coding	34	GC04P069932	10.57	https://www.genecards.org/cgi-bin/carddisp.pl?gene=CSN1S1
KLHDC8B	Kelch Domain Containing 8B	Protein Coding	38	GC03P049171	10.56	https://www.genecards.org/cgi-bin/carddisp.pl?gene=KLHDC8B
PLG	Plasminogen	Protein Coding	48	GC06P160702	10.55	https://www.genecards.org/cgi-bin/carddisp.pl?gene=PLG
SP110	SP110 Nuclear Body Protein	Protein Coding	40	GC02M230167	10.55	https://www.genecards.org/cgi-bin/carddisp.pl?gene=SP110
CYP21A2	Cytochrome P450 Family 21 Subfamily A Member 2	Protein Coding	45	GC06P047333	10.51	https://www.genecards.org/cgi-bin/carddisp.pl?gene=CYP21A2
NPHS1	NPHS1 Adhesion Molecule, Nephrin	Protein Coding	45	GC19M035825	10.5	https://www.genecards.org/cgi-bin/carddisp.pl?gene=NPHS1
IGF2R	Insulin Like Growth Factor 2 Receptor	Protein Coding	45	GC06P159969	10.49	https://www.genecards.org/cgi-bin/carddisp.pl?gene=IGF2R
F8	Coagulation Factor VIII	Protein Coding	45	GC0XM154835	10.48	https://www.genecards.org/cgi-bin/carddisp.pl?gene=F8
HCST	Hematopoietic Cell Signal Transducer	Protein Coding	38	GC19P038242	10.48	https://www.genecards.org/cgi-bin/carddisp.pl?gene=HCST
CNR2	Cannabinoid Receptor 2	Protein Coding	45	GC01M023870	10.47	https://www.genecards.org/cgi-bin/carddisp.pl?gene=CNR2
PEPD	Peptidase D	Protein Coding	45	GC19M033386	10.47	https://www.genecards.org/cgi-bin/carddisp.pl?gene=PEPD
PLA2G2A	Phospholipase A2 Group IIA	Protein Coding	45	GC01M019975	10.47	https://www.genecards.org/cgi-bin/carddisp.pl?gene=PLA2G2A
RPS14	Ribosomal Protein S14	Protein Coding	44	GC05M150443	10.46	https://www.genecards.org/cgi-bin/carddisp.pl?gene=RPS14
SLC35C1	Solute Carrier Family 35 Member C1	Protein Coding	40	GC11P045984	10.46	https://www.genecards.org/cgi-bin/carddisp.pl?gene=SLC35C1
TPP2	Tripeptidyl Peptidase 2	Protein Coding	41	GC13P102596	10.46	https://www.genecards.org/cgi-bin/carddisp.pl?gene=TPP2
CD160	CD160 Molecule	Protein Coding	39	GC01P145719	10.46	https://www.genecards.org/cgi-bin/carddisp.pl?gene=CD160
SNRPN	Small Nuclear Ribonucleoprotein Polypeptide N	Protein Coding	44	GC15P024823	10.44	https://www.genecards.org/cgi-bin/carddisp.pl?gene=SNRPN
CD68	CD68 Molecule	Protein Coding	40	GC17P007579	10.43	https://www.genecards.org/cgi-bin/carddisp.pl?gene=CD68
RPSA	Ribosomal Protein SA	Protein Coding	44	GC03P039406	10.4	https://www.genecards.org/cgi-bin/carddisp.pl?gene=RPSA
PVR	PVR Cell Adhesion Molecule	Protein Coding	44	GC19P044644	10.4	https://www.genecards.org/cgi-bin/carddisp.pl?gene=PVR
MCL1	MCL1 Apoptosis Regulator, BCL2 Family Member	Protein Coding	47	GC01M150707	10.39	https://www.genecards.org/cgi-bin/carddisp.pl?gene=MCL1
IL1RL1	Interleukin 1 Receptor Like 1	Protein Coding	41	GC02P102294	10.37	https://www.genecards.org/cgi-bin/carddisp.pl?gene=IL1RL1
ASAH1	N-Acylsphingosine Amidohydrolase 1	Protein Coding	46	GC08M018055	10.37	https://www.genecards.org/cgi-bin/carddisp.pl?gene=ASAH1
CD1C	CD1c Molecule	Protein Coding	39	GC01P158289	10.36	https://www.genecards.org/cgi-bin/carddisp.pl?gene=CD1C
CRH	Corticotropin Releasing Hormone	Protein Coding	44	GC08M066176	10.36	https://www.genecards.org/cgi-bin/carddisp.pl?gene=CRH
ERCC2	ERCC Excision Repair 2, TFIIH Core Complex Helicase Subunit	Protein Coding	47	GC19M045349	10.33	https://www.genecards.org/cgi-bin/carddisp.pl?gene=ERCC2
DOCK2	Dedicator Of Cytokinesis 2	Protein Coding	44	GC05P169637	10.31	https://www.genecards.org/cgi-bin/carddisp.pl?gene=DOCK2
FCER1A	Fc Fragment Of IgE Receptor Ia	Protein Coding	43	GC01P159259	10.29	https://www.genecards.org/cgi-bin/carddisp.pl?gene=FCER1A
XPA	XPA, DNA Damage Recognition And Repair Factor	Protein Coding	45	GC09M097635	10.28	https://www.genecards.org/cgi-bin/carddisp.pl?gene=XPA
SERPING1	Serpin Family G Member 1	Protein Coding	46	GC11P057597	10.28	https://www.genecards.org/cgi-bin/carddisp.pl?gene=SERPING1
ITGAE	Integrin Subunit Alpha E	Protein Coding	39	GC17M003722	10.28	https://www.genecards.org/cgi-bin/carddisp.pl?gene=ITGAE
TGM2	Transglutaminase 2	Protein Coding	48	GC20M038127	10.26	https://www.genecards.org/cgi-bin/carddisp.pl?gene=TGM2
PRKCQ	Protein Kinase C Theta	Protein Coding	49	GC10M006393	10.26	https://www.genecards.org/cgi-bin/carddisp.pl?gene=PRKCQ
LGALS1	Galectin 1	Protein Coding	43	GC22P037675	10.24	https://www.genecards.org/cgi-bin/carddisp.pl?gene=LGALS1
CCL27	C-C Motif Chemokine Ligand 27	Protein Coding	37	GC09M034662	10.24	https://www.genecards.org/cgi-bin/carddisp.pl?gene=CCL27
ADIPOQ	Adiponectin, C1Q And Collagen Domain Containing	Protein Coding	45	GC03P186842	10.23	https://www.genecards.org/cgi-bin/carddisp.pl?gene=ADIPOQ
APOBEC3F	Apolipoprotein B MRNA Editing Enzyme Catalytic Subunit 3F	Protein Coding	37	GC22P039024	10.23	https://www.genecards.org/cgi-bin/carddisp.pl?gene=APOBEC3F
CCR8	C-C Motif Chemokine Receptor 8	Protein Coding	43	GC03P039330	10.23	https://www.genecards.org/cgi-bin/carddisp.pl?gene=CCR8
SST	Somatostatin	Protein Coding	42	GC03M187668	10.23	https://www.genecards.org/cgi-bin/carddisp.pl?gene=SST
HLA-F	Major Histocompatibility Complex, Class I, F	Protein Coding	40	GC06P047251	10.22	https://www.genecards.org/cgi-bin/carddisp.pl?gene=HLA-F
DGCR8	DGCR8 Microprocessor Complex Subunit	Protein Coding	40	GC22P020080	10.21	https://www.genecards.org/cgi-bin/carddisp.pl?gene=DGCR8
IRF2	Interferon Regulatory Factor 2	Protein Coding	43	GC04M184387	10.21	https://www.genecards.org/cgi-bin/carddisp.pl?gene=IRF2
RSAD2	Radical S-Adenosyl Methionine Domain Containing 2	Protein Coding	40	GC02P006865	10.2	https://www.genecards.org/cgi-bin/carddisp.pl?gene=RSAD2
DEFB103B	Defensin Beta 103B	Protein Coding	30	GC08M007430	10.2	https://www.genecards.org/cgi-bin/carddisp.pl?gene=DEFB103B
SSB	Small RNA Binding Exonuclease Protection Factor La	Protein Coding	42	GC02P169791	10.18	https://www.genecards.org/cgi-bin/carddisp.pl?gene=SSB
CD48	CD48 Molecule	Protein Coding	39	GC01M160648	10.17	https://www.genecards.org/cgi-bin/carddisp.pl?gene=CD48
FCAR	Fc Fragment Of IgA Receptor	Protein Coding	41	GC19P055445	10.16	https://www.genecards.org/cgi-bin/carddisp.pl?gene=FCAR
SMAD4	SMAD Family Member 4	Protein Coding	50	GC18P051028	10.16	https://www.genecards.org/cgi-bin/carddisp.pl?gene=SMAD4
MECOM	MDS1 And EVI1 Complex Locus	Protein Coding	47	GC03M169083	10.15	https://www.genecards.org/cgi-bin/carddisp.pl?gene=MECOM
IL27RA	Interleukin 27 Receptor Subunit Alpha	Protein Coding	40	GC19P014031	10.13	https://www.genecards.org/cgi-bin/carddisp.pl?gene=IL27RA
INPPL1	Inositol Polyphosphate Phosphatase Like 1	Protein Coding	49	GC11P072223	10.11	https://www.genecards.org/cgi-bin/carddisp.pl?gene=INPPL1
HSPA5	Heat Shock Protein Family A (Hsp70) Member 5	Protein Coding	47	GC09M125234	10.11	https://www.genecards.org/cgi-bin/carddisp.pl?gene=HSPA5
LPP	LIM Domain Containing Preferred Translocation Partner In Lipoma	Protein Coding	42	GC03P188153	10.11	https://www.genecards.org/cgi-bin/carddisp.pl?gene=LPP
JAZF1	JAZF Zinc Finger 1	Protein Coding	39	GC07M027830	10.11	https://www.genecards.org/cgi-bin/carddisp.pl?gene=JAZF1
CD33	CD33 Molecule	Protein Coding	43	GC19P051212	10.11	https://www.genecards.org/cgi-bin/carddisp.pl?gene=CD33
BPI	Bactericidal Permeability Increasing Protein	Protein Coding	41	GC20P038304	10.1	https://www.genecards.org/cgi-bin/carddisp.pl?gene=BPI
PMEL	Premelanosome Protein	Protein Coding	37	GC12M055954	10.1	https://www.genecards.org/cgi-bin/carddisp.pl?gene=PMEL
PLA2G7	Phospholipase A2 Group VII	Protein Coding	50	GC06M046704	10.09	https://www.genecards.org/cgi-bin/carddisp.pl?gene=PLA2G7
WT1	WT1 Transcription Factor	Protein Coding	49	GC11M032365	10.08	https://www.genecards.org/cgi-bin/carddisp.pl?gene=WT1
AGPAT2	1-Acylglycerol-3-Phosphate O-Acyltransferase 2	Protein Coding	45	GC09M136673	10.08	https://www.genecards.org/cgi-bin/carddisp.pl?gene=AGPAT2
CFLAR	CASP8 And FADD Like Apoptosis Regulator	Protein Coding	46	GC02P201117	10.07	https://www.genecards.org/cgi-bin/carddisp.pl?gene=CFLAR
MIR30A	MicroRNA 30a	RNA Gene	20	GC06M071403	10.06	https://www.genecards.org/cgi-bin/carddisp.pl?gene=MIR30A
ANKRD55	Ankyrin Repeat Domain 55	Protein Coding	33	GC05M056099	10.06	https://www.genecards.org/cgi-bin/carddisp.pl?gene=ANKRD55
HK1	Hexokinase 1	Protein Coding	51	GC10P069269	10.06	https://www.genecards.org/cgi-bin/carddisp.pl?gene=HK1
SLEB3	Systemic Lupus Erythematosus Susceptibility 3	Genetic Locus	3	GC04U990113	10.05	https://www.genecards.org/cgi-bin/carddisp.pl?gene=SLEB3
SLEB12	Systemic Lupus Erythematosus, Susceptibility To, 12	Genetic Locus	2	GC08U901082	10.05	https://www.genecards.org/cgi-bin/carddisp.pl?gene=SLEB12
SLEB13	Systemic Lupus Erythematosus, Susceptibility To, 13	Genetic Locus	2	GC06U901477	10.05	https://www.genecards.org/cgi-bin/carddisp.pl?gene=SLEB13
SLEB14	Systemic Lupus Erythematosus, Susceptiblity To, 14	Genetic Locus	2	GC01U902528	10.05	https://www.genecards.org/cgi-bin/carddisp.pl?gene=SLEB14
SLEB15	Systemic Lupus Erthematosus, Susceptibility To, 15	Genetic Locus	2	GC0XU901369	10.05	https://www.genecards.org/cgi-bin/carddisp.pl?gene=SLEB15
SLEB4	Systemic Lupus Erythematosus, Susceptibility To, 4	Genetic Locus	2	GC12U900444	10.05	https://www.genecards.org/cgi-bin/carddisp.pl?gene=SLEB4
SLEB5	Systemic Lupus Erythematosus, Susceptibility To, 5	Genetic Locus	2	GC13U900574	10.05	https://www.genecards.org/cgi-bin/carddisp.pl?gene=SLEB5
SLEB7	Systemic Lupus Erythematosus, Susceptibility To, 7	Genetic Locus	2	GC20U900443	10.05	https://www.genecards.org/cgi-bin/carddisp.pl?gene=SLEB7
SLEB8	Systemic Lupus Erythematosus, Susceptibility To, 8	Genetic Locus	2	GC20U900434	10.05	https://www.genecards.org/cgi-bin/carddisp.pl?gene=SLEB8
KRT17	Keratin 17	Protein Coding	45	GC17M041619	10.04	https://www.genecards.org/cgi-bin/carddisp.pl?gene=KRT17
CCL26	C-C Motif Chemokine Ligand 26	Protein Coding	37	GC07M075769	10.04	https://www.genecards.org/cgi-bin/carddisp.pl?gene=CCL26
IKBKE	Inhibitor Of Nuclear Factor Kappa B Kinase Subunit Epsilon	Protein Coding	45	GC01P206470	10.03	https://www.genecards.org/cgi-bin/carddisp.pl?gene=IKBKE
ANXA2	Annexin A2	Protein Coding	48	GC15M060347	10.02	https://www.genecards.org/cgi-bin/carddisp.pl?gene=ANXA2
IFITM3	Interferon Induced Transmembrane Protein 3	Protein Coding	41	GC11M000319	10.02	https://www.genecards.org/cgi-bin/carddisp.pl?gene=IFITM3
USB1	U6 SnRNA Biogenesis Phosphodiesterase 1	Protein Coding	36	GC16P057999	10.02	https://www.genecards.org/cgi-bin/carddisp.pl?gene=USB1
CHIT1	Chitinase 1	Protein Coding	43	GC01M203181	10.01	https://www.genecards.org/cgi-bin/carddisp.pl?gene=CHIT1
NSD1	Nuclear Receptor Binding SET Domain Protein 1	Protein Coding	43	GC05P177134	10.01	https://www.genecards.org/cgi-bin/carddisp.pl?gene=NSD1
STUB1	STIP1 Homology And U-Box Containing Protein 1	Protein Coding	45	GC16P001405	10	https://www.genecards.org/cgi-bin/carddisp.pl?gene=STUB1

## Sheet: 140 intersecting genes
140 genes were identified as prognostic immune genes through the intersection of DEGs and IRGs
VDR
MMP9
CFH
KLRD1
TSC2
UBE2L3
CASP9
IKZF1
TLR6
RNASE3
PRKCE
TNFSF15
TPP2
MEFV
CFHR2
CCL20
SLC11A1
ITGAL
GZMB
HLA-B
HCST
SLC25A1
PTPN11
CALR
MAN2B1
XRCC5
UNC93B1
CYBA
CD4
NLRP3
SH2B3
LILRB3
NCAM1
HMOX1
SLC7A7
CD33
AP3B1
ZBTB24
SMARCA4
TCIRG1
TYROBP
IL1RN
RTEL1
TIMP1
MAGT1
LILRB2
MAPK3
CYBB
FCGRT
TNFRSF1A
STAT5A
NOD2
NFE2L2
GFI1
FCGR2C
IKBKB
PADI4
DGCR2
NFKB1
CHD1
STAT2
S100A9
FCN1
BIRC2
IGF1R
CR1
LYN
IL16
COMT
SKIV2L
TRAF6
ITGAX
CHUK
MYO5A
SYK
PGM1
CORO1A
RAC2
CD14
CD52
ALOX5
LYZ
TFRC
FGA
NCF4
XRCC6
ZNF627
ALPL
MAPK14
GRB2
TICAM1
APTX
STAT6
NOTCH1
IFI27
CLEC16A
PIK3R1
RELA
IL17RA
ANXA5
CFP
IFI16
CREBBP
ACTB
GZMA
MAPK1
SOCS1
ARPC1B
NCF1
PIK3CD
PECAM1
CBL
ITGAE
FCGR2A
SERPINA1
RAC1
IL6R
ICAM3
WAS
ANXA2
IL10RB
RPS14
ENO1
TAPBP
TLR1
STIM1
SELL
SP110
LCP2
GNAS
ISG15
JAK1
PLCG2
DOCK2
CSK
SIGLEC5
IKBKG
ITGB2
STAT3
PRKCD

## Sheet: LASSO regression results
The results of lasso regression
141 x 1 sparse Matrix of class "dgCMatrix"
variable(gene) coefficient
(Intercept) 21.0766808
MEFV .
NCF4 .
LILRB2 .
CHD1 .
HCST .
TLR1 .
SELL .
GNAS -2.3495651
GRB2 .
FCN1 .
NCAM1 .
MAN2B1 .
IL6R .
STAT5A .
AP3B1 .
GFI1 0.8711689
NFE2L2 .
IFI27 .
IFI16 .
RTEL1 0.1147268
IKBKG .
CREBBP .
PGM1 .
TNFRSF1A .
ZNF627 .
NCF1 .
APTX .
ITGB2 .
PIK3CD .
UBE2L3 .
BIRC2 .
IL10RB .
TIMP1 .
SLC11A1 .
ZBTB24 .
CR1 .
CD14 .
ANXA2 -0.2902002
HMOX1 .
FCGR2A .
FCGRT .
TRAF6 .
SP110 .
MAPK1 .
LILRB3 .
PADI4 .
IKBKB .
SMARCA4 .
GZMB .
CYBB .
ARPC1B .
SOCS1 0.3394722
IL17RA .
ITGAX .
IL1RN .
ENO1 .
SLC7A7 .
LCP2 .
ICAM3 .
SIGLEC5 -1.7267885
CASP9 .
LYZ -0.6857533
PIK3R1 3.0896470
XRCC5 .
NFKB1 .
NOD2 .
ITGAE .
ITGAL .
ALPL .
COMT .
CYBA .
RAC1 1.9128896
TICAM1 -1.4090530
CD4 .
DOCK2 .
ALOX5 .
TPP2 .
NLRP3 .
CD33 .
RAC2 .
PTPN11 .
IKZF1 .
SLC25A1 -1.3406280
TNFSF15 .
XRCC6 .
TLR6 .
STIM1 .
CFH .
TSC2 .
PRKCD .
SERPINA1 .
TAPBP .
MAGT1 .
MAPK14 .
CSK .
CALR 0.9490252
CHUK 0.4960829
STAT3 .
CCL20 .
MYO5A .
WAS .
STAT6 .
TFRC .
SKIV2L .
ANXA5 -0.3611243
ISG15 .
VDR .
PRKCE .
TYROBP .
PECAM1 .
PLCG2 .
LYN .
GZMA 0.3607012
RNASE3 .
CBL .
SYK .
FGA .
FCGR2C -4.5980963
CORO1A .
CD52 .
IGF1R .
MAPK3 .
TCIRG1 .
SH2B3 .
RELA .
ACTB .
CFHR2 4.0820224
IL16 .
STAT2 .
CLEC16A .
HLA.B .
JAK1 .
UNC93B1 .
CFP .
RPS14 .
DGCR2 .
NOTCH1 .
KLRD1 .
S100A9 .
MMP9 .
