# Supplementary material for: FCGR2C: An emerging immune gene for predicting sepsis outcome
Source: Front Immunol. 2022 Dec 2;13:1028785. doi: 10.3389/fimmu.2022.1028785 (PMC9757160; doi:10.3389/fimmu.2022.1028785)
Supplement: Supplementary file 6 [file Table_5.xlsx]

## Sheet: DO analysis
DO analysis of DEGs
	ID	Description	GeneRatio	BgRatio	pvalue	p.adjust	qvalue	geneID	Count
DOID:0050117	DOID:0050117	disease by infectious agent	121/732	939/8007	3.14311e-05	0.0265279	0.0253103	48/50/164/240/302/351/777/811/823/824/826/831/842/867/868/920/929/1378/1387/1432/1471/1535/1536/1965/2098/2194/2212/2778/2885/2999/3001/3002/3046/3074/3075/3106/3162/3184/3385/3431/3484/3551/3557/3570/3588/3603/3678/3683/3687/3689/3716/3824/3837/4069/4144/4210/4318/4524/4684/4780/4790/4851/5058/5175/5236/5265/5295/5329/5347/5594/5595/5777/5781/5824/5914/5970/6256/6364/6402/6548/6556/6598/6648/677…	121

## Sheet: GO analysis
GO analysis of DEGs
ONTOLOGY	ID	Description	GeneRatio	BgRatio	pvalue	p.adjust	qvalue	geneID	Count
BP	GO:0002283	neutrophil activation involved in immune response	118/1432	488/18670	2.90255e-30	1.62456e-26	1.39995e-26	ABR/ACPP/ADAM8/ALDOA/ALOX5/ANPEP/ANXA2/AP1M1/ARHGAP9/ARSA/ATG7/ATP6V0A1/BIN2/C1orf35/CAPN1/CCT8/CD14/CD300A/CD33/CFP/CR1/CRISPLD2/CST3/CSTB/CTSD/CTSZ/CYBA/DNAJC5/DNASE1L1/DOCK2/DOK3/DYNC1H1/FCGR2A/FCN1/FOLR3/FPR1/FTH1/GHDC/GRN/GSN/HEXB/ITGAL/ITGAX/ITGB2/KPNB1/LAMP1/LILRA2/LILRB2/LILRB3/LYZ/MAN2B1/MANBA/MAPK1/MAPK14/MGAM/MMP25/MMP9/MNDA/NBEAL2/NCSTN/NFKB1/NPC2/OSCAR/OSTF1/PDXK/PECAM1/PGAM1/PGM1/PL…	118
BP	GO:0043312	neutrophil degranulation	117/1432	485/18670	6.51245e-30	1.82251e-26	1.57053e-26	ABR/ACPP/ADAM8/ALDOA/ALOX5/ANPEP/ANXA2/AP1M1/ARHGAP9/ARSA/ATG7/ATP6V0A1/BIN2/C1orf35/CAPN1/CCT8/CD14/CD300A/CD33/CFP/CR1/CRISPLD2/CST3/CSTB/CTSD/CTSZ/CYBA/DNAJC5/DNASE1L1/DOCK2/DOK3/DYNC1H1/FCGR2A/FCN1/FOLR3/FPR1/FTH1/GHDC/GRN/GSN/HEXB/ITGAL/ITGAX/ITGB2/KPNB1/LAMP1/LILRB2/LILRB3/LYZ/MAN2B1/MANBA/MAPK1/MAPK14/MGAM/MMP25/MMP9/MNDA/NBEAL2/NCSTN/NFKB1/NPC2/OSCAR/OSTF1/PDXK/PECAM1/PGAM1/PGM1/PLAUR/PPI…	117
BP	GO:0042119	neutrophil activation	118/1432	498/18670	2.12598e-29	3.61758e-26	3.11741e-26	ABR/ACPP/ADAM8/ALDOA/ALOX5/ANPEP/ANXA2/AP1M1/ARHGAP9/ARSA/ATG7/ATP6V0A1/BIN2/C1orf35/CAPN1/CCT8/CD14/CD300A/CD33/CFP/CR1/CRISPLD2/CST3/CSTB/CTSD/CTSZ/CYBA/DNAJC5/DNASE1L1/DOCK2/DOK3/DYNC1H1/FCGR2A/FCN1/FOLR3/FPR1/FTH1/GHDC/GRN/GSN/HEXB/ITGAL/ITGAX/ITGB2/KPNB1/LAMP1/LILRA2/LILRB2/LILRB3/LYZ/MAN2B1/MANBA/MAPK1/MAPK14/MGAM/MMP25/MMP9/MNDA/NBEAL2/NCSTN/NFKB1/NPC2/OSCAR/OSTF1/PDXK/PECAM1/PGAM1/PGM1/PL…	118
BP	GO:0002446	neutrophil mediated immunity	118/1432	499/18670	2.58537e-29	3.61758e-26	3.11741e-26	ABR/ACPP/ADAM8/ALDOA/ALOX5/ANPEP/ANXA2/AP1M1/ARHGAP9/ARSA/ATG7/ATP6V0A1/BIN2/C1orf35/CAPN1/CCT8/CD14/CD300A/CD33/CFP/CR1/CRISPLD2/CST3/CSTB/CTSD/CTSZ/CYBA/DNAJC5/DNASE1L1/DOCK2/DOK3/DYNC1H1/FCGR2A/FCN1/FOLR3/FPR1/FTH1/GHDC/GRN/GSN/HEXB/ITGAL/ITGAX/ITGB2/KPNB1/LAMP1/LILRB2/LILRB3/LYZ/MAN2B1/MANBA/MAPK1/MAPK14/MGAM/MMP25/MMP9/MNDA/NBEAL2/NCSTN/NFKB1/NPC2/OSCAR/OSTF1/PDXK/PECAM1/PGAM1/PGM1/PLAUR/PPI…	118
BP	GO:0006605	protein targeting	83/1432	435/18670	5.90133e-15	6.60594e-12	5.6926e-12	ACOX1/AP3B1/AP3D1/AP4B1/BID/CSNK2A2/ECH1/HMGCL/ITGB2/KATNB1/KIF13B/LRRK2/MON1B/NCF1/NUCB1/PEX16/PITRM1/PMPCB/RAC2/SAMM50/SDCBP/SH3GLB1/SORL1/TOMM40/TRAM2/UBE2L3/VPS37B/VPS37C/YWHAB/ZDHHC7/AP3M1/AP4S1/DNAJC15/FIS1/GABARAP/GNPTAB/GRPEL2/HAX1/ITGB1BP1/LEPROT/NDUFA13/PAK1/PEX19/PRKAA1/RAB3IP/RPL11/RPL27/RPL30/RPL31/RPL35/RPL39/RPL41/RPL7/RPL9/RPS10/RPS12/RPS14/RPS15/RPS15A/RPS17/RPS18/RPS21/RPS24/RPS…	83
BP	GO:0032984	protein-containing complex disassembly	68/1432	323/18670	1.2718e-14	1.18638e-11	1.02235e-11	ADD1/AURKAIP1/AXIN1/CAPZA1/CAPZB/CFL1/CHMP2A/CKAP5/CLEC16A/DHX8/DVL3/FRAT2/GAK/GSN/HMGA1/IGF1R/KATNB1/MAP1B/MAP1S/MID1IP1/MRPL20/OXA1L/PLEK/PPP1CA/SMARCA4/SMARCB1/SMARCC2/SMARCD1/SMARCD2/SPTAN1/WDR1/CAPG/CAPZA2/CHCHD1/DSTN/EIF5A/EIF5A2/GABARAP/GADD45GIP1/KIF2A/LMOD3/MAP1LC3B/MRPL11/MRPL13/MRPL14/MRPL15/MRPL17/MRPL21/MRPL22/MRPL36/MRPL40/MRPL42/MRPL46/MRPL50/MRPL54/MRPS18C/MRPS21/MRPS22/MRPS23/MRP…	68
BP	GO:0006413	translational initiation	44/1432	193/18670	3.9446e-11	3.15399e-08	2.71792e-08	CDC123/EIF2B4/EIF2S3/EIF3F/EIF3M/EIF4B/EIF4E2/EIF4G1/METTL3/PABPC1/PPP1CA/PPP1R15A/RXRA/TPR/DDX1/EIF1AY/EIF2S1/EIF3A/EIF5B/MIF4GD/PAIP1/RPL11/RPL27/RPL30/RPL31/RPL35/RPL39/RPL41/RPL7/RPL9/RPS10/RPS12/RPS14/RPS15/RPS15A/RPS17/RPS18/RPS21/RPS24/RPS27/RPS29/RPS4Y1/RPS9/UHMK1	44
BP	GO:0043624	cellular protein complex disassembly	47/1432	217/18670	5.69792e-11	3.98641e-08	3.43525e-08	ADD1/AURKAIP1/CAPZA1/CAPZB/CFL1/CKAP5/GAK/GSN/KATNB1/MAP1B/MAP1S/MID1IP1/MRPL20/OXA1L/PLEK/SPTAN1/WDR1/CAPG/CAPZA2/CHCHD1/DSTN/EIF5A/EIF5A2/GADD45GIP1/KIF2A/LMOD3/MRPL11/MRPL13/MRPL14/MRPL15/MRPL17/MRPL21/MRPL22/MRPL36/MRPL40/MRPL42/MRPL46/MRPL50/MRPL54/MRPS18C/MRPS21/MRPS22/MRPS23/MRPS28/MRPS33/NAPB/VPS4A	47
BP	GO:0019080	viral gene expression	42/1432	191/18670	3.62362e-10	2.23835e-07	1.92888e-07	EIF3F/GTF2F1/MON1B/NUP50/NUP62/NUP85/POLR2A/POM121/SMARCA4/SMARCB1/SUPT5H/TPR/TRIM8/CHD1/EIF3A/NUCKS1/NUP43/POLR2H/RPL11/RPL27/RPL30/RPL31/RPL35/RPL39/RPL41/RPL7/RPL9/RPS10/RPS12/RPS14/RPS15/RPS15A/RPS17/RPS18/RPS21/RPS24/RPS27/RPS29/RPS4Y1/RPS9/TARDBP/TRIM13	42
BP	GO:0019083	viral transcription	40/1432	177/18670	3.9992e-10	2.23835e-07	1.92888e-07	GTF2F1/MON1B/NUP50/NUP62/NUP85/POLR2A/POM121/SMARCA4/SMARCB1/SUPT5H/TPR/TRIM8/CHD1/NUCKS1/NUP43/POLR2H/RPL11/RPL27/RPL30/RPL31/RPL35/RPL39/RPL41/RPL7/RPL9/RPS10/RPS12/RPS14/RPS15/RPS15A/RPS17/RPS18/RPS21/RPS24/RPS27/RPS29/RPS4Y1/RPS9/TARDBP/TRIM13	40
BP	GO:0090150	establishment of protein localization to membrane	59/1432	332/18670	9.54893e-10	4.5104e-07	3.88679e-07	BID/C16orf70/CSK/GGA3/GORASP1/ITGB2/NCF1/OXA1L/PEX16/SAMM50/SDCBP/SEC16A/SYS1/TRAM2/VPS37B/VPS37C/YWHAB/ZDHHC7/COX18/FIS1/GZMB/ITGB1BP1/NDUFA13/PAK1/PEX19/RAB11A/RAB3IP/RPL11/RPL27/RPL30/RPL31/RPL35/RPL39/RPL41/RPL7/RPL9/RPS10/RPS12/RPS14/RPS15/RPS15A/RPS17/RPS18/RPS21/RPS24/RPS27/RPS29/RPS4Y1/RPS9/SEC62/SRP14/SRP19/SRP72/SSR1/TIMM13/TOMM22/TRAM1/VAMP7/YWHAG	59
BP	GO:0006414	translational elongation	33/1432	133/18670	1.07721e-09	4.5104e-07	3.88679e-07	AURKAIP1/EIF4A3/MRPL20/OXA1L/TUFM/ZNF598/CHCHD1/DPH3/DPH5/EEF1D/EIF5A/EIF5A2/GADD45GIP1/GFM1/MRPL11/MRPL13/MRPL14/MRPL15/MRPL17/MRPL21/MRPL22/MRPL36/MRPL40/MRPL42/MRPL46/MRPL50/MRPL54/MRPS18C/MRPS21/MRPS22/MRPS23/MRPS28/MRPS33	33
BP	GO:0070972	protein localization to endoplasmic reticulum	35/1432	147/18670	1.12403e-09	4.5104e-07	3.88679e-07	BCAP31/GPAA1/LRRK2/PPP1R15A/SEC16A/TRAM2/RPL11/RPL27/RPL30/RPL31/RPL35/RPL39/RPL41/RPL7/RPL9/RPS10/RPS12/RPS14/RPS15/RPS15A/RPS17/RPS18/RPS21/RPS24/RPS27/RPS29/RPS4Y1/RPS9/SEC62/SRP14/SRP19/SRP72/TAPT1/TRAM1/UBAC2	35
BP	GO:0070125	mitochondrial translational elongation	26/1432	88/18670	1.1282e-09	4.5104e-07	3.88679e-07	AURKAIP1/MRPL20/OXA1L/TUFM/CHCHD1/GADD45GIP1/GFM1/MRPL11/MRPL13/MRPL14/MRPL15/MRPL17/MRPL21/MRPL22/MRPL36/MRPL40/MRPL42/MRPL46/MRPL50/MRPL54/MRPS18C/MRPS21/MRPS22/MRPS23/MRPS28/MRPS33	26
BP	GO:0006613	cotranslational protein targeting to membrane	29/1432	109/18670	1.92168e-09	7.17042e-07	6.17904e-07	TRAM2/RPL11/RPL27/RPL30/RPL31/RPL35/RPL39/RPL41/RPL7/RPL9/RPS10/RPS12/RPS14/RPS15/RPS15A/RPS17/RPS18/RPS21/RPS24/RPS27/RPS29/RPS4Y1/RPS9/SEC62/SRP14/SRP19/SRP72/SSR1/TRAM1	29
BP	GO:0006612	protein targeting to membrane	42/1432	202/18670	2.2071e-09	7.72073e-07	6.65326e-07	ITGB2/NCF1/PEX16/SDCBP/TRAM2/VPS37B/VPS37C/ZDHHC7/FIS1/ITGB1BP1/PAK1/PEX19/RAB3IP/RPL11/RPL27/RPL30/RPL31/RPL35/RPL39/RPL41/RPL7/RPL9/RPS10/RPS12/RPS14/RPS15/RPS15A/RPS17/RPS18/RPS21/RPS24/RPS27/RPS29/RPS4Y1/RPS9/SEC62/SRP14/SRP19/SRP72/SSR1/TRAM1/VAMP7	42
BP	GO:0006401	RNA catabolic process	65/1432	397/18670	4.28485e-09	1.41072e-06	1.21568e-06	ANP32A/CNOT10/CNOT2/EIF4A3/EIF4G1/EXOSC10/HNRNPD/MAPK14/METTL3/PABPC1/PELO/PPP2R1A/PRKCD/PSMA5/PSMB2/RBM10/RNASET2/SKIV2L/SLC11A1/TNRC6B/VIM/YWHAB/ANGEL2/CARHSP1/CNOT6/CNOT6L/HNRNPU/IGF2BP3/LRPPRC/LSM1/LSM3/LSM7/OAS2/PAIP1/PDE12/PPP2R2A/PSMB5/PUM2/RNASE3/RPL11/RPL27/RPL30/RPL31/RPL35/RPL39/RPL41/RPL7/RPL9/RPS10/RPS12/RPS14/RPS15/RPS15A/RPS17/RPS18/RPS21/RPS24/RPS27/RPS29/RPS4Y1/RPS9/SERBP1/SET/TA…	65
BP	GO:0051169	nuclear transport	59/1432	346/18670	4.79116e-09	1.41625e-06	1.22044e-06	AHCYL1/AKAP13/ANP32A/ANP32C/CPSF1/DDX19B/DMAP1/EIF4A3/GAS6/HMGA1/IWS1/KPNA6/KPNB1/LRRK2/MAPK1/MAPK14/NUP50/NUP62/NUP85/NXF1/POM121/PPP1R10/PRKCD/RANBP3/RRS1/SNRPB/STAT3/SYK/THOC5/TNPO2/TNPO3/TPR/TSC1/TSC2/U2AF2/APPL1/APPL2/BARD1/CALR/CBLB/CSE1L/EIF5A/FYTTD1/GEMIN6/HSPA9/IFI27/KPNA3/NUP43/PIK3R1/PTPN11/RPAIN/RPS15/SNRPD2/SNRPG/SRRM1/TARDBP/TXN/UHMK1/XPO1	59
BP	GO:0140053	mitochondrial gene expression	36/1432	162/18670	4.80772e-09	1.41625e-06	1.22044e-06	AURKAIP1/FASTKD5/MRPL20/OXA1L/PPARGC1B/RPUSD3/TUFM/CHCHD1/GADD45GIP1/GFM1/LRPPRC/MRPL11/MRPL13/MRPL14/MRPL15/MRPL17/MRPL21/MRPL22/MRPL36/MRPL40/MRPL42/MRPL46/MRPL50/MRPL54/MRPS18C/MRPS21/MRPS22/MRPS23/MRPS28/MRPS33/NDUFA7/NGRN/NSUN3/PRKAA1/RARS2/TFAM	36
BP	GO:0006402	mRNA catabolic process	61/1432	364/18670	5.21484e-09	1.45937e-06	1.2576e-06	ANP32A/CNOT10/CNOT2/EIF4A3/EIF4G1/EXOSC10/HNRNPD/MAPK14/METTL3/PABPC1/PELO/PPP2R1A/PRKCD/PSMA5/PSMB2/RBM10/SKIV2L/SLC11A1/TNRC6B/VIM/YWHAB/ANGEL2/CARHSP1/CNOT6/CNOT6L/HNRNPU/IGF2BP3/LSM1/LSM3/LSM7/PAIP1/PDE12/PPP2R2A/PSMB5/PUM2/RPL11/RPL27/RPL30/RPL31/RPL35/RPL39/RPL41/RPL7/RPL9/RPS10/RPS12/RPS14/RPS15/RPS15A/RPS17/RPS18/RPS21/RPS24/RPS27/RPS29/RPS4Y1/RPS9/SERBP1/SET/TARDBP/XPO1	61
BP	GO:0051656	establishment of organelle localization	65/1432	401/18670	6.43976e-09	1.64424e-06	1.41691e-06	AP3B1/AP3D1/ARFGAP2/ATP6AP1/BICD2/CBL/CD300A/CHMP2A/COL7A1/CSNK1D/CTSZ/DCTN1/DYNC1H1/GAB2/GORASP1/HMOX1/IKBKG/KATNB1/KIFC1/KPNB1/LAMP1/LRRK2/LYN/MAP1B/MAP1S/MYH9/MYO5A/MYO7A/NDE1/NUP62/PDCD6/PICALM/PIK3CD/RAC2/RRS1/SEC16A/SERPINA1/SPHK2/SPIRE1/SYK/SYNE2/WIPI1/AP3M1/BLOC1S1/CDC23/DCTN4/DYNLT1/HNRNPU/LRPPRC/MIS12/PLK1/RAB11A/RAB6A/RPS15/SEC22B/SLC9A3R1/SNAPIN/TMED2/TOR1A/TRAK2/TRAPPC5/VAMP7/VPS4A/W…	65
BP	GO:0032543	mitochondrial translation	32/1432	135/18670	6.46297e-09	1.64424e-06	1.41691e-06	AURKAIP1/MRPL20/OXA1L/RPUSD3/TUFM/CHCHD1/GADD45GIP1/GFM1/LRPPRC/MRPL11/MRPL13/MRPL14/MRPL15/MRPL17/MRPL21/MRPL22/MRPL36/MRPL40/MRPL42/MRPL46/MRPL50/MRPL54/MRPS18C/MRPS21/MRPS22/MRPS23/MRPS28/MRPS33/NDUFA7/NGRN/NSUN3/RARS2	32
BP	GO:0006913	nucleocytoplasmic transport	58/1432	343/18670	8.86266e-09	2.15671e-06	1.85852e-06	AHCYL1/AKAP13/ANP32A/ANP32C/CPSF1/DDX19B/DMAP1/EIF4A3/GAS6/IWS1/KPNA6/KPNB1/LRRK2/MAPK1/MAPK14/NUP50/NUP62/NUP85/NXF1/POM121/PPP1R10/PRKCD/RANBP3/RRS1/SNRPB/STAT3/SYK/THOC5/TNPO2/TNPO3/TPR/TSC1/TSC2/U2AF2/APPL1/APPL2/BARD1/CALR/CBLB/CSE1L/EIF5A/FYTTD1/GEMIN6/HSPA9/IFI27/KPNA3/NUP43/PIK3R1/PTPN11/RPAIN/RPS15/SNRPD2/SNRPG/SRRM1/TARDBP/TXN/UHMK1/XPO1	58
BP	GO:0016236	macroautophagy	52/1432	295/18670	1.24941e-08	2.91372e-06	2.51087e-06	ATG4B/ATG7/ATP6V0A1/ATP6V0D1/ATP6V1H/CAPN1/CAPNS1/CHMP2A/CLEC16A/CSNK2A2/GPSM1/HMOX1/IKBKG/KIAA1324/LRRK2/MAPK3/MTMR14/MTMR3/RALB/SH3GLB1/SUPT5H/TCIRG1/TOMM40/TSC1/TSC2/ULK1/VDAC1/VPS37B/VPS37C/WIPI1/ATG12/ATG4A/ATP6V0B/ATP6V1D/ATP6V1E1/ATP6V1G1/GABARAP/MAP1LC3B/PRKAA1/PRKAB2/RRAGA/SEC22B/SESN1/SNAPIN/SNX5/STBD1/TMEM41B/TOMM22/TRIM13/UBQLN1/VPS25/VPS4A	52
BP	GO:0006614	SRP-dependent cotranslational protein targeting to membrane	27/1432	105/18670	1.5288e-08	3.42267e-06	2.94945e-06	TRAM2/RPL11/RPL27/RPL30/RPL31/RPL35/RPL39/RPL41/RPL7/RPL9/RPS10/RPS12/RPS14/RPS15/RPS15A/RPS17/RPS18/RPS21/RPS24/RPS27/RPS29/RPS4Y1/RPS9/SRP14/SRP19/SRP72/TRAM1	27
BP	GO:0000184	nuclear-transcribed mRNA catabolic process, nonsense-mediated decay	29/1432	120/18670	2.06198e-08	4.4388e-06	3.82509e-06	EIF4A3/EIF4G1/EXOSC10/PABPC1/PPP2R1A/SKIV2L/PPP2R2A/RPL11/RPL27/RPL30/RPL31/RPL35/RPL39/RPL41/RPL7/RPL9/RPS10/RPS12/RPS14/RPS15/RPS15A/RPS17/RPS18/RPS21/RPS24/RPS27/RPS29/RPS4Y1/RPS9	29
BP	GO:0006914	autophagy	74/1432	496/18670	2.26025e-08	4.51809e-06	3.89342e-06	ATG4B/ATG7/ATP6V0A1/ATP6V0D1/ATP6V1H/CAPN1/CAPNS1/CHMP2A/CLEC16A/CSNK2A2/DAPK1/EIF4G1/GPSM1/HERC1/HMOX1/IFI16/IKBKG/KIAA1324/LRRK2/MAP1S/MAPK3/MARK2/MEFV/MTMR14/MTMR3/NAMPT/PSAP/RALB/SH3GLB1/STAT3/SUPT5H/TCIRG1/TICAM1/TOMM40/TPCN2/TRIM8/TSC1/TSC2/ULK1/USP10/VDAC1/VPS37B/VPS37C/WDR6/WIPI1/ATG12/ATG4A/ATP6V0B/ATP6V1D/ATP6V1E1/ATP6V1G1/CISD2/DAP/FIS1/FOXO1/GABARAP/HAX1/MAP1LC3B/PRKAA1/PRKAB2/RRAGA/S…	74
BP	GO:0061919	process utilizing autophagic mechanism	74/1432	496/18670	2.26025e-08	4.51809e-06	3.89342e-06	ATG4B/ATG7/ATP6V0A1/ATP6V0D1/ATP6V1H/CAPN1/CAPNS1/CHMP2A/CLEC16A/CSNK2A2/DAPK1/EIF4G1/GPSM1/HERC1/HMOX1/IFI16/IKBKG/KIAA1324/LRRK2/MAP1S/MAPK3/MARK2/MEFV/MTMR14/MTMR3/NAMPT/PSAP/RALB/SH3GLB1/STAT3/SUPT5H/TCIRG1/TICAM1/TOMM40/TPCN2/TRIM8/TSC1/TSC2/ULK1/USP10/VDAC1/VPS37B/VPS37C/WDR6/WIPI1/ATG12/ATG4A/ATP6V0B/ATP6V1D/ATP6V1E1/ATP6V1G1/CISD2/DAP/FIS1/FOXO1/GABARAP/HAX1/MAP1LC3B/PRKAA1/PRKAB2/RRAGA/S…	74
BP	GO:0070126	mitochondrial translational termination	24/1432	89/18670	3.53327e-08	6.81922e-06	5.87639e-06	AURKAIP1/MRPL20/OXA1L/CHCHD1/GADD45GIP1/MRPL11/MRPL13/MRPL14/MRPL15/MRPL17/MRPL21/MRPL22/MRPL36/MRPL40/MRPL42/MRPL46/MRPL50/MRPL54/MRPS18C/MRPS21/MRPS22/MRPS23/MRPS28/MRPS33	24
BP	GO:0006415	translational termination	26/1432	104/18670	5.24709e-08	9.78933e-06	8.43585e-06	AURKAIP1/MRPL20/OXA1L/CHCHD1/EIF5A/EIF5A2/GADD45GIP1/MRPL11/MRPL13/MRPL14/MRPL15/MRPL17/MRPL21/MRPL22/MRPL36/MRPL40/MRPL42/MRPL46/MRPL50/MRPL54/MRPS18C/MRPS21/MRPS22/MRPS23/MRPS28/MRPS33	26
BP	GO:0045047	protein targeting to ER	28/1432	118/18670	5.48808e-08	9.90864e-06	8.53867e-06	TRAM2/RPL11/RPL27/RPL30/RPL31/RPL35/RPL39/RPL41/RPL7/RPL9/RPS10/RPS12/RPS14/RPS15/RPS15A/RPS17/RPS18/RPS21/RPS24/RPS27/RPS29/RPS4Y1/RPS9/SEC62/SRP14/SRP19/SRP72/TRAM1	28
BP	GO:0072599	establishment of protein localization to endoplasmic reticulum	28/1432	122/18670	1.17101e-07	2.04817e-05	1.76499e-05	TRAM2/RPL11/RPL27/RPL30/RPL31/RPL35/RPL39/RPL41/RPL7/RPL9/RPS10/RPS12/RPS14/RPS15/RPS15A/RPS17/RPS18/RPS21/RPS24/RPS27/RPS29/RPS4Y1/RPS9/SEC62/SRP14/SRP19/SRP72/TRAM1	28
BP	GO:0000956	nuclear-transcribed mRNA catabolic process	39/1432	207/18670	1.35558e-07	2.2716e-05	1.95752e-05	CNOT10/CNOT2/EIF4A3/EIF4G1/EXOSC10/PABPC1/PELO/PPP2R1A/SKIV2L/TNRC6B/CNOT6/CNOT6L/LSM1/LSM3/LSM7/PDE12/PPP2R2A/RPL11/RPL27/RPL30/RPL31/RPL35/RPL39/RPL41/RPL7/RPL9/RPS10/RPS12/RPS14/RPS15/RPS15A/RPS17/RPS18/RPS21/RPS24/RPS27/RPS29/RPS4Y1/RPS9	39
BP	GO:0032386	regulation of intracellular transport	58/1432	370/18670	1.37992e-07	2.2716e-05	1.95752e-05	ANXA2/ARHGAP1/BCAP31/BID/CD300A/CSNK2A2/DMAP1/DYNC1H1/EHD1/GAB2/GAS6/HMOX1/ITGB2/IWS1/LAMP1/LCP1/LRRK2/LYN/MAP1B/MAPK1/MAPK14/MAPK3/MYBPC3/NUCB1/NUP62/PRKCD/PTPN1/PTPN23/RAC2/SEC16A/SH3GLB1/SORL1/SPHK2/SYK/TM9SF4/TPR/UBE2L3/YWHAB/BARD1/FIS1/GZMB/HAX1/IFI27/ITGB1BP1/LEPROT/PAK1/PIK3R1/PRKAA1/PTPN11/TARDBP/TXN/UBAC2/UBE2G2/UBL5/UHMK1/VAMP7/XPO1/YWHAG	58
BP	GO:0045333	cellular respiration	37/1432	194/18670	2.04664e-07	3.23269e-05	2.78574e-05	ACO1/ACO2/BID/COQ9/COX6B1/FASTKD5/FH/IDH3B/MDH2/NDUFV1/OXA1L/PANK2/SDHA/TRAP1/BLOC1S1/COQ10B/COX6A1/COX6C/COX7B/COX7C/DLST/DNAJC15/ISCU/NDUFA1/NDUFA13/NDUFA4/NDUFA7/NDUFB2/NDUFB3/NDUFB6/NDUFB7/NDUFS3/NDUFS4/NDUFV2/SLC25A23/SUCLG2/UQCRQ	37
BP	GO:0034248	regulation of cellular amide metabolic process	69/1432	476/18670	2.07927e-07	3.23269e-05	2.78574e-05	ACO1/APP/CDC123/CNBP/CNOT10/CNOT2/DAPK1/EIF2B4/EIF2S3/EIF4A3/EIF4B/EIF4E2/EIF4G1/EPHA4/GGA3/HNRNPD/MAPK1/MAPK3/METTL3/MKNK2/NFE2L2/PABPC1/PDK3/PDPR/PGAM1/PICALM/PPP1CA/PPP1R15A/PRKCD/RARA/RPUSD3/RXRA/SORL1/SPHK2/STAT3/TNFRSF1A/TNRC6B/TPR/TRAP1/TSC1/VIM/ZNF598/CALR/CNOT6/CNOT6L/DDX1/DPH3/DPH5/EIF2S1/EIF5A/EIF5A2/EIF5B/IGF2BP3/LARP4/LRPPRC/LSM14A/MIF4GD/MRPL13/NGRN/NSUN3/PAIP1/PRKAA1/PUM2/RPS14/RPS…	69
BP	GO:0010506	regulation of autophagy	52/1432	328/18670	4.24813e-07	6.42616e-05	5.53767e-05	ATG7/ATP6V0A1/ATP6V0D1/ATP6V1H/CAPN1/CAPNS1/CLEC16A/CSNK2A2/DAPK1/EIF4G1/GPSM1/HERC1/HMOX1/IFI16/IKBKG/KIAA1324/LRRK2/MAPK3/MEFV/MTMR3/NAMPT/PSAP/RALB/SH3GLB1/STAT3/SUPT5H/TICAM1/TPCN2/TRIM8/TSC1/TSC2/ULK1/USP10/VDAC1/WDR6/ATP6V0B/ATP6V1D/ATP6V1E1/ATP6V1G1/CISD2/DAP/FOXO1/HAX1/PRKAA1/PRKAB2/RRAGA/SEC22B/SESN1/SNX5/TRIM13/UBQLN1/WDR41	52
BP	GO:0033157	regulation of intracellular protein transport	43/1432	250/18670	4.5056e-07	6.63627e-05	5.71874e-05	BCAP31/BID/CSNK2A2/DMAP1/GAS6/ITGB2/IWS1/LCP1/LRRK2/MAPK1/MAPK14/NUCB1/NUP62/PRKCD/PTPN1/RAC2/SEC16A/SH3GLB1/SORL1/TM9SF4/TPR/UBE2L3/YWHAB/BARD1/FIS1/GZMB/HAX1/IFI27/ITGB1BP1/LEPROT/PAK1/PIK3R1/PRKAA1/PTPN11/TARDBP/TXN/UBAC2/UBE2G2/UBL5/UHMK1/VAMP7/XPO1/YWHAG	43
BP	GO:0048193	Golgi vesicle transport	56/1432	368/18670	6.07242e-07	8.7147e-05	7.5098e-05	AP1G1/AP3D1/ARCN1/ARF3/ARFGAP2/BCAP31/BICD2/C16orf70/CAPZA1/CAPZB/COL7A1/COPB2/COPE/CORO7/CSK/CSNK1D/CTSZ/DCTN1/DYNC1H1/ERGIC3/GAK/GAS6/GGA3/GORASP1/LAMP1/LRRK2/MYO5A/PDCD6/SCAMP2/SCYL1/SEC16A/SEC23B/SERPINA1/SGSM2/SNX1/SORL1/SPTAN1/SURF4/SYS1/TAPBP/TMED4/VPS52/WIPI1/ARF4/CAPZA2/CNIH4/COPB1/CREB3L2/DCTN4/KIF2A/LMAN2L/RAB6A/SEC22B/TMED2/TRAPPC5/VAMP7	56
BP	GO:0034504	protein localization to nucleus	44/1432	262/18670	6.57727e-07	9.20324e-05	7.9308e-05	CCT7/CCT8/DMAP1/GBP2/KPNA6/KPNB1/LRRK2/MAPK1/MAPK14/MCRS1/NUP50/NUP62/NUP85/PAF1/POM121/PPP1R10/PRKCD/RASSF5/RRS1/STAT3/SYK/TNPO2/TNPO3/TPR/TRIM8/TSC2/APPL1/APPL2/BARD1/CALR/CBLB/CLDN18/CSE1L/HNRNPU/KPNA3/NF2/PIK3R1/PLK1/RPAIN/RPL11/TARDBP/TOR1A/TXN/XPO1	44
BP	GO:0042775	mitochondrial ATP synthesis coupled electron transport	23/1432	97/18670	8.3998e-07	0.000114668	9.88136e-05	BID/COQ9/COX6B1/NDUFV1/SDHA/COX6A1/COX6C/COX7B/COX7C/DNAJC15/ISCU/NDUFA1/NDUFA13/NDUFA4/NDUFA7/NDUFB2/NDUFB3/NDUFB6/NDUFB7/NDUFS3/NDUFS4/NDUFV2/UQCRQ	23
BP	GO:0042773	ATP synthesis coupled electron transport	23/1432	98/18670	1.01881e-06	0.000135768	0.000116997	BID/COQ9/COX6B1/NDUFV1/SDHA/COX6A1/COX6C/COX7B/COX7C/DNAJC15/ISCU/NDUFA1/NDUFA13/NDUFA4/NDUFA7/NDUFB2/NDUFB3/NDUFB6/NDUFB7/NDUFS3/NDUFS4/NDUFV2/UQCRQ	23
BP	GO:0031498	chromatin disassembly	10/1432	21/18670	1.09863e-06	0.000143001	0.00012323	HMGA1/MAP1S/SMARCA4/SMARCB1/SMARCC2/SMARCD1/SMARCD2/SET/SMARCE1/SUPT16H	10
BP	GO:0030968	endoplasmic reticulum unfolded protein response	26/1432	121/18670	1.26746e-06	0.000160679	0.000138463	ADD1/ATP6V0D1/CTDSP2/DCTN1/EXTL3/HERPUD1/HERPUD2/NFE2L2/PPP1R15A/PTPN1/TLN1/WFS1/WIPI1/ZBTB17/BFAR/CALR/CANX/CREB3/CREB3L2/DNAJB9/EIF2S1/IGFBP1/PIK3R1/SERP1/SRPRB/SSR1	26
BP	GO:0015980	energy derivation by oxidation of organic compounds	46/1432	286/18670	1.29186e-06	0.000160679	0.000138463	ACO1/ACO2/BID/CALM1/COQ9/COX6B1/FASTKD5/FH/GNAS/IDH3B/MDH2/NDUFV1/OXA1L/PANK2/PGM1/PHKA2/PPP1CA/PYGL/SDHA/STK40/TRAP1/BLOC1S1/COQ10B/COX6A1/COX6C/COX7B/COX7C/DLST/DNAJC15/ISCU/NDUFA1/NDUFA13/NDUFA4/NDUFA7/NDUFB2/NDUFB3/NDUFB6/NDUFB7/NDUFS3/NDUFS4/NDUFV2/PPP1CB/SLC25A23/STBD1/SUCLG2/UQCRQ	46
BP	GO:0034250	positive regulation of cellular amide metabolic process	30/1432	152/18670	1.34609e-06	0.000163784	0.000141139	APP/CDC123/CNBP/EIF2S3/EIF4A3/EPHA4/HNRNPD/MAPK1/MAPK3/METTL3/NFE2L2/PABPC1/PICALM/PPP1R15A/PRKCD/RPUSD3/RXRA/SPHK2/TNFRSF1A/VIM/EIF5A/EIF5A2/LARP4/MIF4GD/NGRN/PAIP1/RPS27L/RPS9/SERP1/UHMK1	30
BP	GO:0019882	antigen processing and presentation	39/1432	226/18670	1.39959e-06	0.000166671	0.000143627	AP1B1/AP1G1/AP1M1/AP3B1/AP3D1/BCAP31/CAPZA1/CAPZB/CLTA/CTSD/CYBA/DCTN1/DYNC1H1/HLA-B/IKBKB/IKBKG/LILRB2/NCF1/NCF4/NOD2/PSMA5/PSMB2/RAB35/SLC11A1/TAPBP/TAPBPL/TRAF6/WAS/AP1S2/CALR/CANX/CAPZA2/CHUK/CYBB/DCTN4/KIF2A/PSMB5/RAB6A/SEC22B	39
BP	GO:0030099	myeloid cell differentiation	60/1432	416/18670	1.51671e-06	0.000176855	0.000152403	ACTN1/ADD1/ANXA2/APP/ATP6AP1/CASP9/CD4/CREBBP/DHRS7B/DNASE2/FASN/GAB2/GNAS/IFI16/ITPKB/KLF13/LILRB3/LTBR/LYN/MAPK14/MMP9/MYH9/NBEAL2/NCOA6/OSCAR/PAF1/PIK3CD/PPARGC1B/PRDX3/PRMT1/PTPN6/RARA/RASGRP4/SH2B3/STAT3/TCIRG1/THOC5/TNRC6B/TRAF6/TYROBP/WDR1/ACVR2A/ARNT/ASH2L/CBFB/CEBPG/CLDN18/DPY30/HAX1/HSPA9/IKZF1/ISG15/PIK3R1/PTPN11/RBM15/RPS14/SLC11A2/TFRC/TMEM14C/TRIB1	60
BP	GO:0002221	pattern recognition receptor signaling pathway	35/1432	197/18670	2.41956e-06	0.000276373	0.000238161	CD14/CD300A/CYBA/FCN1/FFAR2/IKBKB/IKBKG/ITGB2/LILRA2/LYN/NLRX1/NOD2/RELA/SEC14L1/TICAM1/TLR1/TLR6/TRAF6/UNC93B1/APPL1/APPL2/BIRC2/CHUK/FGA/GFI1/LSM14A/NPLOC4/PJA2/PRKCE/PUM2/S100A9/UBE2D2/UBE2N/UBQLN1/WDFY1	35
BP	GO:1901653	cellular response to peptide	56/1432	385/18670	2.5835e-06	0.000289197	0.000249213	AHCYL1/ANXA5/APP/ATP6AP1/ATP6V0A1/ATP6V0D1/ATP6V1H/CDC5L/CSK/CYBA/EPHA4/GNAI2/GRB2/IGF1R/LYN/MAP1B/MYO5A/NAMPT/NCOA5/NFE2L2/NFKB1/NOD2/PRKCD/PTPN1/RELA/SLC9A1/SORL1/STAT3/STAT5A/STAT6/TCIRG1/TLR6/TSC1/TSC2/VIM/APPL1/APPL2/ATP6V0B/ATP6V1D/ATP6V1E1/ATP6V1G1/CYP11A1/DENND4C/FIS1/FOXO1/IGFBP1/LEPROT/NUCKS1/PAK1/PIK3R1/PRKAA1/PTPN11/RAP1B/SOCS1/SYAP1/YWHAG	56
BP	GO:0008286	insulin receptor signaling pathway	28/1432	141/18670	2.64314e-06	0.000290072	0.000249966	ATP6AP1/ATP6V0A1/ATP6V0D1/ATP6V1H/GNAI2/GRB2/IGF1R/NCOA5/PRKCD/PTPN1/RELA/SORL1/TCIRG1/TSC1/TSC2/APPL1/ATP6V0B/ATP6V1D/ATP6V1E1/ATP6V1G1/FOXO1/IGFBP1/NUCKS1/PAK1/PIK3R1/PRKAA1/PTPN11/SOCS1	28
BP	GO:0071375	cellular response to peptide hormone stimulus	49/1432	321/18670	2.76029e-06	0.000295266	0.000254443	AHCYL1/ANXA5/ATP6AP1/ATP6V0A1/ATP6V0D1/ATP6V1H/CDC5L/CSK/CYBA/GNAI2/GRB2/IGF1R/LYN/MAP1B/MYO5A/NCOA5/NFE2L2/NFKB1/PRKCD/PTPN1/RELA/SLC9A1/SORL1/STAT3/STAT5A/STAT6/TCIRG1/TSC1/TSC2/APPL1/APPL2/ATP6V0B/ATP6V1D/ATP6V1E1/ATP6V1G1/CYP11A1/DENND4C/FOXO1/IGFBP1/LEPROT/NUCKS1/PAK1/PIK3R1/PRKAA1/PTPN11/RAP1B/SOCS1/SYAP1/YWHAG	49
BP	GO:0034976	response to endoplasmic reticulum stress	45/1432	285/18670	2.79598e-06	0.000295266	0.000254443	ADD1/ATP2A2/ATP6V0D1/BCAP31/CTDSP2/DCTN1/DNAJB12/EXTL3/HERPUD1/HERPUD2/HM13/LRRK2/NFE2L2/PPP1R15A/PTPN1/RCN3/RNF103/SEC16A/TLN1/WFS1/WIPI1/ZBTB17/BFAR/CALR/CANX/CREB3/CREB3L2/DNAJB9/EIF2S1/ERLIN1/IGFBP1/NPLOC4/PIK3R1/SDF2/SERP1/SRPRB/SSR1/TARDBP/TOR1A/TRIM13/TXNDC12/UBAC2/UBE2G2/UBQLN1/USP14	45
BP	GO:0046034	ATP metabolic process	47/1432	304/18670	3.07181e-06	0.000318387	0.000274367	AK5/ALDOA/APP/BID/COQ9/COX6B1/ENO1/FBP1/GALK1/NADK/NDUFV1/NUP50/NUP62/NUP85/PFKFB4/PGAM1/PGM1/POM121/SDHA/SPHK2/STAT3/TPR/ARNT/COX6A1/COX6C/COX7A2/COX7B/COX7C/DNAJC15/ISCU/NDUFA1/NDUFA13/NDUFA4/NDUFA7/NDUFB2/NDUFB3/NDUFB6/NDUFB7/NDUFS3/NDUFS4/NDUFV2/NUP43/PDE12/PRKAA1/SLC25A23/TMSB4X/UQCRQ	47
BP	GO:0043123	positive regulation of I-kappaB kinase/NF-kappaB signaling	33/1432	183/18670	3.32913e-06	0.000338784	0.000291944	AKAP13/CD4/HMOX1/IKBKB/IKBKG/IL1RN/LITAF/LTBR/MAP3K3/NEK6/NOD2/NUP62/RELA/S100A4/TICAM1/TLR6/TMED4/TNFRSF1A/TRAF6/TRIM8/BIRC2/CHUK/DDX1/EEF1D/IFIT5/MIER1/NDFIP1/PRKCE/TERF2IP/TMEM101/TMEM9B/TRIM13/UBE2N	33
BP	GO:0007034	vacuolar transport	28/1432	143/18670	3.52506e-06	0.000352317	0.000303606	AP1G1/AP3B1/AP3D1/ATP6V0D1/CHMP2A/CLEC16A/GAK/GRN/LAMP1/LRRK2/MGRN1/MON1B/PSAP/SNX27/SORL1/VPS37B/VPS37C/VPS52/AP3M1/GNPTAB/LEPROT/NDFIP1/SNAPIN/TMEM50B/TRAK2/VAMP7/VPS25/VPS4A	28
BP	GO:0017038	protein import	34/1432	192/18670	3.61446e-06	0.000354915	0.000305844	DMAP1/KPNA6/KPNB1/LRRK2/MAPK1/MAPK14/NUP50/NUP62/NUP85/PEX16/POM121/PPP1R10/PRKCD/SAMM50/STAT3/SYK/TNPO2/TNPO3/TOMM40/TPR/TSC2/APPL1/APPL2/CBLB/CSE1L/DNAJC15/GRPEL2/KPNA3/PEX19/PIK3R1/RPAIN/TARDBP/TIMM17B/TOMM22	34
BP	GO:0006626	protein targeting to mitochondrion	22/1432	98/18670	3.82566e-06	0.000369176	0.000318134	BID/CSNK2A2/LRRK2/PITRM1/PMPCB/RAC2/SAMM50/SH3GLB1/TOMM40/UBE2L3/DNAJC15/FIS1/GRPEL2/HAX1/LEPROT/NDUFA13/PRKAA1/TIMM13/TIMM17B/TIMM8B/TOMM22/UBL5	22
BP	GO:0006337	nucleosome disassembly	9/1432	19/18670	4.08237e-06	0.000387272	0.000333728	HMGA1/SMARCA4/SMARCB1/SMARCC2/SMARCD1/SMARCD2/SET/SMARCE1/SUPT16H	9
BP	GO:0072655	establishment of protein localization to mitochondrion	27/1432	137/18670	4.60427e-06	0.000424536	0.000365839	BID/CSNK2A2/LRRK2/OXA1L/PITRM1/PMPCB/RAC2/SAMM50/SH3GLB1/TOMM40/UBE2L3/YWHAB/COX18/DNAJC15/FIS1/GRPEL2/GZMB/HAX1/LEPROT/NDUFA13/PRKAA1/TIMM13/TIMM17B/TIMM8B/TOMM22/UBL5/YWHAG	27
BP	GO:0035967	cellular response to topologically incorrect protein	30/1432	161/18670	4.62689e-06	0.000424536	0.000365839	ADD1/ATP6V0D1/CTDSP2/DCTN1/DNAJB12/EXTL3/HERPUD1/HERPUD2/NFE2L2/PPP1R15A/PTPN1/TLN1/WFS1/WIPI1/ZBTB17/BFAR/CALR/CANX/CREB3/CREB3L2/DNAJB9/EIF2S1/HSPA9/IGFBP1/PIK3R1/SDF2/SERP1/SRPRB/SSR1/TOR1A	30
BP	GO:0016241	regulation of macroautophagy	31/1432	171/18670	5.83112e-06	0.000526399	0.000453619	ATP6V0A1/ATP6V0D1/ATP6V1H/CAPN1/CAPNS1/CLEC16A/GPSM1/HMOX1/IKBKG/KIAA1324/LRRK2/MAPK3/MTMR3/RALB/SH3GLB1/SUPT5H/TSC1/TSC2/ULK1/ATP6V0B/ATP6V1D/ATP6V1E1/ATP6V1G1/PRKAA1/PRKAB2/RRAGA/SEC22B/SESN1/SNX5/TRIM13/UBQLN1	31
BP	GO:0051170	import into nucleus	30/1432	163/18670	5.99119e-06	0.000532265	0.000458674	DMAP1/KPNA6/KPNB1/LRRK2/MAPK1/MAPK14/NUP50/NUP62/NUP85/POM121/PPP1R10/PRKCD/SNRPB/STAT3/SYK/TNPO2/TNPO3/TPR/TSC2/APPL1/APPL2/CBLB/CSE1L/GEMIN6/KPNA3/PIK3R1/RPAIN/SNRPD2/SNRPG/TARDBP	30
BP	GO:0009896	positive regulation of catabolic process	59/1432	425/18670	6.28148e-06	0.000549335	0.000473384	ABHD5/ADAM8/APP/ATG4B/ATG7/AXIN1/BCAP31/CHFR/CLEC16A/CSNK1D/CSNK1E/DAPK1/GGA3/GPSM1/HERPUD1/HMOX1/HNRNPD/IKBKG/KEAP1/KIAA1324/LRRK2/MAPK3/MEFV/METTL3/NFE2L2/PABPC1/PFKFB4/PRKCD/PTPN1/RALB/SH3GLB1/SNX1/SORL1/SUPT5H/TICAM1/TNRC6B/TRIM8/TSC1/TSC2/ULK1/USP5/ARNT/BARD1/CNOT6L/FOXO1/NDUFA13/NUB1/OAZ3/PLK1/PRKAA1/PRKCE/RBX1/RNF128/SEC22B/SESN1/TRIB1/TRIM13/UBQLN1/ZFAND2A	59
BP	GO:0006839	mitochondrial transport	41/1432	258/18670	6.49016e-06	0.000558853	0.000481586	ACAA2/ACACA/BID/CSNK2A2/LRRK2/MID1IP1/OXA1L/PITRM1/PMPCB/RAC2/SAMM50/SH3GLB1/SLC25A1/SLC25A5/SLC9A1/SPG7/STAT3/TOMM40/TST/UBE2L3/YWHAB/ALKBH7/COX18/DNAJC15/DYNLT1/FIS1/GRPEL2/GZMB/HAX1/LEPROT/NDUFA13/PRKAA1/PRKAB2/SLC25A23/TIMM13/TIMM17B/TIMM8B/TMEM14C/TOMM22/UBL5/YWHAG	41
BP	GO:0034620	cellular response to unfolded protein	27/1432	140/18670	7.03483e-06	0.000596575	0.000514092	ADD1/ATP6V0D1/CTDSP2/DCTN1/EXTL3/HERPUD1/HERPUD2/NFE2L2/PPP1R15A/PTPN1/TLN1/WFS1/WIPI1/ZBTB17/BFAR/CALR/CANX/CREB3/CREB3L2/DNAJB9/EIF2S1/HSPA9/IGFBP1/PIK3R1/SERP1/SRPRB/SSR1	27
BP	GO:0050690	regulation of defense response to virus by virus	11/1432	30/18670	7.2517e-06	0.000605787	0.000522031	AP1B1/AP1G1/AP1M1/ATP6V1H/CD4/DOCK2/ELMO1/KPNA6/PACS1/AP1S2/RAC1	11
BP	GO:0070585	protein localization to mitochondrion	27/1432	141/18670	8.07497e-06	0.000664641	0.000572748	BID/CSNK2A2/LRRK2/OXA1L/PITRM1/PMPCB/RAC2/SAMM50/SH3GLB1/TOMM40/UBE2L3/YWHAB/COX18/DNAJC15/FIS1/GRPEL2/GZMB/HAX1/LEPROT/NDUFA13/PRKAA1/TIMM13/TIMM17B/TIMM8B/TOMM22/UBL5/YWHAG	27
BP	GO:0000375	RNA splicing, via transesterification reactions	54/1432	382/18670	9.069e-06	0.000725212	0.000624944	CDC5L/CLP1/CPSF1/CSTF2/DHX16/DHX8/EFTUD2/EIF4A3/GTF2F1/HNRNPD/IK/METTL3/PABPC1/POLR2A/PPIE/PRPF31/PRPF40A/RALY/RBM10/RBM42/SF3A1/SF3B2/SF3B4/SNRPB/SRRM2/U2AF2/XAB2/ZCCHC8/CWF19L2/DDX1/DDX46/DHX35/DNAJC8/GEMIN6/HNRNPU/LSM1/LSM3/LSM7/MBNL1/PAPOLA/PCF11/PDCD7/PHF5A/POLR2H/RBM15/RBM17/RBMX2/SFPQ/SNRPD2/SNRPG/SRRM1/TXNL4B/UBL5/ZMAT2	54
BP	GO:0016197	endosomal transport	37/1432	226/18670	9.07001e-06	0.000725212	0.000624944	AP3B1/AP3D1/ARHGAP1/CHMP2A/CLEC16A/DCTN1/DENND1A/EHD1/GGA3/LRRK2/PICALM/PTPN23/RAB35/SGSM2/SNX1/SNX27/SORL1/STX16/TOM1/VPS37B/VPS37C/VPS52/WAS/BLOC1S1/CORO1C/DPY30/LEPROT/MAGEL2/RAB11A/RAB6A/RHOBTB3/SNX5/TMEM50B/TMEM87A/VPS25/VPS29/VPS4A	37
BP	GO:0006120	mitochondrial electron transport, NADH to ubiquinone	15/1432	55/18670	1.10177e-05	0.000868538	0.000748454	COQ9/NDUFV1/DNAJC15/ISCU/NDUFA1/NDUFA13/NDUFA4/NDUFA7/NDUFB2/NDUFB3/NDUFB6/NDUFB7/NDUFS3/NDUFS4/NDUFV2	15
BP	GO:0032986	protein-DNA complex disassembly	9/1432	21/18670	1.12805e-05	0.000876901	0.000755661	HMGA1/SMARCA4/SMARCB1/SMARCC2/SMARCD1/SMARCD2/SET/SMARCE1/SUPT16H	9
BP	GO:0071349	cellular response to interleukin-12	14/1432	49/18670	1.19959e-05	0.00090978	0.000783993	ANXA2/CAPZA1/CFL1/JAK1/LCP1/SOD2/TALDO1/BOLA2/CA1/CD47/GSTO1/HSPA9/RALA/RAP1B	14
BP	GO:0045730	respiratory burst	12/1432	37/18670	1.20285e-05	0.00090978	0.000783993	CYBA/GRN/NCF1/NCF4/PGAM1/PIK3CD/RAC2/SLC11A1/CD52/CYBB/NOXO1/RAC1	12
BP	GO:0000377	RNA splicing, via transesterification reactions with bulged adenosine as nucleophile	53/1432	379/18670	1.48997e-05	0.00109729	0.000945577	CDC5L/CLP1/CPSF1/CSTF2/DHX16/DHX8/EFTUD2/EIF4A3/GTF2F1/HNRNPD/IK/METTL3/PABPC1/POLR2A/PPIE/PRPF31/PRPF40A/RALY/RBM10/RBM42/SF3A1/SF3B2/SF3B4/SNRPB/SRRM2/U2AF2/XAB2/ZCCHC8/CWF19L2/DDX1/DDX46/DHX35/DNAJC8/GEMIN6/HNRNPU/LSM3/LSM7/MBNL1/PAPOLA/PCF11/PDCD7/PHF5A/POLR2H/RBM15/RBM17/RBMX2/SFPQ/SNRPD2/SNRPG/SRRM1/TXNL4B/UBL5/ZMAT2	53
BP	GO:0000398	mRNA splicing, via spliceosome	53/1432	379/18670	1.48997e-05	0.00109729	0.000945577	CDC5L/CLP1/CPSF1/CSTF2/DHX16/DHX8/EFTUD2/EIF4A3/GTF2F1/HNRNPD/IK/METTL3/PABPC1/POLR2A/PPIE/PRPF31/PRPF40A/RALY/RBM10/RBM42/SF3A1/SF3B2/SF3B4/SNRPB/SRRM2/U2AF2/XAB2/ZCCHC8/CWF19L2/DDX1/DDX46/DHX35/DNAJC8/GEMIN6/HNRNPU/LSM3/LSM7/MBNL1/PAPOLA/PCF11/PDCD7/PHF5A/POLR2H/RBM15/RBM17/RBMX2/SFPQ/SNRPD2/SNRPG/SRRM1/TXNL4B/UBL5/ZMAT2	53
BP	GO:0006611	protein export from nucleus	31/1432	179/18670	1.5167e-05	0.00110247	0.00095004	AHCYL1/CPSF1/DDX19B/EIF4A3/GAS6/IWS1/NUP50/NUP62/NUP85/NXF1/POM121/RANBP3/RRS1/THOC5/TPR/TSC1/U2AF2/BARD1/CALR/CSE1L/EIF5A/FYTTD1/HSPA9/IFI27/NUP43/PTPN11/RPS15/SRRM1/TXN/UHMK1/XPO1	31
BP	GO:0070671	response to interleukin-12	14/1432	50/18670	1.54933e-05	0.00111175	0.000958037	ANXA2/CAPZA1/CFL1/JAK1/LCP1/SOD2/TALDO1/BOLA2/CA1/CD47/GSTO1/HSPA9/RALA/RAP1B	14
BP	GO:0006378	mRNA polyadenylation	13/1432	44/18670	1.64239e-05	0.00116047	0.00100002	AHCYL1/APP/CLP1/CPSF1/CSTF2/PABPC1/PAF1/SSU72/SUPT5H/ZC3H3/GRSF1/PAPOLA/PCF11	13
BP	GO:0031668	cellular response to extracellular stimulus	41/1432	268/18670	1.6587e-05	0.00116047	0.00100002	ASGR1/ATG7/CBL/CLEC16A/COMT/CYBA/EIF4G1/GAS6/HMOX1/IFI16/KIAA1324/LRRK2/LYN/MAPK1/MAPK3/MTMR3/NAMPT/NFE2L2/RALB/SH3GLB1/SIPA1/SSH1/TRIM24/TSC1/ULK1/VDR/WIPI1/BCL11A/CYBB/DAP/DNAJC15/EIF2S1/FOXO1/GABARAP/HIGD1A/MAP1LC3B/NUDT1/PRKAA1/RRAGA/SESN1/TXN2	41
BP	GO:0007015	actin filament organization	55/1432	400/18670	1.69315e-05	0.00116994	0.00100819	ACTN1/ADD1/ALDOA/ARHGAP25/ARPC1B/CAPZA1/CAPZB/CDC42EP2/CDC42EP4/CFL1/CORO1A/CORO7/FSCN1/GAS7/GRB2/GSN/HIP1/LCP1/MARCKS/MYADM/MYBPC3/PFN1/PLEK/PPARGC1B/PRKCD/RAC2/RHOG/S100A10/SH3KBP1/SLC9A1/SPIRE1/SPTAN1/TSC1/WAS/WDR1/ZYX/CAPG/CAPZA2/CD47/CORO1C/DSTN/GMFG/HAX1/ITGB1BP1/LMOD3/MAGEL2/NF2/PAK1/PIK3R1/PRKCE/RAC1/RHOBTB3/SHROOM4/TMSB4X/WASL	55
BP	GO:0048002	antigen processing and presentation of peptide antigen	32/1432	189/18670	1.78848e-05	0.00122075	0.00105197	AP1B1/AP1G1/AP1M1/BCAP31/CAPZA1/CAPZB/CLTA/CTSD/CYBA/DCTN1/DYNC1H1/HLA-B/IKBKB/IKBKG/NCF1/NCF4/PSMA5/PSMB2/SLC11A1/TAPBP/TAPBPL/TRAF6/AP1S2/CALR/CANX/CAPZA2/CHUK/CYBB/DCTN4/KIF2A/PSMB5/SEC22B	32
BP	GO:0019884	antigen processing and presentation of exogenous antigen	31/1432	182/18670	2.1288e-05	0.00143553	0.00123705	AP1B1/AP1G1/AP1M1/AP3B1/AP3D1/CAPZA1/CAPZB/CLTA/CTSD/CYBA/DCTN1/DYNC1H1/HLA-B/IKBKB/IKBKG/NCF1/NCF4/PSMA5/PSMB2/TAPBP/TRAF6/AP1S2/CALR/CANX/CAPZA2/CHUK/CYBB/DCTN4/KIF2A/PSMB5/SEC22B	31
BP	GO:0006417	regulation of translation	57/1432	424/18670	2.32766e-05	0.00155094	0.00133651	ACO1/APP/CDC123/CNBP/CNOT10/CNOT2/DAPK1/EIF2B4/EIF2S3/EIF4A3/EIF4B/EIF4E2/EIF4G1/HNRNPD/MAPK1/MAPK3/METTL3/MKNK2/PABPC1/PPP1CA/PPP1R15A/RARA/RPUSD3/RXRA/STAT3/TNRC6B/TPR/TRAP1/TSC1/VIM/ZNF598/CALR/CNOT6/CNOT6L/DDX1/DPH3/DPH5/EIF2S1/EIF5A/EIF5A2/EIF5B/IGF2BP3/LARP4/LRPPRC/LSM14A/MIF4GD/MRPL13/NGRN/NSUN3/PAIP1/PUM2/RPS14/RPS27L/RPS9/SERP1/UHMK1/ZNF706	57
BP	GO:0022904	respiratory electron transport chain	23/1432	117/18670	2.38443e-05	0.00157008	0.001353	BID/COQ9/COX6B1/NDUFV1/SDHA/COX6A1/COX6C/COX7B/COX7C/DNAJC15/ISCU/NDUFA1/NDUFA13/NDUFA4/NDUFA7/NDUFB2/NDUFB3/NDUFB6/NDUFB7/NDUFS3/NDUFS4/NDUFV2/UQCRQ	23
BP	GO:0031669	cellular response to nutrient levels	37/1432	237/18670	2.68375e-05	0.00173504	0.00149516	ATG7/CBL/CLEC16A/COMT/CYBA/EIF4G1/GAS6/HMOX1/IFI16/KIAA1324/LRRK2/MAPK1/MAPK3/MTMR3/NAMPT/NFE2L2/RALB/SH3GLB1/SSH1/TRIM24/TSC1/ULK1/VDR/WIPI1/BCL11A/CYBB/DAP/DNAJC15/EIF2S1/FOXO1/GABARAP/HIGD1A/MAP1LC3B/PRKAA1/RRAGA/SESN1/TXN2	37
BP	GO:0043434	response to peptide hormone	58/1432	436/18670	2.69696e-05	0.00173504	0.00149516	ADM/AHCYL1/ANXA5/ATP6AP1/ATP6V0A1/ATP6V0D1/ATP6V1H/CDC5L/CSK/CYBA/EIF2B4/GNAI2/GRB2/IGF1R/LYN/MAP1B/MYO5A/NCOA5/NFE2L2/NFKB1/PRKCD/PTPN1/RELA/SCAP/SLC9A1/SORL1/STAT3/STAT5A/STAT6/TCIRG1/TIMP1/TSC1/TSC2/APPL1/APPL2/ATP6V0B/ATP6V1D/ATP6V1E1/ATP6V1G1/CACYBP/CHUK/CYBB/CYP11A1/DENND4C/FOXO1/IGFBP1/LEPROT/NUCKS1/PAK1/PIK3R1/PRKAA1/PTPN11/PTPRN/RAP1B/SOCS1/STAT2/SYAP1/YWHAG	58
BP	GO:0043631	RNA polyadenylation	13/1432	46/18670	2.78609e-05	0.00177202	0.00152702	AHCYL1/APP/CLP1/CPSF1/CSTF2/PABPC1/PAF1/SSU72/SUPT5H/ZC3H3/GRSF1/PAPOLA/PCF11	13
BP	GO:0051648	vesicle localization	33/1432	202/18670	2.8327e-05	0.00178142	0.00153512	AP3B1/AP3D1/ARFGAP2/COL7A1/CSNK1D/CTSZ/DYNC1H1/GORASP1/IKBKG/LRRK2/MYO5A/MYO7A/NDE1/NLGN3/PDCD6/PICALM/SEC16A/SERPINA1/SYN1/VPS33B/WIPI1/AP3M1/BLOC1S1/CDH2/RAB11A/SEC22B/SNAPIN/TMED2/TOR1A/TRAK2/TRAPPC5/VAMP7/WASL	33
BP	GO:0006909	phagocytosis	51/1432	369/18670	2.94835e-05	0.00183355	0.00158004	ABR/ACTB/ARHGAP25/ARPC1B/BIN2/CD14/CD300A/CORO1A/CSK/CYBA/DOCK2/DYSF/ELMO1/FCGR2A/FCN1/GAS6/GRB2/GSN/ICAM3/ITGAL/ITGB2/LYN/MAPK1/MAPK3/MYH9/MYO1G/MYO7A/NCF4/PECAM1/PIP5K1C/PLCG2/PRKCD/RARA/SLC11A1/SYK/TM9SF4/TMEM175/TYROBP/WAS/APPL1/APPL2/CALR/CD47/CORO1C/PAK1/PIK3R1/PRKCE/RAC1/VAMP7/WASL/XKR6	51
BP	GO:0006606	protein import into nucleus	26/1432	143/18670	3.04326e-05	0.00186188	0.00160446	DMAP1/KPNA6/KPNB1/LRRK2/MAPK1/MAPK14/NUP50/NUP62/NUP85/POM121/PPP1R10/PRKCD/STAT3/SYK/TNPO2/TNPO3/TPR/TSC2/APPL1/APPL2/CBLB/CSE1L/KPNA3/PIK3R1/RPAIN/TARDBP	26
BP	GO:0051168	nuclear export	32/1432	194/18670	3.06045e-05	0.00186188	0.00160446	AHCYL1/AKAP13/CPSF1/DDX19B/EIF4A3/GAS6/IWS1/NUP50/NUP62/NUP85/NXF1/POM121/RANBP3/RRS1/THOC5/TPR/TSC1/U2AF2/BARD1/CALR/CSE1L/EIF5A/FYTTD1/HSPA9/IFI27/NUP43/PTPN11/RPS15/SRRM1/TXN/UHMK1/XPO1	32
BP	GO:0006888	endoplasmic reticulum to Golgi vesicle-mediated transport	34/1432	212/18670	3.19323e-05	0.00192177	0.00165607	ARCN1/ARFGAP2/BCAP31/CAPZA1/CAPZB/COL7A1/COPB2/COPE/CSNK1D/CTSZ/DCTN1/DYNC1H1/ERGIC3/GAS6/GORASP1/LRRK2/PDCD6/SEC16A/SEC23B/SERPINA1/SORL1/SPTAN1/TMED4/ARF4/CAPZA2/CNIH4/COPB1/CREB3L2/DCTN4/LMAN2L/SEC22B/TMED2/TRAPPC5/VAMP7	34
BP	GO:0051014	actin filament severing	6/1432	10/18670	3.2315e-05	0.00192412	0.00165809	FLII/FMNL1/GSN/MYH9/DSTN/GMFG	6
BP	GO:0022900	electron transport chain	31/1432	186/18670	3.29391e-05	0.00194063	0.00167232	ALDH2/BID/COQ9/COX6B1/CYBA/IDH3B/NCF1/NDUFV1/PTGES2/SDHA/COX6A1/COX6C/COX7A2/COX7B/COX7C/CYBB/DNAJC15/GLRX/ISCU/NDUFA1/NDUFA13/NDUFA4/NDUFA7/NDUFB2/NDUFB3/NDUFB6/NDUFB7/NDUFS3/NDUFS4/NDUFV2/UQCRQ	31
BP	GO:0031331	positive regulation of cellular catabolic process	50/1432	362/18670	3.57665e-05	0.00206742	0.00178157	ABHD5/ADAM8/APP/ATG7/AXIN1/BCAP31/CHFR/CLEC16A/CSNK1D/CSNK1E/DAPK1/GPSM1/HERPUD1/HMOX1/HNRNPD/IKBKG/KEAP1/KIAA1324/LRRK2/MAPK3/MEFV/METTL3/NFE2L2/PABPC1/PFKFB4/PRKCD/PTPN1/RALB/SH3GLB1/SUPT5H/TICAM1/TNRC6B/TRIM8/TSC1/TSC2/ULK1/USP5/ARNT/CNOT6L/FOXO1/NUB1/PLK1/PRKAA1/RBX1/RNF128/SESN1/TRIB1/TRIM13/UBQLN1/ZFAND2A	50
BP	GO:0035722	interleukin-12-mediated signaling pathway	13/1432	47/18670	3.58298e-05	0.00206742	0.00178157	ANXA2/CAPZA1/CFL1/JAK1/LCP1/SOD2/TALDO1/BOLA2/CA1/GSTO1/HSPA9/RALA/RAP1B	13
BP	GO:0006119	oxidative phosphorylation	26/1432	145/18670	3.89923e-05	0.00222694	0.00191904	BID/COQ9/COX6B1/NDUFV1/SDHA/COX6A1/COX6C/COX7A2/COX7B/COX7C/DNAJC15/ISCU/NDUFA1/NDUFA13/NDUFA4/NDUFA7/NDUFB2/NDUFB3/NDUFB6/NDUFB7/NDUFS3/NDUFS4/NDUFV2/PDE12/SLC25A23/UQCRQ	26
BP	GO:0030641	regulation of cellular pH	19/1432	90/18670	4.28695e-05	0.00242364	0.00208855	ATP6AP1/ATP6V0A1/ATP6V0D1/ATP6V1H/GRN/LRRK2/MAPK1/MAPK3/SLC11A1/SLC9A1/TCIRG1/TM9SF4/TMEM175/ATP6V0B/ATP6V1D/ATP6V1E1/ATP6V1G1/SLC4A7/SNAPIN	19
BP	GO:0007033	vacuole organization	28/1432	163/18670	4.47468e-05	0.00250448	0.00215821	ANXA2/ATG4B/ATG7/CORO1A/GRN/HEXB/KIAA1324/LRRK2/MTMR3/MYO7A/RALB/SH3GLB1/TMEM175/TPCN2/ULK1/WIPI1/ATG12/ATG4A/CLN8/GABARAP/GNPTAB/MAN2A1/MAP1LC3B/SEC22B/SNAPIN/TMEM41B/UBQLN1/VPS4A	28
BP	GO:0032869	cellular response to insulin stimulus	34/1432	216/18670	4.71877e-05	0.00261495	0.0022534	ATP6AP1/ATP6V0A1/ATP6V0D1/ATP6V1H/GNAI2/GRB2/IGF1R/MYO5A/NCOA5/PRKCD/PTPN1/RELA/SLC9A1/SORL1/TCIRG1/TSC1/TSC2/APPL1/APPL2/ATP6V0B/ATP6V1D/ATP6V1E1/ATP6V1G1/DENND4C/FOXO1/IGFBP1/NUCKS1/PAK1/PIK3R1/PRKAA1/PTPN11/SOCS1/SYAP1/YWHAG	34
BP	GO:0050792	regulation of viral process	33/1432	208/18670	5.16639e-05	0.002822	0.00243183	ANXA2/CD4/CFL1/CHMP2A/FCN1/GSN/GTF2F1/IFI16/KPNA6/NOTCH1/PABPC1/POLR2A/PPIE/SETDB1/SMARCA4/SMARCB1/SUPT5H/TRIM26/TRIM8/VPS37B/CHD1/DYNLT1/FAM111A/IFI27/IFIT5/IFITM1/ISG15/NUCKS1/PDE12/POLR2H/TARDBP/TRIM13/VPS4A	33
BP	GO:0033572	transferrin transport	11/1432	36/18670	5.19324e-05	0.002822	0.00243183	ARHGAP1/ATP6AP1/ATP6V0A1/ATP6V0D1/ATP6V1H/TCIRG1/ATP6V0B/ATP6V1D/ATP6V1E1/ATP6V1G1/TFRC	11
BP	GO:0071496	cellular response to external stimulus	47/1432	339/18670	5.51597e-05	0.00296855	0.00255812	ASGR1/ATG7/CBL/CLEC16A/COMT/CYBA/EIF4G1/GAS6/HMOX1/IFI16/KIAA1324/LRRK2/LTBR/LYN/MAPK1/MAPK3/MTMR3/NAMPT/NFE2L2/NFKB1/RALB/SH3GLB1/SIPA1/SLC9A1/SSH1/TNFRSF1A/TRIM24/TSC1/ULK1/VDR/WIPI1/BCL11A/CYBB/DAP/DNAJC15/EIF2S1/FOXO1/GABARAP/HIGD1A/MAP1LC3B/NUDT1/PRKAA1/PTPN11/RAC1/RRAGA/SESN1/TXN2	47
BP	GO:0045410	positive regulation of interleukin-6 biosynthetic process	7/1432	15/18670	5.71456e-05	0.00304613	0.00262498	APP/STAT3/SYK/TLR1/TLR6/TRAF6/TYROBP	7
BP	GO:0007265	Ras protein signal transduction	58/1432	448/18670	5.87763e-05	0.00309531	0.00266735	ABR/AKAP13/ARHGAP1/ARHGAP4/ARHGDIA/ARHGDIB/ARHGEF11/ARHGEF18/CBL/CDC42EP2/CDC42EP4/CFL1/DENND1A/DOK3/ELMO1/FBP1/FGD3/GRB2/ITPKB/KPNB1/LYN/MAP4K4/MAPK14/NOTCH1/NUP62/PECAM1/PLEKHG3/PSD4/RAB35/RAB40C/RAC2/RALB/RASGRP2/RASGRP4/RHOG/SETDB1/STAMBP/STK19/TIMP2/WAS/ARHGEF12/AUTS2/CHUK/DYNLT1/ITGA3/PSD3/RAB11A/RAB2B/RAB6A/RAC1/RALA/RAP1B/RAP2A/RAP2C/RAPGEF6/RASGRP3/RHOBTB3/SHOC2	58
BP	GO:0044247	cellular polysaccharide catabolic process	9/1432	25/18670	5.91743e-05	0.00309531	0.00266735	CALM1/MANBA/MGAM/PGM1/PHKA2/PPP1CA/PYGL/PPP1CB/STBD1	9
BP	GO:0002181	cytoplasmic translation	20/1432	100/18670	6.14997e-05	0.00316851	0.00273043	CNBP/EIF2S3/EIF3F/EIF3M/EIF4B/EIF4G1/METTL3/DPH3/DPH5/EIF3A/RPL11/RPL26L1/RPL30/RPL31/RPL39/RPL41/RPL9/RPS21/RPS29/RWDD1	20
BP	GO:0043122	regulation of I-kappaB kinase/NF-kappaB signaling	36/1432	237/18670	6.17058e-05	0.00316851	0.00273043	AKAP13/CD4/HMOX1/IKBKB/IKBKG/IL1RN/LITAF/LTBR/MAP3K3/NEK6/NLRX1/NOD2/NUP62/RELA/S100A4/SPHK2/TICAM1/TLR6/TMED4/TNFRSF1A/TRAF6/TRIM8/USP10/BIRC2/CHUK/DDX1/EEF1D/IFIT5/MIER1/NDFIP1/PRKCE/TERF2IP/TMEM101/TMEM9B/TRIM13/UBE2N	36
BP	GO:0032535	regulation of cellular component size	50/1432	370/18670	6.32353e-05	0.00321753	0.00277267	ADD1/ARHGAP4/ARPC1B/CAPZA1/CAPZB/CDC42EP2/CDC42EP4/CFL1/CORO1A/DPYSL2/GRB2/GSN/ILK/MAP1B/MYADM/PFN1/PICALM/PLEK/PPP1CA/PPP1R15A/PRKCD/SEMA4A/SEMA4B/SEMA4D/SLC12A9/SPIRE1/SPTAN1/TSC1/WAS/WDR1/CAPG/CAPZA2/CLN8/DSCAM/DSTN/GMFG/HAX1/LMOD3/MAGEL2/PAK1/PEX11B/PRKCE/RAB11A/RAC1/SLC9A3R1/TMEM123/TMSB4X/TRPC5/WASL/WDR36	50
BP	GO:0002478	antigen processing and presentation of exogenous peptide antigen	29/1432	175/18670	6.48793e-05	0.00327144	0.00281913	AP1B1/AP1G1/AP1M1/CAPZA1/CAPZB/CLTA/CTSD/CYBA/DCTN1/DYNC1H1/HLA-B/IKBKB/IKBKG/NCF1/NCF4/PSMA5/PSMB2/TAPBP/TRAF6/AP1S2/CALR/CANX/CAPZA2/CHUK/CYBB/DCTN4/KIF2A/PSMB5/SEC22B	29
BP	GO:0032388	positive regulation of intracellular transport	35/1432	229/18670	6.82793e-05	0.0034089	0.00293759	ANXA2/BCAP31/BID/CSNK2A2/DMAP1/DYNC1H1/EHD1/GAB2/GAS6/ITGB2/MAPK1/MAPK14/PRKCD/PTPN23/RAC2/SEC16A/SH3GLB1/SORL1/SPHK2/SYK/TM9SF4/TPR/UBE2L3/YWHAB/FIS1/GZMB/ITGB1BP1/LEPROT/PAK1/PIK3R1/PRKAA1/TARDBP/UBL5/VAMP7/YWHAG	35
BP	GO:0062207	regulation of pattern recognition receptor signaling pathway	19/1432	93/18670	6.88237e-05	0.0034089	0.00293759	CD14/CD300A/CYBA/LILRA2/LYN/NLRX1/SEC14L1/TICAM1/TLR1/TLR6/APPL1/APPL2/BIRC2/GFI1/NPLOC4/PJA2/PUM2/UBQLN1/WDFY1	19
BP	GO:0010257	NADH dehydrogenase complex assembly	15/1432	64/18670	7.66902e-05	0.0037003	0.0031887	FOXRED1/NDUFV1/OXA1L/ACAD9/NDUFA1/NDUFA13/NDUFA7/NDUFB2/NDUFB3/NDUFB6/NDUFB7/NDUFS3/NDUFS4/NDUFV2/TMEM126B	15
BP	GO:0032981	mitochondrial respiratory chain complex I assembly	15/1432	64/18670	7.66902e-05	0.0037003	0.0031887	FOXRED1/NDUFV1/OXA1L/ACAD9/NDUFA1/NDUFA13/NDUFA7/NDUFB2/NDUFB3/NDUFB6/NDUFB7/NDUFS3/NDUFS4/NDUFV2/TMEM126B	15
BP	GO:0036498	IRE1-mediated unfolded protein response	15/1432	64/18670	7.66902e-05	0.0037003	0.0031887	ADD1/ATP6V0D1/CTDSP2/DCTN1/EXTL3/PTPN1/TLN1/WFS1/WIPI1/ZBTB17/BFAR/DNAJB9/SERP1/SRPRB/SSR1	15
BP	GO:0016050	vesicle organization	45/1432	325/18670	8.12078e-05	0.00388479	0.00334768	ANXA2/AP1G1/AP1M1/AP3B1/AP3D1/ARFGAP2/CHMP2A/COL7A1/CORO1A/CSNK1D/CTSZ/DYSF/GORASP1/MYO7A/PDCD6/PICALM/S100A10/SDCBP/SEC16A/SEC23B/SERPINA1/STX16/TAPBP/TMEM175/TMF1/VAMP1/VPS33B/VPS37B/VPS37C/VPS8/BLOC1S1/CALR/CORO1C/PTPRN/RAB11A/SAMD9/SEC22B/SNAPIN/TBPL1/TMED2/TRAPPC5/VAMP7/VPS25/VPS4A/WASL	45
BP	GO:1903573	negative regulation of response to endoplasmic reticulum stress	12/1432	44/18670	8.28112e-05	0.00392792	0.00338485	HERPUD1/LRRK2/PPP1R15A/PTPN1/WFS1/BFAR/CREB3/DNAJB9/TXNDC12/UBAC2/UBE2G2/USP14	12
BP	GO:0007249	I-kappaB kinase/NF-kappaB signaling	39/1432	269/18670	8.82513e-05	0.00415078	0.00357689	AKAP13/CD14/CD4/HMOX1/IKBKB/IKBKG/IL1RN/LITAF/LTBR/MAP3K3/NEK6/NLRX1/NOD2/NUP62/RELA/S100A4/SPHK2/TIAF1/TICAM1/TLR6/TMED4/TNFRSF1A/TRAF6/TRIM8/USP10/AZI2/BIRC2/CHUK/DDX1/EEF1D/IFIT5/MIER1/NDFIP1/PRKCE/TERF2IP/TMEM101/TMEM9B/TRIM13/UBE2N	39
BP	GO:0072659	protein localization to plasma membrane	38/1432	260/18670	9.09258e-05	0.00421146	0.00362919	ACTB/ANXA2/C16orf70/CSK/F11R/FLOT2/GAK/GAS6/GGA3/GORASP1/IKBKB/MYADM/MYO5A/PACS1/PICALM/RHOG/S100A10/SEC16A/SYS1/TMEM88/TNFRSF1A/APPL1/CDH2/DENND4C/EFR3A/ITGA3/ITGB1BP1/PIK3R1/PPP2R5A/PRKCE/RAB11A/RAP2A/RAPGEF6/SLC9A3R1/SYTL2/TMED2/VAMP7/VPS4A	38
BP	GO:0045727	positive regulation of translation	23/1432	127/18670	9.10465e-05	0.00421146	0.00362919	CDC123/CNBP/EIF2S3/EIF4A3/HNRNPD/MAPK1/MAPK3/METTL3/PABPC1/PPP1R15A/RPUSD3/RXRA/VIM/EIF5A/EIF5A2/LARP4/MIF4GD/NGRN/PAIP1/RPS27L/RPS9/SERP1/UHMK1	23
BP	GO:0007229	integrin-mediated signaling pathway	20/1432	103/18670	9.49026e-05	0.00435385	0.00375189	CCM2/CTNNA1/ILK/ITGA5/ITGAL/ITGAX/ITGB2/MYH9/PLEK/SYK/TIMP1/TLN1/TYROBP/ZYX/CD47/ISG15/ITGA3/ITGAE/ITGB1BP1/PTPN11	20
BP	GO:0019058	viral life cycle	45/1432	328/18670	0.000101018	0.00459673	0.00396119	ANPEP/ANXA2/CD4/CHMP2A/CR1/F11R/FCN1/GAS6/GSN/IFI16/ITGA5/KPNA6/KPNB1/LAMP1/NOTCH1/NUP50/NUP62/NUP85/PABPC1/POM121/PPIE/SETDB1/SMARCB1/TPR/TRIM26/TRIM8/VPS37B/VPS37C/DYNLT1/EFNB2/FAM111A/IFI27/IFIT5/IFITM1/ISG15/KPNA3/NCAM1/NUCKS1/NUP43/PDE12/TFRC/TRIM13/UBP1/VPS4A/XPO1	45
BP	GO:0044275	cellular carbohydrate catabolic process	12/1432	45/18670	0.000105112	0.00473495	0.00408029	CALM1/MANBA/MGAM/PGAM1/PGD/PGM1/PHKA2/PPP1CA/PYGL/ABHD10/PPP1CB/STBD1	12
BP	GO:0010508	positive regulation of autophagy	22/1432	120/18670	0.000106416	0.00473495	0.00408029	ATG7/CLEC16A/DAPK1/GPSM1/HMOX1/IKBKG/KIAA1324/LRRK2/MAPK3/MEFV/RALB/SH3GLB1/SUPT5H/TICAM1/TRIM8/TSC1/TSC2/ULK1/FOXO1/PRKAA1/SESN1/TRIM13	22
BP	GO:0045862	positive regulation of proteolysis	48/1432	358/18670	0.000106593	0.00473495	0.00408029	ADAM8/ADRM1/APP/AURKAIP1/AXIN1/BCAP31/BID/CASP9/CHFR/CR1/CSNK1D/CSNK1E/CTSD/DAPK1/ENO1/EPHA4/GRN/GSN/HERPUD1/HIP1/IFI16/KEAP1/LRRK2/LYN/MAPK14/MAPK3/MEFV/MYH9/NFE2L2/NLRP3/PDCD6/PICALM/RCN3/STAT3/SYK/USP5/DAP/FIS1/NDUFA13/NUB1/PLK1/RBX1/RPS27L/S100A9/TNFSF15/TRIB1/UBQLN1/ZFAND2A	48
BP	GO:0030705	cytoskeleton-dependent intracellular transport	29/1432	180/18670	0.000108731	0.00479187	0.00412934	AP3B1/AP3D1/APP/BICD2/DYNC1H1/FLOT2/LAMP1/MAP1B/MAP1S/MYO5A/NDE1/SPG7/SYNE2/TERF2/TUBA1A/TUBA1C/AP3M1/ARL8B/BLOC1S1/DYNLRB2/HNRNPU/LRPPRC/RAB6A/SFPQ/SNAPIN/TRAK2/TUBB/VAMP7/WASL	29
BP	GO:0031330	negative regulation of cellular catabolic process	37/1432	253/18670	0.000110351	0.00479713	0.00413388	ANXA2/ATG7/CLEC16A/CSNK2A2/CST3/EIF4G1/EPHA4/HERC1/HMOX1/HNRNPD/LRRK2/MAPK14/N4BP1/NAMPT/PABPC1/RBM10/SDCBP/SLC11A1/SORL1/STAT3/TIMP1/TIMP2/TSC1/TSC2/WDR6/ANGEL2/DAP/HNRNPU/LRPPRC/PAIP1/RPL11/RRAGA/SEC22B/TARDBP/UBAC2/UBE2G2/USP14	37
BP	GO:0016052	carbohydrate catabolic process	31/1432	198/18670	0.000110565	0.00479713	0.00413388	ALDOA/APP/CALM1/ENO1/FBP1/GALK1/HEXB/MAN2B1/MAN2B2/MAN2C1/MANBA/MGAM/NUP50/NUP62/NUP85/PFKFB4/PGAM1/PGD/PGM1/PHKA2/POM121/PPP1CA/PYGL/STAT3/TPR/ABHD10/ARNT/NUP43/PPP1CB/PRKAA1/STBD1	31
BP	GO:0008380	RNA splicing	59/1432	469/18670	0.000114143	0.00488823	0.00421239	CDC5L/CLP1/CPSF1/CSTF2/DHX16/DHX8/EFTUD2/EIF4A3/GTF2F1/HNRNPD/IK/IWS1/METTL3/PABPC1/POLR2A/PPIE/PPP2R1A/PRPF31/PRPF40A/RALY/RBM10/RBM42/SF3A1/SF3B2/SF3B4/SNRPB/SRRM2/THOC5/U2AF2/XAB2/ZCCHC8/CWF19L2/DDX1/DDX46/DHX35/DNAJC8/GEMIN6/HNRNPU/LSM1/LSM3/LSM7/MBNL1/PAPOLA/PCF11/PDCD7/PHF5A/PIK3R1/POLR2H/RBM15/RBM17/RBMX2/SFPQ/SNRPD2/SNRPG/SRRM1/TARDBP/TXNL4B/UBL5/ZMAT2	59
BP	GO:0070527	platelet aggregation	14/1432	59/18670	0.000114411	0.00488823	0.00421239	ACTB/GAS6/GNAS/ILK/LYN/MYH9/PLEK/PRKCD/PTPN6/SH2B3/SYK/TLN1/CLIC1/FGA	14
BP	GO:0000272	polysaccharide catabolic process	9/1432	27/18670	0.000117978	0.00497038	0.00428317	CALM1/MANBA/MGAM/PGM1/PHKA2/PPP1CA/PYGL/PPP1CB/STBD1	9
BP	GO:0002224	toll-like receptor signaling pathway	25/1432	146/18670	0.00011811	0.00497038	0.00428317	CD14/CD300A/CYBA/IKBKB/IKBKG/ITGB2/LILRA2/LYN/TICAM1/TLR1/TLR6/TRAF6/UNC93B1/APPL1/APPL2/BIRC2/CHUK/FGA/GFI1/PJA2/PRKCE/S100A9/UBE2D2/UBQLN1/WDFY1	25
BP	GO:0007568	aging	44/1432	321/18670	0.000122545	0.00511854	0.00441085	ADM/APP/ATG7/CASP9/CTNNA1/GRB2/GSN/HMGA1/ILK/ITGB2/LITAF/LRRK2/MAP3K3/MAPK1/MAPK14/MAPK3/MBD1/NAMPT/NEK6/NFE2L2/NUP62/PICALM/POLG/PRKCD/RELA/SCAP/SOD2/STAT3/TERF2/TIMP1/TIMP2/CACYBP/CALR/CANX/CISD2/CLN8/EIF2S1/GCLM/HMGCR/IGFBP1/NUAK1/NUDT1/RWDD1/SERP1	44
BP	GO:0032418	lysosome localization	16/1432	74/18670	0.000125359	0.00519728	0.00447871	CBL/CD300A/GAB2/HMOX1/HPS6/LYN/MYH9/PIK3CD/RAC2/SPHK2/SYK/VPS33B/ARL8B/BLOC1S1/SNAPIN/VAMP7	16
BP	GO:0043300	regulation of leukocyte degranulation	12/1432	46/18670	0.000132377	0.00544788	0.00469466	ABR/AP1G1/CD300A/GAB2/HMOX1/ITGB2/LAMP1/LYN/RAC2/SPHK2/SYK/VAMP7	12
BP	GO:0050732	negative regulation of peptidyl-tyrosine phosphorylation	13/1432	53/18670	0.000139039	0.00568032	0.00489496	CBL/CD300A/DUSP22/PPP2R1A/PRKCD/PTPN6/SEMA4D/SH2B3/CBLB/NF2/PTK6/SOCS1/VPS25	13
BP	GO:0032469	endoplasmic reticulum calcium ion homeostasis	8/1432	22/18670	0.000141557	0.00574126	0.00494747	APP/ATP2A2/BCAP31/HERPUD1/THADA/WFS1/FIS1/RAP1GDS1	8
BP	GO:0006885	regulation of pH	19/1432	98/18670	0.000143627	0.00578332	0.00498372	ATP6AP1/ATP6V0A1/ATP6V0D1/ATP6V1H/GRN/LRRK2/MAPK1/MAPK3/SLC11A1/SLC9A1/TCIRG1/TM9SF4/TMEM175/ATP6V0B/ATP6V1D/ATP6V1E1/ATP6V1G1/SLC4A7/SNAPIN	19
BP	GO:0032956	regulation of actin cytoskeleton organization	46/1432	343/18670	0.00014614	0.00584245	0.00503467	ADD1/AKAP13/ARHGDIA/ARHGDIB/ARPC1B/CAPZA1/CAPZB/CDC42EP2/CDC42EP4/CFL1/CORO1A/F11R/FSCN1/GRB2/GSN/ILK/MYADM/PFN1/PHPT1/PLEK/PRKCD/RHOG/S100A10/SLC9A1/SPIRE1/SPTAN1/TSC1/WAS/WDR1/CAPG/CAPZA2/CD47/DSTN/GMFG/HAX1/ITGB1BP1/LMOD3/MAGEL2/NF2/PAK1/PIK3R1/PRKCE/RAC1/RHOBTB3/TMSB4X/WASL	46
BP	GO:0022604	regulation of cell morphogenesis	60/1432	484/18670	0.000150539	0.00597564	0.00514945	ALDOA/ARHGAP4/ARHGDIA/ARHGEF18/BRWD3/CAPZB/CDC42EP2/CDC42EP4/CFL1/CORO1A/DOCK5/DPYSL2/DVL3/EPHA4/FGD3/FMNL1/GORASP1/HEXB/ILK/ITGB2/KIF13B/LRRK2/MAP1B/MARK2/MYADM/MYH9/NLGN3/PLXNC1/PRPF40A/QRICH1/RHOG/S100A10/SEMA4A/SEMA4B/SEMA4D/SH3KBP1/WDR1/BCL11A/BRWD1/CALR/CDH2/CORO1C/DSCAM/FBXW8/FGA/ITGB1BP1/LARP4/PAK1/RAB11A/RAC1/RAP2A/RHOBTB3/SLC9A3R1/SS18L2/TRAK2/TRPC5/UBE3A/VAMP7/WDR36/ZMYM1	60
BP	GO:0051650	establishment of vesicle localization	29/1432	184/18670	0.000161257	0.00627451	0.005407	AP3B1/AP3D1/ARFGAP2/COL7A1/CSNK1D/CTSZ/DYNC1H1/GORASP1/IKBKG/LRRK2/MYO5A/MYO7A/NDE1/PDCD6/PICALM/SEC16A/SERPINA1/WIPI1/AP3M1/BLOC1S1/RAB11A/SEC22B/SNAPIN/TMED2/TOR1A/TRAK2/TRAPPC5/VAMP7/WASL	29
BP	GO:0050657	nucleic acid transport	30/1432	193/18670	0.000161431	0.00627451	0.005407	BICD2/CKAP5/CPSF1/DDX19B/EIF4A3/IWS1/NUP50/NUP62/NUP85/NXF1/POM121/RRS1/TERF2/THOC5/TPR/TSC1/TST/U2AF2/ZC3H3/EIF5A/EIF5A2/FYTTD1/HNRNPU/IGF2BP3/LRPPRC/NUP43/RPS15/SFPQ/SRRM1/XPO1	30
BP	GO:0050658	RNA transport	30/1432	193/18670	0.000161431	0.00627451	0.005407	BICD2/CKAP5/CPSF1/DDX19B/EIF4A3/IWS1/NUP50/NUP62/NUP85/NXF1/POM121/RRS1/TERF2/THOC5/TPR/TSC1/TST/U2AF2/ZC3H3/EIF5A/EIF5A2/FYTTD1/HNRNPU/IGF2BP3/LRPPRC/NUP43/RPS15/SFPQ/SRRM1/XPO1	30
BP	GO:0006403	RNA localization	34/1432	230/18670	0.000166847	0.0064403	0.00554987	BICD2/CCT7/CCT8/CKAP5/CPSF1/DDX19B/EIF4A3/EXOSC10/IWS1/NUP50/NUP62/NUP85/NXF1/POM121/RRS1/TERF2/THOC5/TPR/TSC1/TST/U2AF2/ZC3H3/EIF5A/EIF5A2/FYTTD1/HNRNPU/IGF2BP3/LRPPRC/NUP43/RPS15/SFPQ/SRRM1/XPO1/ZNHIT3	34
BP	GO:0006826	iron ion transport	16/1432	76/18670	0.000174493	0.00668929	0.00576443	ARHGAP1/ATP6AP1/ATP6V0A1/ATP6V0D1/ATP6V1H/FTH1/SLC11A1/TCIRG1/ABCB7/ATP6V0B/ATP6V1D/ATP6V1E1/ATP6V1G1/ISCU/SLC11A2/TFRC	16
BP	GO:0043903	regulation of interspecies interactions between organisms	33/1432	222/18670	0.000185918	0.00707881	0.00610009	ANXA2/CD4/CFL1/CHMP2A/FCN1/GSN/GTF2F1/IFI16/KPNA6/NOTCH1/PABPC1/POLR2A/PPIE/SETDB1/SMARCA4/SMARCB1/SUPT5H/TRIM26/TRIM8/VPS37B/CHD1/DYNLT1/FAM111A/IFI27/IFIT5/IFITM1/ISG15/NUCKS1/PDE12/POLR2H/TARDBP/TRIM13/VPS4A	33
BP	GO:0009895	negative regulation of catabolic process	42/1432	308/18670	0.000193724	0.00732616	0.00631325	ANXA2/ATG7/CLEC16A/CSNK2A2/CST3/DYSF/EIF4G1/EPHA4/FBP1/HERC1/HMOX1/HNRNPD/LRRK2/MAPK14/N4BP1/NAMPT/PABPC1/RBM10/RELA/SDCBP/SLC11A1/SORL1/STAT3/TIMP1/TIMP2/TSC1/TSC2/WDR6/ANGEL2/DAP/HMGCR/HNRNPU/LRPPRC/PAIP1/PRKAA1/RPL11/RRAGA/SEC22B/TARDBP/UBAC2/UBE2G2/USP14	42
BP	GO:0002218	activation of innate immune response	24/1432	142/18670	0.000196752	0.00739073	0.00636888	CREBBP/FCN1/FFAR2/ICAM3/IFI16/IKBKB/IKBKG/LILRA2/LYN/MNDA/NFKB1/PLCG2/PRKCD/PSMA5/PSMB2/RELA/SYK/TRAF6/XRCC6/CHUK/PAK1/PSMB5/SFPQ/XRCC5	24
BP	GO:0009251	glucan catabolic process	8/1432	23/18670	0.000202524	0.00755686	0.00651205	CALM1/MGAM/PGM1/PHKA2/PPP1CA/PYGL/PPP1CB/STBD1	8
BP	GO:0110053	regulation of actin filament organization	37/1432	261/18670	0.000209566	0.00776782	0.00669384	ADD1/ARPC1B/CAPZA1/CAPZB/CDC42EP2/CDC42EP4/CFL1/CORO1A/GRB2/GSN/MYADM/PFN1/PLEK/PRKCD/S100A10/SLC9A1/SPIRE1/SPTAN1/TSC1/WAS/WDR1/CAPG/CAPZA2/CD47/DSTN/GMFG/HAX1/ITGB1BP1/LMOD3/MAGEL2/NF2/PAK1/PIK3R1/PRKCE/RAC1/TMSB4X/WASL	37
BP	GO:0051261	protein depolymerization	20/1432	109/18670	0.000212689	0.00779419	0.00671657	ADD1/CAPZA1/CAPZB/CFL1/CKAP5/GAK/GSN/KATNB1/MAP1B/MAP1S/MID1IP1/PLEK/SPTAN1/WDR1/CAPG/CAPZA2/DSTN/KIF2A/LMOD3/VPS4A	20
BP	GO:0051236	establishment of RNA localization	30/1432	196/18670	0.000213063	0.00779419	0.00671657	BICD2/CKAP5/CPSF1/DDX19B/EIF4A3/IWS1/NUP50/NUP62/NUP85/NXF1/POM121/RRS1/TERF2/THOC5/TPR/TSC1/TST/U2AF2/ZC3H3/EIF5A/EIF5A2/FYTTD1/HNRNPU/IGF2BP3/LRPPRC/NUP43/RPS15/SFPQ/SRRM1/XPO1	30
BP	GO:0002281	macrophage activation involved in immune response	6/1432	13/18670	0.000215833	0.00784428	0.00675973	DYSF/GRN/SYK/TICAM1/TYROBP/PRKCE	6
BP	GO:0034121	regulation of toll-like receptor signaling pathway	15/1432	70/18670	0.000224387	0.00810255	0.00698229	CD14/CD300A/CYBA/LILRA2/LYN/TICAM1/TLR1/TLR6/APPL1/APPL2/BIRC2/GFI1/PJA2/UBQLN1/WDFY1	15
BP	GO:0032868	response to insulin	38/1432	272/18670	0.000234236	0.00840398	0.00724204	ADM/ATP6AP1/ATP6V0A1/ATP6V0D1/ATP6V1H/GNAI2/GRB2/IGF1R/LYN/MYO5A/NCOA5/PRKCD/PTPN1/RELA/SCAP/SLC9A1/SORL1/TCIRG1/TSC1/TSC2/APPL1/APPL2/ATP6V0B/ATP6V1D/ATP6V1E1/ATP6V1G1/DENND4C/FOXO1/IGFBP1/NUCKS1/PAK1/PIK3R1/PRKAA1/PTPN11/PTPRN/SOCS1/SYAP1/YWHAG	38
BP	GO:0008064	regulation of actin polymerization or depolymerization	28/1432	179/18670	0.000235998	0.00841324	0.00725002	ADD1/ARPC1B/CAPZA1/CAPZB/CDC42EP2/CDC42EP4/CFL1/CORO1A/GRB2/GSN/MYADM/PFN1/PLEK/PRKCD/SPIRE1/SPTAN1/WAS/WDR1/CAPG/CAPZA2/DSTN/GMFG/HAX1/LMOD3/MAGEL2/PRKCE/TMSB4X/WASL	28
BP	GO:0006470	protein dephosphorylation	43/1432	321/18670	0.000242868	0.00860338	0.00741387	CALM1/CAMK2G/CD300A/CD33/CTDSP2/DUSP22/GNAI2/IKBKB/LILRB2/MTMR14/MTMR3/PHPT1/PPM1G/PPP1CA/PPP1R10/PPP1R15A/PPP2R1A/PPP2R5C/PRKCD/PTPN1/PTPN23/PTPN6/SBF1/SSH1/SSH3/SSU72/STYXL1/TSC1/YWHAB/CDC14C/DUSP19/NUAK1/PPM1K/PPP1CB/PPP2R2A/PPP2R5A/PPP2R5E/PPP3CB/PTPN11/PTPN4/PTPRN/SET/SHOC2	43
BP	GO:0006900	vesicle budding from membrane	19/1432	102/18670	0.000247673	0.00871841	0.007513	ANXA2/AP3B1/AP3D1/ARFGAP2/COL7A1/CSNK1D/CTSZ/GORASP1/PDCD6/PICALM/S100A10/SEC16A/SEC23B/SERPINA1/SEC22B/TMED2/TRAPPC5/VPS4A/WASL	19
BP	GO:0030832	regulation of actin filament length	28/1432	180/18670	0.000259441	0.00907558	0.00782079	ADD1/ARPC1B/CAPZA1/CAPZB/CDC42EP2/CDC42EP4/CFL1/CORO1A/GRB2/GSN/MYADM/PFN1/PLEK/PRKCD/SPIRE1/SPTAN1/WAS/WDR1/CAPG/CAPZA2/DSTN/GMFG/HAX1/LMOD3/MAGEL2/PRKCE/TMSB4X/WASL	28
BP	GO:0035966	response to topologically incorrect protein	30/1432	199/18670	0.000278927	0.00965677	0.00832162	ADD1/ATP6V0D1/CTDSP2/DCTN1/DNAJB12/EXTL3/HERPUD1/HERPUD2/NFE2L2/PPP1R15A/PTPN1/TLN1/WFS1/WIPI1/ZBTB17/BFAR/CALR/CANX/CREB3/CREB3L2/DNAJB9/EIF2S1/HSPA9/IGFBP1/PIK3R1/SDF2/SERP1/SRPRB/SSR1/TOR1A	30
BP	GO:0032606	type I interferon production	22/1432	128/18670	0.000279506	0.00965677	0.00832162	CD14/CREBBP/IFI16/NFKB1/NLRX1/PLCG2/RELA/RNF216/STAT6/SYK/TICAM1/XRCC6/AZI2/CHUK/HERC5/ISG15/LRRFIP1/NPLOC4/POLR2H/PTPN11/TAX1BP1/XRCC5	22
BP	GO:0008154	actin polymerization or depolymerization	31/1432	209/18670	0.000298384	0.0102457	0.00882917	ADD1/ARPC1B/CAPZA1/CAPZB/CDC42EP2/CDC42EP4/CFL1/CORO1A/CORO7/GAS7/GRB2/GSN/MYADM/PFN1/PLEK/PRKCD/SPIRE1/SPTAN1/WAS/WDR1/CAPG/CAPZA2/DSTN/GMFG/HAX1/LMOD3/MAGEL2/PRKCE/RAC1/TMSB4X/WASL	31
BP	GO:0002886	regulation of myeloid leukocyte mediated immunity	13/1432	57/18670	0.000303446	0.0102933	0.00887012	ABR/CD300A/GAB2/HMOX1/ITGB2/LYN/RAC2/SPHK2/SYK/TICAM1/TYROBP/DDX1/VAMP7	13
BP	GO:0075733	intracellular transport of virus	13/1432	57/18670	0.000303446	0.0102933	0.00887012	KPNA6/KPNB1/NUP50/NUP62/NUP85/POM121/TPR/VPS37B/VPS37C/DYNLT1/KPNA3/NUP43/XPO1	13
BP	GO:0002532	production of molecular mediator involved in inflammatory response	15/1432	72/18670	0.000310876	0.0104818	0.00903255	ALOX5/CUEDC2/GRN/IL17RA/KPNA6/LYN/MAPK14/MEFV/NOD2/SYK/TICAM1/TLR6/APPL1/APPL2/VAMP7	15
BP	GO:0051403	stress-activated MAPK cascade	39/1432	286/18670	0.000322207	0.0107988	0.00930572	APP/AXIN1/CCM2/DUSP22/DVL3/EPHA4/IGF1R/IKBKB/IKBKG/IL1RN/LTBR/MAP3K3/MAP4K4/MAPK1/MAPK14/MAPK3/MAPK8IP1/NCF1/NCOR1/NFKB1/NOD2/PRMT1/PTPN1/SDCBP/SYK/TLR6/TRAF6/CHUK/DUSP19/FOXO1/FZD7/GADD45B/HMGCR/NRK/PAK1/PJA2/RAP2A/TRIB1/UBE2N	39
BP	GO:0033108	mitochondrial respiratory chain complex assembly	18/1432	96/18670	0.000328127	0.0109262	0.00941551	FOXRED1/NDUFV1/OXA1L/SAMM50/ACAD9/COX18/NDUFA1/NDUFA13/NDUFA7/NDUFB2/NDUFB3/NDUFB6/NDUFB7/NDUFS3/NDUFS4/NDUFV2/TFAM/TMEM126B	18
BP	GO:0009060	aerobic respiration	17/1432	88/18670	0.000329913	0.0109262	0.00941551	ACO1/ACO2/COX6B1/FH/IDH3B/MDH2/OXA1L/PANK2/SDHA/BLOC1S1/COX6A1/COX6C/COX7B/COX7C/DLST/NDUFA4/SUCLG2	17
BP	GO:1903578	regulation of ATP metabolic process	21/1432	121/18670	0.000332227	0.0109381	0.00942579	APP/ENO1/FBP1/NUP50/NUP62/NUP85/PFKFB4/PGAM1/POM121/SPHK2/STAT3/TPR/ARNT/COX7A2/DNAJC15/ISCU/NUP43/PDE12/PRKAA1/SLC25A23/TMSB4X	21
BP	GO:0072665	protein localization to vacuole	14/1432	65/18670	0.000340183	0.0111345	0.00959508	AP3B1/AP3D1/GGA3/MON1B/SH3GLB1/SORL1/VPS37B/VPS37C/AP3M1/GNPTAB/RNF128/VAMP7/VPS25/VPS4A	14
BP	GO:2001242	regulation of intrinsic apoptotic signaling pathway	26/1432	165/18670	0.000344789	0.0112197	0.00966843	BCAP31/BID/ENO1/HERPUD1/LRRK2/MAPK8IP1/MMP9/NFE2L2/PIAS4/PLAUR/PTPN1/SOD2/STYXL1/TRAP1/WFS1/CREB3/FIS1/NDUFA13/NDUFS3/RPL11/S100A9/SFPQ/SLC9A3R1/TRIAP1/TXNDC12/UBQLN1	26
BP	GO:0043244	regulation of protein-containing complex disassembly	20/1432	113/18670	0.000349615	0.0113109	0.00974709	ADD1/CAPZA1/CAPZB/CFL1/CLEC16A/GSN/IGF1R/KATNB1/MAP1B/MAP1S/MID1IP1/PLEK/SPTAN1/WDR1/CAPG/CAPZA2/DSTN/EIF5A/EIF5A2/LMOD3	20
BP	GO:0044090	positive regulation of vacuole organization	6/1432	14/18670	0.000353227	0.0113621	0.00979121	ANXA2/GRN/KIAA1324/RALB/SH3GLB1/ULK1	6
BP	GO:0051701	interaction with host	30/1432	202/18670	0.000362288	0.0115769	0.00997632	ANPEP/ATG7/CBL/CD4/CHMP2A/CR1/F11R/FCN1/GAS6/GRB2/GSN/ITGA5/KPNA6/KPNB1/LAMP1/RXRA/THOC5/TRIM26/TRIM8/ULK1/VPS37B/DYNLT1/EFNB2/IFITM1/KPNA3/NCAM1/RRAGA/TFRC/TRIM13/VPS4A	30
BP	GO:0030522	intracellular receptor signaling pathway	38/1432	278/18670	0.000364042	0.0115769	0.00997632	ASXL2/AXIN1/BRD8/CNOT2/FAM120B/IKBKG/NCOA6/NCOR1/NLRX1/NOD2/PDK3/PPARGC1B/PRCP/PRMT2/RARA/RELA/RXRA/SAFB2/SEC14L1/SMARCA4/STARD10/STAT3/TRAF6/TRIM24/VDR/ARNT/BIRC2/CALR/CBFB/LSM14A/NPLOC4/NRIP1/PAK1/PUM2/RWDD1/TRIM68/UBE2N/UBE3A	38
BP	GO:0032434	regulation of proteasomal ubiquitin-dependent protein catabolic process	21/1432	122/18670	0.000372843	0.0117898	0.0101598	ARAF/BCAP31/CHFR/CLEC16A/CSNK1D/CSNK1E/HERPUD1/KEAP1/LRRK2/N4BP1/NFE2L2/SDCBP/USP5/NUB1/PLK1/RBX1/RPL11/TRIB1/UBQLN1/USP14/ZFAND2A	21
BP	GO:0090382	phagosome maturation	11/1432	44/18670	0.000375118	0.0117951	0.0101643	ATP6V0A1/ATP6V0D1/ATP6V1H/CORO1A/MYO7A/TCIRG1/TMEM175/ATP6V0B/ATP6V1D/ATP6V1E1/ATP6V1G1	11
BP	GO:0030834	regulation of actin filament depolymerization	12/1432	51/18670	0.00037771	0.0118103	0.0101774	ADD1/CAPZA1/CAPZB/CFL1/GSN/PLEK/SPTAN1/WDR1/CAPG/CAPZA2/DSTN/LMOD3	12
BP	GO:0032970	regulation of actin filament-based process	49/1432	388/18670	0.000382918	0.0119066	0.0102604	ADD1/AKAP13/ARHGDIA/ARHGDIB/ARPC1B/ATP2A2/CAPZA1/CAPZB/CDC42EP2/CDC42EP4/CFL1/CORO1A/F11R/FSCN1/GRB2/GSN/ILK/MYADM/MYBPC3/MYH9/PFN1/PHPT1/PLEK/PRKCD/RHOG/S100A10/SLC9A1/SPIRE1/SPTAN1/TSC1/WAS/WDR1/CAPG/CAPZA2/CD47/DSTN/GMFG/HAX1/ITGB1BP1/LMOD3/MAGEL2/NF2/PAK1/PIK3R1/PRKCE/RAC1/RHOBTB3/TMSB4X/WASL	49
BP	GO:0046626	regulation of insulin receptor signaling pathway	14/1432	66/18670	0.000401733	0.012298	0.0105977	GNAI2/NCOA5/PRKCD/PTPN1/RELA/SORL1/TSC1/TSC2/NUCKS1/PAK1/PIK3R1/PRKAA1/PTPN11/SOCS1	14
BP	GO:0015931	nucleobase-containing compound transport	34/1432	241/18670	0.000405995	0.012298	0.0105977	BICD2/CKAP5/CPSF1/DDX19B/EIF4A3/IWS1/NUP50/NUP62/NUP85/NXF1/POM121/RRS1/SLC25A5/TERF2/THOC5/TPR/TSC1/TST/U2AF2/ZC3H3/EIF5A/EIF5A2/FYTTD1/HNRNPU/IGF2BP3/LRPPRC/NUP43/RPS15/SFPQ/SLC25A23/SLC35A1/SLC35D2/SRRM1/XPO1	34
BP	GO:0038093	Fc receptor signaling pathway	34/1432	241/18670	0.000405995	0.012298	0.0105977	ACTB/ARPC1B/CALM1/ELMO1/FCGR2A/GAB2/GRB2/IKBKB/IKBKG/LCP2/LYN/MAPK1/MAPK3/MYO1G/NFKB1/PLCG2/PRKCD/PSMA5/PSMB2/RELA/SYK/TRAF6/WAS/APPL1/APPL2/CD47/CHUK/PAK1/PIK3R1/PPP3CB/PRKCE/PSMB5/RAC1/WASL	34
BP	GO:0009267	cellular response to starvation	24/1432	149/18670	0.000412212	0.012298	0.0105977	ATG7/CLEC16A/COMT/GAS6/IFI16/KIAA1324/LRRK2/MAPK1/MAPK3/MTMR3/NFE2L2/RALB/SH3GLB1/WIPI1/DAP/DNAJC15/EIF2S1/FOXO1/GABARAP/HIGD1A/MAP1LC3B/PRKAA1/RRAGA/SESN1	24
BP	GO:0051092	positive regulation of NF-kappaB transcription factor activity	24/1432	149/18670	0.000412212	0.012298	0.0105977	ADAM8/APP/FLOT2/IKBKB/IKBKG/ITGB2/NFKB1/NLRP3/NOD2/PRDX3/RELA/STAT3/TICAM1/TLR6/TRAF6/TRIM8/CHUK/LRRFIP1/RHEBL1/RIPK4/S100A9/TERF2IP/TRIM13/UBE2N	24
BP	GO:2000058	regulation of ubiquitin-dependent protein catabolic process	24/1432	149/18670	0.000412212	0.012298	0.0105977	ARAF/AXIN1/BCAP31/CHFR/CLEC16A/CSNK1D/CSNK1E/CSNK2A2/HERPUD1/KEAP1/LRRK2/N4BP1/NFE2L2/SDCBP/USP5/NUB1/PLK1/RBX1/RPL11/TRIB1/UBE3A/UBQLN1/USP14/ZFAND2A	24
BP	GO:0007041	lysosomal transport	19/1432	106/18670	0.000412333	0.012298	0.0105977	AP1G1/AP3B1/AP3D1/CLEC16A/GAK/GRN/LAMP1/LRRK2/MGRN1/PSAP/SNX27/SORL1/VPS52/AP3M1/GNPTAB/SNAPIN/TRAK2/VAMP7/VPS4A	19
BP	GO:0006986	response to unfolded protein	27/1432	176/18670	0.000415281	0.012298	0.0105977	ADD1/ATP6V0D1/CTDSP2/DCTN1/EXTL3/HERPUD1/HERPUD2/NFE2L2/PPP1R15A/PTPN1/TLN1/WFS1/WIPI1/ZBTB17/BFAR/CALR/CANX/CREB3/CREB3L2/DNAJB9/EIF2S1/HSPA9/IGFBP1/PIK3R1/SERP1/SRPRB/SSR1	27
BP	GO:0090316	positive regulation of intracellular protein transport	27/1432	176/18670	0.000415281	0.012298	0.0105977	BCAP31/BID/CSNK2A2/DMAP1/GAS6/ITGB2/MAPK1/MAPK14/PRKCD/RAC2/SEC16A/SH3GLB1/SORL1/TM9SF4/TPR/UBE2L3/YWHAB/FIS1/GZMB/ITGB1BP1/LEPROT/PAK1/PIK3R1/PRKAA1/TARDBP/UBL5/YWHAG	27
BP	GO:1900076	regulation of cellular response to insulin stimulus	15/1432	74/18670	0.000424601	0.0124964	0.0107687	GNAI2/NCOA5/PRKCD/PTPN1/RELA/SORL1/TSC1/TSC2/APPL2/NUCKS1/PAK1/PIK3R1/PRKAA1/PTPN11/SOCS1	15
BP	GO:0031124	mRNA 3'-end processing	18/1432	98/18670	0.000426446	0.0124964	0.0107687	AHCYL1/APP/CLP1/CPSF1/CSTF2/EIF4A3/PABPC1/PAF1/SSU72/SUPT5H/THOC5/U2AF2/ZC3H3/BARD1/GRSF1/PAPOLA/PCF11/SRRM1	18
BP	GO:0042176	regulation of protein catabolic process	48/1432	381/18670	0.00046141	0.0134506	0.0115909	ADAM8/ANXA2/ARAF/ATG4B/ATG7/AXIN1/BCAP31/CHFR/CLEC16A/CSNK1D/CSNK1E/CSNK2A2/CST3/DYSF/EPHA4/GGA3/HERPUD1/KEAP1/LRRK2/N4BP1/NFE2L2/RELA/SDCBP/SNX1/SORL1/TIMP1/TIMP2/TMF1/USP5/BARD1/FOXO1/HMGCR/NDUFA13/NUB1/OAZ3/PLK1/RBX1/RNF128/RPL11/SEC22B/TRIB1/UBAC2/UBE2G2/UBE3A/UBQLN1/USP14/XPO1/ZFAND2A	48
BP	GO:0048524	positive regulation of viral process	19/1432	107/18670	0.000465967	0.0134804	0.0116166	ANXA2/CD4/CFL1/CHMP2A/GTF2F1/KPNA6/NOTCH1/PABPC1/POLR2A/PPIE/SMARCA4/SMARCB1/SUPT5H/VPS37B/CHD1/NUCKS1/PDE12/POLR2H/VPS4A	19
BP	GO:0000041	transition metal ion transport	21/1432	124/18670	0.000467249	0.0134804	0.0116166	ARHGAP1/ATP13A1/ATP6AP1/ATP6V0A1/ATP6V0D1/ATP6V1H/FTH1/SLC11A1/TCIRG1/TRPC7/ABCB7/ATP6V0B/ATP6V1D/ATP6V1E1/ATP6V1G1/ISCU/SLC11A2/SLC30A7/SLC30A9/TFRC/TRPC5	21
BP	GO:0034135	regulation of toll-like receptor 2 signaling pathway	5/1432	10/18670	0.000478861	0.0137445	0.0118442	CYBA/LYN/TLR1/TLR6/PJA2	5
BP	GO:0030220	platelet formation	7/1432	20/18670	0.00048921	0.0139699	0.0120385	ACTN1/CASP9/MYH9/NBEAL2/PTPN6/WDR1/PTPN11	7
BP	GO:1901879	regulation of protein depolymerization	16/1432	83/18670	0.000500869	0.0142303	0.0122628	ADD1/CAPZA1/CAPZB/CFL1/GSN/KATNB1/MAP1B/MAP1S/MID1IP1/PLEK/SPTAN1/WDR1/CAPG/CAPZA2/DSTN/LMOD3	16
BP	GO:0010639	negative regulation of organelle organization	49/1432	393/18670	0.000513376	0.0145119	0.0125055	ACAA2/ADD1/AURKAIP1/CAPZA1/CAPZB/CHMP2A/CLEC16A/CORO1A/EXOSC10/GSN/HMGA1/IK/KATNB1/LCMT1/LILRB2/LRRK2/MAP1B/MID1IP1/MYADM/PFN1/PRKCD/PSMG2/SLC25A5/SMARCB1/SPHK2/SPTAN1/STYXL1/TERF2/TPR/TSC2/WAS/CAPG/CAPZA2/GMFG/HIGD1A/HNRNPU/LMOD3/MTF2/PHF2/PLK1/RTEL1/SEC22B/SET/TERF2IP/TMSB4X/TRIAP1/TRIP12/XRCC5/ZNF451	49
BP	GO:0046794	transport of virus	13/1432	60/18670	0.000516343	0.0145225	0.0125146	KPNA6/KPNB1/NUP50/NUP62/NUP85/POM121/TPR/VPS37B/VPS37C/DYNLT1/KPNA3/NUP43/XPO1	13
BP	GO:0010952	positive regulation of peptidase activity	29/1432	197/18670	0.00052183	0.0146034	0.0125843	ADRM1/APP/BCAP31/BID/CASP9/CR1/CTSD/DAPK1/EPHA4/GRN/GSN/HIP1/IFI16/LYN/MAPK14/MAPK3/MEFV/NLRP3/PDCD6/PICALM/RCN3/STAT3/SYK/DAP/FIS1/NDUFA13/RPS27L/S100A9/TNFSF15	29
BP	GO:0030004	cellular monovalent inorganic cation homeostasis	19/1432	108/18670	0.00052554	0.0146341	0.0126108	ATP6AP1/ATP6V0A1/ATP6V0D1/ATP6V1H/GRN/LRRK2/MAPK1/MAPK3/SLC11A1/SLC9A1/TCIRG1/TM9SF4/TMEM175/ATP6V0B/ATP6V1D/ATP6V1E1/ATP6V1G1/SLC4A7/SNAPIN	19
BP	GO:0036503	ERAD pathway	18/1432	100/18670	0.000549274	0.0150101	0.0129348	BCAP31/DNAJB12/HERPUD1/HM13/NFE2L2/RCN3/RNF103/WFS1/DNAJB9/ERLIN1/NPLOC4/SDF2/TOR1A/TRIM13/UBAC2/UBE2G2/UBQLN1/USP14	18
BP	GO:0045851	pH reduction	12/1432	53/18670	0.000550309	0.0150101	0.0129348	ATP6AP1/ATP6V0A1/ATP6V0D1/ATP6V1H/GRN/SLC11A1/TCIRG1/ATP6V0B/ATP6V1D/ATP6V1E1/ATP6V1G1/SNAPIN	12
BP	GO:0016239	positive regulation of macroautophagy	14/1432	68/18670	0.000553691	0.0150101	0.0129348	CLEC16A/GPSM1/HMOX1/IKBKG/KIAA1324/MAPK3/RALB/SH3GLB1/SUPT5H/TSC1/TSC2/ULK1/SESN1/TRIM13	14
BP	GO:0031647	regulation of protein stability	38/1432	284/18670	0.000554516	0.0150101	0.0129348	AAK1/ASGR2/B4GALT5/CCT7/CCT8/CHFR/CREBBP/CRTAP/DVL3/EPHA4/FLOT2/GGA3/GRN/GSN/HIP1/LAMP1/LRRK2/MAPK1/PFN1/PRKCD/SEC16A/SH3GLB1/TMEM88/TRIM24/TSC1/TYROBP/USP3/WFS1/APTX/CALR/DPM3/NF2/PEX19/PIK3R1/PLK1/RNF128/RPL11/TARDBP	38
BP	GO:0072593	reactive oxygen species metabolic process	38/1432	284/18670	0.000554516	0.0150101	0.0129348	CYBA/GNAI2/GRB2/ITGB2/LRRK2/MAPK14/NCF1/NCF4/NFE2L2/PDK3/PRCP/PRDX3/PRKCD/RAC2/SOD2/SPHK2/STAT3/SYK/TICAM1/TLR6/TRAP1/TYROBP/VDAC1/ARF4/BIRC2/CD47/CYBB/FOXO1/HBE1/HBM/IFI6/NDUFA13/NDUFS3/NDUFS4/NOXO1/PRDX5/RAC1/SESN1	38
BP	GO:0051495	positive regulation of cytoskeleton organization	32/1432	226/18670	0.000555136	0.0150101	0.0129348	ARPC1B/CDC42EP2/CDC42EP4/CFL1/CORO1A/DCTN1/DYNC1H1/GRB2/GSN/KATNB1/MAP1B/NUP62/PFN1/PLEK/RANBP1/S100A10/SPIRE1/TSC1/WAS/WDR1/CD47/DSTN/GMFG/HAX1/ITGB1BP1/LMOD3/MAGEL2/NF2/PAK1/PRKCE/RAC1/WASL	32
BP	GO:0006984	ER-nucleus signaling pathway	11/1432	46/18670	0.000566217	0.0152292	0.0131236	ATP2A2/HERPUD1/NFE2L2/PPP1R15A/PTPN1/SCAP/WFS1/CALR/EIF2S1/ERLIN1/IGFBP1	11
BP	GO:0045454	cell redox homeostasis	15/1432	76/18670	0.000572207	0.0152292	0.0131236	CYBA/NCF1/NCF4/NFE2L2/PRDX3/PTGES2/RAC2/SLC11A1/TXNL1/CYBB/GLRX/PRDX5/TXN/TXN2/TXNDC12	15
BP	GO:0051453	regulation of intracellular pH	16/1432	84/18670	0.000575418	0.0152292	0.0131236	ATP6V0A1/ATP6V0D1/ATP6V1H/GRN/LRRK2/SLC11A1/SLC9A1/TCIRG1/TM9SF4/TMEM175/ATP6V0B/ATP6V1D/ATP6V1E1/ATP6V1G1/SLC4A7/SNAPIN	16
BP	GO:1905897	regulation of response to endoplasmic reticulum stress	16/1432	84/18670	0.000575418	0.0152292	0.0131236	BCAP31/HERPUD1/LRRK2/NFE2L2/PPP1R15A/PTPN1/WFS1/BFAR/CREB3/DNAJB9/PIK3R1/TXNDC12/UBAC2/UBE2G2/UBQLN1/USP14	16
BP	GO:0017157	regulation of exocytosis	31/1432	217/18670	0.000576842	0.0152292	0.0131236	ABR/AP1G1/ATP2A2/ATP6AP1/CD300A/CHMP2A/GAB2/GNAI2/HMOX1/ITGB2/LAMP1/LRRK2/LYN/NOTCH1/RAC2/RALB/SDCBP/SPHK2/SYK/SYN1/VAMP1/CADPS/CHRNA5/FGA/NAPB/RAB2B/RALA/RAP1B/SNAPIN/VAMP7/VPS4A	31
BP	GO:0032479	regulation of type I interferon production	21/1432	126/18670	0.000581805	0.0152881	0.0131744	CD14/CREBBP/IFI16/NFKB1/NLRX1/PLCG2/RELA/RNF216/STAT6/SYK/TICAM1/XRCC6/CHUK/HERC5/ISG15/LRRFIP1/NPLOC4/POLR2H/PTPN11/TAX1BP1/XRCC5	21
BP	GO:0045088	regulation of innate immune response	40/1432	305/18670	0.000603341	0.0157799	0.0135982	ADAM8/AP1G1/CR1/CREBBP/FCN1/FFAR2/GRN/ICAM3/IFI16/IKBKB/IKBKG/JAK1/LAMP1/LILRA2/LYN/METTL3/MNDA/NFKB1/NLRX1/PLCG2/PRKCD/PSMA5/PSMB2/PTPN1/PTPN6/RELA/SYK/TRAF6/XRCC6/APPL1/APPL2/BIRC2/CHUK/LSM14A/PAK1/PSMB5/PTPN11/SFPQ/SOCS1/XRCC5	40
BP	GO:0044766	multi-organism transport	13/1432	61/18670	0.000610792	0.0158269	0.0136386	KPNA6/KPNB1/NUP50/NUP62/NUP85/POM121/TPR/VPS37B/VPS37C/DYNLT1/KPNA3/NUP43/XPO1	13
BP	GO:1902579	multi-organism localization	13/1432	61/18670	0.000610792	0.0158269	0.0136386	KPNA6/KPNB1/NUP50/NUP62/NUP85/POM121/TPR/VPS37B/VPS37C/DYNLT1/KPNA3/NUP43/XPO1	13
BP	GO:0002756	MyD88-independent toll-like receptor signaling pathway	9/1432	33/18670	0.000638197	0.0164608	0.0141849	CD14/IKBKB/IKBKG/TICAM1/TLR6/BIRC2/CHUK/PRKCE/UBE2D2	9
BP	GO:0008088	axo-dendritic transport	14/1432	69/18670	0.000646379	0.0165953	0.0143009	AP3B1/AP3D1/APP/DYNC1H1/FLOT2/SPG7/TERF2/AP3M1/ARL8B/BLOC1S1/HNRNPU/SFPQ/SNAPIN/TRAK2	14
BP	GO:0030042	actin filament depolymerization	12/1432	54/18670	0.000658852	0.0167428	0.0144279	ADD1/CAPZA1/CAPZB/CFL1/GSN/PLEK/SPTAN1/WDR1/CAPG/CAPZA2/DSTN/LMOD3	12
BP	GO:0072384	organelle transport along microtubule	16/1432	85/18670	0.000659258	0.0167428	0.0144279	AP3B1/AP3D1/BICD2/DYNC1H1/LAMP1/MAP1B/MAP1S/NDE1/SYNE2/AP3M1/BLOC1S1/LRPPRC/RAB6A/SNAPIN/TRAK2/VAMP7	16
BP	GO:0032481	positive regulation of type I interferon production	15/1432	77/18670	0.000661096	0.0167428	0.0144279	CD14/CREBBP/IFI16/NFKB1/PLCG2/RELA/STAT6/SYK/TICAM1/XRCC6/CHUK/LRRFIP1/POLR2H/PTPN11/XRCC5	15
BP	GO:0046916	cellular transition metal ion homeostasis	19/1432	110/18670	0.000664675	0.0167576	0.0144407	ACO1/AP3D1/APP/ATP6AP1/ATP6V0D1/FTH1/HMOX1/SLC11A1/ABCB7/ATP6V1G1/CAND1/ISCU/MT2A/NDFIP1/S100A9/SLC11A2/SLC30A7/SLC30A9/TFRC	19
BP	GO:1902600	proton transmembrane transport	25/1432	163/18670	0.000669257	0.0167974	0.014475	ATP2A2/ATP6AP1/ATP6V0A1/ATP6V0D1/ATP6V1H/COX6B1/MFSD3/SLC15A3/SLC25A3/SLC9A1/SPHK2/TCIRG1/ATP6V0B/ATP6V1D/ATP6V1E1/ATP6V1G1/COX6A1/COX6C/COX7A2/COX7B/COX7C/NDUFA4/SLC11A2/SLC9A3R1/TMSB4X	25
BP	GO:0007035	vacuolar acidification	7/1432	21/18670	0.00068554	0.0170133	0.014661	ATP6V0A1/ATP6V0D1/ATP6V1H/GRN/SLC11A1/TCIRG1/SNAPIN	7
BP	GO:0036344	platelet morphogenesis	7/1432	21/18670	0.00068554	0.0170133	0.014661	ACTN1/CASP9/MYH9/NBEAL2/PTPN6/WDR1/PTPN11	7
BP	GO:0006623	protein targeting to vacuole	10/1432	40/18670	0.000687289	0.0170133	0.014661	AP3B1/AP3D1/MON1B/SORL1/VPS37B/VPS37C/AP3M1/GNPTAB/VAMP7/VPS4A	10
BP	GO:0042594	response to starvation	28/1432	191/18670	0.000690014	0.0170133	0.014661	ADM/ATG7/CBL/CLEC16A/COMT/GAS6/HMGCL/IFI16/KIAA1324/LRRK2/MAPK1/MAPK3/MTMR3/NFE2L2/RALB/SH3GLB1/ULK1/WIPI1/DAP/DNAJC15/EIF2S1/FOXO1/GABARAP/HIGD1A/MAP1LC3B/PRKAA1/RRAGA/SESN1	28
BP	GO:0030041	actin filament polymerization	27/1432	182/18670	0.000707816	0.0173756	0.0149733	ADD1/ARPC1B/CAPZA1/CAPZB/CDC42EP2/CDC42EP4/CORO1A/CORO7/GAS7/GRB2/GSN/MYADM/PFN1/PRKCD/SPIRE1/SPTAN1/WAS/CAPG/CAPZA2/GMFG/HAX1/LMOD3/MAGEL2/PRKCE/RAC1/TMSB4X/WASL	27
BP	GO:0071166	ribonucleoprotein complex localization	21/1432	128/18670	0.000719965	0.0175967	0.0151638	CPSF1/DDX19B/EIF4A3/IWS1/NUP50/NUP62/NUP85/NXF1/POM121/PRPF31/RRS1/THOC5/TPR/TSC1/U2AF2/EIF5A/FYTTD1/NUP43/RPS15/SRRM1/XPO1	21
BP	GO:0006890	retrograde vesicle-mediated transport, Golgi to endoplasmic reticulum	16/1432	86/18670	0.000753308	0.0183316	0.0157971	ARCN1/ARF3/ARFGAP2/BICD2/COPB2/COPE/ERGIC3/SCYL1/SURF4/TAPBP/ARF4/COPB1/KIF2A/RAB6A/SEC22B/TMED2	16
BP	GO:0002262	myeloid cell homeostasis	23/1432	147/18670	0.000814967	0.0195901	0.0168816	ADD1/DNASE2/HMOX1/ITPKB/KLF13/LYN/MAPK14/NCSTN/PIK3CD/PRMT1/SH2B3/STAT3/ACVR2A/ARNT/CEBPG/HSPA9/IKZF1/ISG15/RPS14/RPS17/RPS24/SLC11A2/TMEM14C	23
BP	GO:0001767	establishment of lymphocyte polarity	5/1432	11/18670	0.000822524	0.0195901	0.0168816	DOCK2/FLOT2/GSN/MYH9/SNX27	5
BP	GO:1900102	negative regulation of endoplasmic reticulum unfolded protein response	5/1432	11/18670	0.000822524	0.0195901	0.0168816	PPP1R15A/PTPN1/WFS1/BFAR/DNAJB9	5
BP	GO:1902563	regulation of neutrophil activation	5/1432	11/18670	0.000822524	0.0195901	0.0168816	ABR/CD300A/GRN/ITGB2/SYK	5
BP	GO:1905245	regulation of aspartic-type peptidase activity	5/1432	11/18670	0.000822524	0.0195901	0.0168816	EPHA4/GRN/LYN/PICALM/SORL1	5
BP	GO:0001819	positive regulation of cytokine production	55/1432	464/18670	0.000830448	0.0196565	0.0169388	ADAM8/APP/CD14/CD4/CREBBP/CYBA/FCN1/FFAR2/HMOX1/IFI16/IL17RA/IL1RN/IL6R/KPNA6/LILRA2/LILRB2/LRRK2/MAPK14/MAPK3/MNDA/NFKB1/NLRP3/NLRX1/NOD2/PANX2/PLCG2/RARA/RELA/SEC14L1/SLC11A1/STAT3/STAT6/SYK/TICAM1/TLR1/TLR6/TMF1/TRAF6/TYROBP/XRCC6/APPL1/ARNT/BIRC2/CEBPG/CHUK/CYBB/DDX1/LRRFIP1/LSM14A/NPLOC4/PIK3R1/POLR2H/PTPN11/PUM2/XRCC5	55
BP	GO:0009311	oligosaccharide metabolic process	11/1432	48/18670	0.000832339	0.0196565	0.0169388	FBP1/HEXB/IDUA/MAN2B1/MAN2B2/MAN2C1/MANBA/MGAM/ST3GAL2/B4GALT1/MPDU1	11
BP	GO:0006879	cellular iron ion homeostasis	13/1432	63/18670	0.000843817	0.0198439	0.0171003	ACO1/ATP6AP1/ATP6V0D1/FTH1/HMOX1/SLC11A1/ABCB7/ATP6V1G1/CAND1/ISCU/NDFIP1/SLC11A2/TFRC	13
BP	GO:0006892	post-Golgi vesicle-mediated transport	18/1432	104/18670	0.000888435	0.0208057	0.0179291	AP1G1/AP3D1/ARF3/C16orf70/CORO7/CSK/GAK/GGA3/LAMP1/MYO5A/SCAMP2/SEC16A/SORL1/SYS1/VPS52/WIPI1/ARF4/VAMP7	18
BP	GO:0090383	phagosome acidification	8/1432	28/18670	0.000908954	0.0211976	0.0182668	ATP6V0A1/ATP6V0D1/ATP6V1H/TCIRG1/ATP6V0B/ATP6V1D/ATP6V1E1/ATP6V1G1	8
BP	GO:1902905	positive regulation of supramolecular fiber organization	29/1432	204/18670	0.000923508	0.0214476	0.0184823	APP/ARPC1B/CDC42EP2/CDC42EP4/CFL1/CORO1A/DCTN1/GRB2/GSN/KATNB1/MAP1B/PFN1/PLEK/S100A10/SPIRE1/TSC1/WAS/WDR1/CD47/DSTN/GMFG/ITGB1BP1/LMOD3/MAGEL2/NF2/PAK1/PRKCE/RAC1/WASL	29
BP	GO:0002474	antigen processing and presentation of peptide antigen via MHC class I	17/1432	96/18670	0.00093684	0.0216371	0.0186455	BCAP31/CYBA/HLA-B/IKBKB/IKBKG/NCF1/NCF4/PSMA5/PSMB2/TAPBP/TAPBPL/CALR/CANX/CHUK/CYBB/PSMB5/SEC22B	17
BP	GO:0005980	glycogen catabolic process	7/1432	22/18670	0.000939398	0.0216371	0.0186455	CALM1/PGM1/PHKA2/PPP1CA/PYGL/PPP1CB/STBD1	7
BP	GO:0051098	regulation of binding	46/1432	373/18670	0.00094516	0.0216806	0.018683	ACTB/ADD1/ANKRD33/ANXA2/APP/CSNK1E/CTSZ/EIF4A3/EIF4G1/EPHA4/GPSM1/GTF2F1/HMOX1/IFI16/LRRK2/MAPK3/MARK2/MMP9/PLAUR/PPP1CA/PRKCD/RALB/RARA/S100A10/SORL1/TICAM1/TRAF6/CEBPG/CFHR2/DPH3/EIF2S1/GZMA/ITGB1BP1/MDFI/NUCKS1/PAX7/PEX19/PLK1/RPL11/SNAPIN/SYAP1/TAF10/TDG/TMSB4X/TXN/ZFP90	46
BP	GO:0034101	erythrocyte homeostasis	20/1432	122/18670	0.000962441	0.0219869	0.018947	ADD1/DNASE2/HMOX1/KLF13/LYN/MAPK14/PRMT1/SH2B3/STAT3/ACVR2A/ARNT/CEBPG/HSPA9/IKZF1/ISG15/RPS14/RPS17/RPS24/SLC11A2/TMEM14C	20
BP	GO:1902903	regulation of supramolecular fiber organization	44/1432	353/18670	0.000970726	0.022086	0.0190324	ADD1/AKAP13/APP/ARPC1B/CAPZA1/CAPZB/CDC42EP2/CDC42EP4/CFL1/CORO1A/DCTN1/GRB2/GSN/KATNB1/MAP1B/MAP1S/MID1IP1/MYADM/PFN1/PLEK/PRKCD/S100A10/SLC9A1/SPIRE1/SPTAN1/TSC1/WAS/WDR1/CAPG/CAPZA2/CD47/DSTN/GMFG/HAX1/ITGB1BP1/LMOD3/MAGEL2/NF2/PAK1/PIK3R1/PRKCE/RAC1/TMSB4X/WASL	44
BP	GO:1903900	regulation of viral life cycle	23/1432	149/18670	0.000984795	0.0223154	0.01923	ANXA2/CD4/CHMP2A/FCN1/GSN/IFI16/KPNA6/NOTCH1/PABPC1/PPIE/SETDB1/TRIM26/TRIM8/VPS37B/FAM111A/IFI27/IFIT5/IFITM1/ISG15/NUCKS1/PDE12/TRIM13/VPS4A	23
BP	GO:0043488	regulation of mRNA stability	26/1432	177/18670	0.00102069	0.0230355	0.0198506	ANP32A/EIF4G1/HNRNPD/MAPK14/METTL3/PABPC1/PRKCD/PSMA5/PSMB2/RBM10/SLC11A1/VIM/YWHAB/ANGEL2/CARHSP1/CNOT6L/HNRNPU/IGF2BP3/PAIP1/PDE12/PSMB5/PUM2/SERBP1/SET/TARDBP/XPO1	26
BP	GO:0043087	regulation of GTPase activity	56/1432	479/18670	0.00103744	0.0233195	0.0200953	ABR/ARFGAP2/ARHGAP1/ARHGAP25/ARHGAP30/ARHGAP4/ARHGAP9/ARHGDIA/ARHGDIB/ARHGEF11/CDC42EP2/DENND1A/DOCK2/DOCK5/DVL3/EPHA4/F11R/FGD3/GIT2/GPSM1/LRRK2/MAP4K4/NUP50/PICALM/PLXNC1/RANBP1/RANBP3/RASGRP2/RHOG/RUNDC1/S100A10/SBF1/SEC23B/SEMA4D/SGSM1/SGSM2/SIPA1/TAGAP/TBC1D2/TNK2/TSC1/TSC2/ADPRH/ARHGEF12/CCL20/CHML/CORO1C/DYNLT1/ITGB1BP1/PDE6D/RAP1GDS1/RAPGEF6/RASGRP3/TBC1D15/TBC1D16/TMED2	56
BP	GO:1903311	regulation of mRNA metabolic process	41/1432	324/18670	0.00105973	0.0237253	0.020445	AHCYL1/ANP32A/EIF4G1/HNRNPD/IWS1/MAPK14/METTL3/PABPC1/PAF1/PRKCD/PSMA5/PSMB2/RBM10/RBM42/SAFB2/SF3B4/SLC11A1/SUPT5H/TNRC6B/U2AF2/VIM/YWHAB/ZC3H3/ANGEL2/BARD1/CARHSP1/CNOT6L/HNRNPU/IGF2BP3/MBNL1/PAIP1/PAPOLA/PDE12/PSMB5/PUM2/RBM15/RBM17/SERBP1/SET/TARDBP/XPO1	41
BP	GO:0099111	microtubule-based transport	27/1432	187/18670	0.00107567	0.0239862	0.0206699	AP3B1/AP3D1/APP/BICD2/DYNC1H1/FLOT2/KIAA0556/LAMP1/MAP1B/MAP1S/NDE1/ROPN1L/SPG7/SYNE2/TERF2/AP3M1/ARL8B/BLOC1S1/DYNLRB2/HNRNPU/LRPPRC/RAB6A/SFPQ/SNAPIN/SPA17/TRAK2/VAMP7	27
BP	GO:0031098	stress-activated protein kinase signaling cascade	40/1432	315/18670	0.00113327	0.0249005	0.0214577	APP/AXIN1/CCM2/DUSP22/DVL3/EPHA4/IGF1R/IKBKB/IKBKG/IL1RN/LTBR/LYN/MAP3K3/MAP4K4/MAPK1/MAPK14/MAPK3/MAPK8IP1/NCF1/NCOR1/NFKB1/NOD2/PRMT1/PTPN1/SDCBP/SYK/TLR6/TRAF6/CHUK/DUSP19/FOXO1/FZD7/GADD45B/HMGCR/NRK/PAK1/PJA2/RAP2A/TRIB1/UBE2N	40
BP	GO:0051235	maintenance of location	40/1432	315/18670	0.00113327	0.0249005	0.0214577	ABHD5/ANXA5/AP3D1/CALM1/CD4/CORO1A/CYBA/DYSF/EHD1/FFAR2/FTH1/GPAA1/GSN/HEXB/KEAP1/LYN/MYO5A/NFKB1/NTSR1/PLCB2/PLCG2/PTPN6/SORL1/TPCN2/YWHAB/ALKBH7/BARD1/CALR/DMD/GSTO1/HNRNPU/MDFI/NRIP1/PRKCE/S100A9/SLC25A23/SLC30A7/TAPT1/TMSB4X/TXN	40
BP	GO:0032436	positive regulation of proteasomal ubiquitin-dependent protein catabolic process	15/1432	81/18670	0.00114337	0.0249005	0.0214577	BCAP31/CHFR/CSNK1D/CSNK1E/HERPUD1/KEAP1/LRRK2/NFE2L2/USP5/NUB1/PLK1/RBX1/TRIB1/UBQLN1/ZFAND2A	15
BP	GO:0034109	homotypic cell-cell adhesion	15/1432	81/18670	0.00114337	0.0249005	0.0214577	ACTB/CD99L2/GAS6/GNAS/ILK/LYN/MYH9/PLEK/PRKCD/PTPN6/SH2B3/SYK/TLN1/CLIC1/FGA	15
BP	GO:0055072	iron ion homeostasis	15/1432	81/18670	0.00114337	0.0249005	0.0214577	ACO1/ATP6AP1/ATP6V0D1/FTH1/HMOX1/PICALM/SLC11A1/ABCB7/ATP6V1G1/CAND1/ISCU/NDFIP1/NEO1/SLC11A2/TFRC	15
BP	GO:1903533	regulation of protein targeting	15/1432	81/18670	0.00114337	0.0249005	0.0214577	CSNK2A2/ITGB2/LRRK2/NUCB1/RAC2/SH3GLB1/UBE2L3/FIS1/HAX1/ITGB1BP1/LEPROT/PAK1/PRKAA1/UBL5/VAMP7	15
BP	GO:1900542	regulation of purine nucleotide metabolic process	19/1432	115/18670	0.00115826	0.025127	0.0216529	APP/ENO1/FBP1/NUP50/NUP62/NUP85/PDK3/PDPR/PFKFB4/PGAM1/POM121/RCVRN/SPHK2/STAT3/TPR/ARNT/NUP43/PRKAA1/TMSB4X	19
BP	GO:0035666	TRIF-dependent toll-like receptor signaling pathway	8/1432	29/18670	0.00117174	0.0253213	0.0218204	CD14/IKBKB/IKBKG/TICAM1/TLR6/BIRC2/CHUK/UBE2D2	8
BP	GO:2001243	negative regulation of intrinsic apoptotic signaling pathway	17/1432	98/18670	0.00118854	0.0255855	0.0220481	BID/ENO1/HERPUD1/LRRK2/MAPK8IP1/MMP9/NFE2L2/PLAUR/PTPN1/SOD2/TRAP1/WFS1/CREB3/NDUFA13/NDUFS3/TRIAP1/TXNDC12	17
BP	GO:0055076	transition metal ion homeostasis	21/1432	133/18670	0.00119524	0.0256313	0.0220875	ACO1/AP3D1/APP/ATP6AP1/ATP6V0D1/FTH1/HMOX1/PICALM/SLC11A1/ABCB7/ATP6V1G1/CAND1/ISCU/MT2A/NDFIP1/NEO1/S100A9/SLC11A2/SLC30A7/SLC30A9/TFRC	21
BP	GO:0010970	transport along microtubule	24/1432	161/18670	0.00127261	0.0271863	0.0234276	AP3B1/AP3D1/APP/BICD2/DYNC1H1/FLOT2/LAMP1/MAP1B/MAP1S/NDE1/SPG7/SYNE2/TERF2/AP3M1/ARL8B/BLOC1S1/DYNLRB2/HNRNPU/LRPPRC/RAB6A/SFPQ/SNAPIN/TRAK2/VAMP7	24
BP	GO:0033673	negative regulation of kinase activity	34/1432	257/18670	0.0012837	0.0271931	0.0234334	CBL/CD300A/CSK/DUSP22/IGF1R/ILK/LYN/MAPK8IP1/NUP62/PPP2R1A/PRDX3/PRKCD/PTPN1/PTPN6/SH2B3/SORL1/STK38/TSC2/CBLB/CORO1C/DUSP19/GADD45B/GMFG/HMGCR/HNRNPU/ITGB1BP1/NF2/PLK1/PPP2R5A/PTK6/SOCS1/TRIB1/VPS25/YWHAG	34
BP	GO:0002220	innate immune response activating cell surface receptor signaling pathway	19/1432	116/18670	0.00128766	0.0271931	0.0234334	CREBBP/FCN1/FFAR2/ICAM3/IKBKB/IKBKG/LILRA2/LYN/NFKB1/PLCG2/PRKCD/PSMA5/PSMB2/RELA/SYK/TRAF6/CHUK/PAK1/PSMB5	19
BP	GO:0030837	negative regulation of actin filament polymerization	12/1432	58/18670	0.00128855	0.0271931	0.0234334	ADD1/CAPZA1/CAPZB/GSN/MYADM/PFN1/PRKCD/SPTAN1/CAPG/CAPZA2/LMOD3/TMSB4X	12
BP	GO:1903039	positive regulation of leukocyte cell-cell adhesion	30/1432	218/18670	0.00129236	0.0271931	0.0234334	ADAM8/AP3B1/AP3D1/CD4/CORO1A/CSK/FLOT2/GRB2/HLX/IL6R/ITGB2/ITPKB/LILRB2/LYN/NLRP3/NOD2/PTPN6/RARA/RELA/SYK/TRAF6/CBFB/CD47/EFNB2/PAK1/PIK3R1/PTPN11/RAC1/SOCS1/TFRC	30
BP	GO:0006828	manganese ion transport	5/1432	12/18670	0.00132127	0.0275938	0.0237786	ATP13A1/SLC11A1/TRPC7/SLC11A2/TRPC5	5
BP	GO:0060368	regulation of Fc receptor mediated stimulatory signaling pathway	5/1432	12/18670	0.00132127	0.0275938	0.0237786	CSK/LYN/APPL1/APPL2/CD47	5
BP	GO:0002831	regulation of response to biotic stimulus	48/1432	400/18670	0.00133297	0.0277348	0.0239002	ADAM8/AP1G1/CR1/CREBBP/CYBA/FCN1/FFAR2/GRN/ICAM3/IFI16/IKBKB/IKBKG/JAK1/LAMP1/LILRA2/LYN/MAPK3/METTL3/MNDA/NFKB1/NLRX1/PLCG2/PRKCD/PSMA5/PSMB2/PTPN1/PTPN6/RELA/RNF216/SEC14L1/SYK/TRAF6/XRCC6/APPL1/APPL2/BIRC2/CHUK/HERC5/LSM14A/NPLOC4/PAK1/PSMB5/PTPN11/PUM2/SFPQ/SOCS1/TRIB1/XRCC5	48
BP	GO:0030833	regulation of actin filament polymerization	24/1432	162/18670	0.00138784	0.0287693	0.0247917	ADD1/ARPC1B/CAPZA1/CAPZB/CDC42EP2/CDC42EP4/CORO1A/GRB2/GSN/MYADM/PFN1/PRKCD/SPIRE1/SPTAN1/WAS/CAPG/CAPZA2/GMFG/HAX1/LMOD3/MAGEL2/PRKCE/TMSB4X/WASL	24
BP	GO:0042110	T cell activation	54/1432	464/18670	0.00139926	0.028899	0.0249034	ADAM8/AP3B1/AP3D1/APBB1IP/CD300A/CD4/CORO1A/CR1/CSK/DOCK2/DUSP22/FLOT2/GRB2/GSN/HLX/IL6R/ITGAL/ITPKB/KIF13B/LCP1/LILRB2/LYN/MAPK8IP1/METTL3/MYH9/NCSTN/NLRP3/NOD2/PIK3CD/PTPN6/RAC2/RARA/SEMA4A/SLC11A1/STAT3/STAT6/SYK/TCIRG1/TRAF6/TSC1/WAS/AZI2/CBFB/CD47/EFNB2/EOMES/FZD7/PAK1/PIK3R1/PPP3CB/PTPN11/RAC1/SOCS1/TFRC	54
BP	GO:0051452	intracellular pH reduction	11/1432	51/18670	0.00141914	0.0290872	0.0250656	ATP6V0A1/ATP6V0D1/ATP6V1H/GRN/SLC11A1/TCIRG1/ATP6V0B/ATP6V1D/ATP6V1E1/ATP6V1G1/SNAPIN	11
BP	GO:0072666	establishment of protein localization to vacuole	11/1432	51/18670	0.00141914	0.0290872	0.0250656	AP3B1/AP3D1/MON1B/SORL1/VPS37B/VPS37C/AP3M1/GNPTAB/VAMP7/VPS25/VPS4A	11
BP	GO:0002758	innate immune response-activating signal transduction	19/1432	117/18670	0.00142916	0.0290872	0.0250656	CREBBP/FCN1/FFAR2/ICAM3/IKBKB/IKBKG/LILRA2/LYN/NFKB1/PLCG2/PRKCD/PSMA5/PSMB2/RELA/SYK/TRAF6/CHUK/PAK1/PSMB5	19
BP	GO:0006140	regulation of nucleotide metabolic process	19/1432	117/18670	0.00142916	0.0290872	0.0250656	APP/ENO1/FBP1/NUP50/NUP62/NUP85/PDK3/PDPR/PFKFB4/PGAM1/POM121/RCVRN/SPHK2/STAT3/TPR/ARNT/NUP43/PRKAA1/TMSB4X	19
BP	GO:1990778	protein localization to cell periphery	40/1432	319/18670	0.00143972	0.0290986	0.0250754	ACTB/ANXA2/C16orf70/CSK/F11R/FLOT2/GAK/GAS6/GGA3/GORASP1/IKBKB/MYADM/MYO5A/PACS1/PICALM/RHOG/S100A10/SEC16A/SYS1/TMEM88/TNFRSF1A/APPL1/CDH2/DENND4C/EFR3A/GPC6/ITGA3/ITGB1BP1/PIK3R1/PLK1/PPP2R5A/PRKCE/RAB11A/RAP2A/RAPGEF6/SLC9A3R1/SYTL2/TMED2/VAMP7/VPS4A	40
BP	GO:0070302	regulation of stress-activated protein kinase signaling cascade	32/1432	239/18670	0.00144011	0.0290986	0.0250754	APP/AXIN1/DUSP22/DVL3/EPHA4/IGF1R/IL1RN/LTBR/LYN/MAP3K3/MAP4K4/MAPK1/MAPK3/MAPK8IP1/NCF1/NCOR1/NOD2/PRMT1/PTPN1/SDCBP/SYK/TLR6/TRAF6/DUSP19/FOXO1/FZD7/GADD45B/HMGCR/NRK/PAK1/PJA2/RAP2A	32
BP	GO:0007080	mitotic metaphase plate congression	10/1432	44/18670	0.00151933	0.0304452	0.0262358	CHMP2A/KIFC1/KPNB1/NUP62/RRS1/CDC23/HNRNPU/MIS12/RAB11A/VPS4A	10
BP	GO:0044091	membrane biogenesis	10/1432	44/18670	0.00151933	0.0304452	0.0262358	ANXA2/FLOT2/GAK/NLGN3/PACSIN2/PEX16/PICALM/PSAP/S100A10/CDH2	10
BP	GO:0002479	antigen processing and presentation of exogenous peptide antigen via MHC class I, TAP-dependent	14/1432	75/18670	0.00152308	0.0304452	0.0262358	CYBA/HLA-B/IKBKB/IKBKG/NCF1/NCF4/PSMA5/PSMB2/TAPBP/CALR/CHUK/CYBB/PSMB5/SEC22B	14
BP	GO:0042108	positive regulation of cytokine biosynthetic process	13/1432	67/18670	0.00153646	0.0304949	0.0262787	APP/CD4/HMOX1/RELA/STAT3/SYK/TICAM1/TLR1/TLR6/TRAF6/TYROBP/CEBPG/CYBB	13
BP	GO:0042274	ribosomal small subunit biogenesis	13/1432	67/18670	0.00153646	0.0304949	0.0262787	RRS1/TBL3/UTP3/UTP6/EMG1/RPS10/RPS14/RPS15/RPS17/RPS21/RPS24/RPS27/RPS27L	13
BP	GO:0055067	monovalent inorganic cation homeostasis	23/1432	154/18670	0.00154848	0.0304989	0.0262822	ATP6AP1/ATP6V0A1/ATP6V0D1/ATP6V1H/COMT/GNAI2/GRN/LRRK2/MAPK1/MAPK3/SLC11A1/SLC12A9/SLC9A1/TCIRG1/TM9SF4/TMEM175/ATP6V0B/ATP6V1D/ATP6V1E1/ATP6V1G1/SLC4A7/SNAPIN/SNX5	23
BP	GO:0010256	endomembrane system organization	52/1432	445/18670	0.00155406	0.0304989	0.0262822	AP3D1/ATP2A2/BIN2/CHMP2A/CSNK1D/DCTN1/DYM/DYSF/GAK/GORASP1/GSN/LRRK2/MAPK1/MAPK3/MYH9/MYO5A/NEK6/PACSIN2/PPP2R1A/PRKCD/PSAP/SEC16A/SH3GLB1/STX16/SURF4/TJAP1/TMED4/TMEM43/TMF1/TRAM2/VPS33B/VPS37B/VPS37C/BLOC1S1/CORO1C/FBXW8/LEMD3/LMAN2L/NPLOC4/PLK1/PPP2R2A/PTPRN/RAB11A/SERP1/TARDBP/TBPL1/TMED2/TOR1A/VPS25/VPS4A/WASL/XKR6	52
BP	GO:0043243	positive regulation of protein-containing complex disassembly	9/1432	37/18670	0.00155846	0.0304989	0.0262822	CFL1/CLEC16A/IGF1R/KATNB1/PLEK/WDR1/DSTN/EIF5A/EIF5A2	9
BP	GO:0071276	cellular response to cadmium ion	9/1432	37/18670	0.00155846	0.0304989	0.0262822	GSN/HMOX1/MAPK1/MAPK3/MMP9/NCF1/CHUK/CYBB/MT2A	9
BP	GO:0002431	Fc receptor mediated stimulatory signaling pathway	22/1432	145/18670	0.00157636	0.0307418	0.0264914	ACTB/ARPC1B/CSK/ELMO1/FCGR2A/GRB2/LYN/MAPK1/MAPK3/MYO1G/PLCG2/PRKCD/SYK/WAS/APPL1/APPL2/CD47/PAK1/PIK3R1/PRKCE/RAC1/WASL	22
BP	GO:1904951	positive regulation of establishment of protein localization	53/1432	456/18670	0.00158588	0.0308161	0.0265555	ADAM8/BCAP31/BID/CCT7/CCT8/CD14/CD33/CSNK2A2/DMAP1/FCN1/FFAR2/GAS6/IL17RA/ITGB2/LILRA2/LRRK2/MAPK1/MAPK14/MAPK3/NADK/NLRP3/NOD2/PANX2/PHPT1/PRKCD/PTPN23/RAC2/SEC16A/SH3GLB1/SORL1/SYK/TLR1/TM9SF4/TPR/UBE2L3/YWHAB/CHUK/FGA/FIS1/GLUD1/GZMB/ITGB1BP1/LEPROT/PAK1/PIK3R1/PPP3CB/PRKAA1/PRKCE/RAC1/SERP1/TARDBP/UBL5/YWHAG	53
BP	GO:0070304	positive regulation of stress-activated protein kinase signaling cascade	25/1432	173/18670	0.00159461	0.0308161	0.0265555	APP/AXIN1/DUSP22/DVL3/EPHA4/IL1RN/LTBR/LYN/MAP3K3/MAPK8IP1/NCF1/NOD2/PRMT1/PTPN1/SDCBP/SYK/TLR6/TRAF6/DUSP19/FZD7/GADD45B/HMGCR/NRK/PAK1/PJA2	25
BP	GO:0071426	ribonucleoprotein complex export from nucleus	20/1432	127/18670	0.00159669	0.0308161	0.0265555	CPSF1/DDX19B/EIF4A3/IWS1/NUP50/NUP62/NUP85/NXF1/POM121/RRS1/THOC5/TPR/TSC1/U2AF2/EIF5A/FYTTD1/NUP43/RPS15/SRRM1/XPO1	20
BP	GO:0031667	response to nutrient levels	57/1432	499/18670	0.00161635	0.0310884	0.0267901	ADM/ALPL/ATG7/CBL/CD4/CLEC16A/COMT/CYBA/EIF4G1/GAS6/GNAI2/GSN/HMGCL/HMOX1/IFI16/KIAA1324/LRRK2/MAP1B/MAPK1/MAPK3/MBD1/MTHFR/MTMR3/NAMPT/NFE2L2/NOD2/RALB/RARA/RELA/SETDB1/SH3GLB1/SORL1/SSH1/TRIM24/TSC1/ULK1/VDR/WIPI1/ADIPOR2/APPL2/BCL11A/CYBB/DAP/DNAJC15/EIF2S1/FIS1/FOXO1/GABARAP/GCLM/HIGD1A/HMGCR/MAP1LC3B/PRKAA1/RRAGA/SESN1/SLC27A4/TXN2	57
BP	GO:0050870	positive regulation of T cell activation	28/1432	202/18670	0.00164964	0.0311874	0.0268755	ADAM8/AP3B1/AP3D1/CD4/CORO1A/CSK/FLOT2/GRB2/HLX/IL6R/ITPKB/LILRB2/LYN/NLRP3/NOD2/PTPN6/RARA/SYK/TRAF6/CBFB/CD47/EFNB2/PAK1/PIK3R1/PTPN11/RAC1/SOCS1/TFRC	28
BP	GO:0042593	glucose homeostasis	32/1432	241/18670	0.00165133	0.0311874	0.0268755	ASPSCR1/CYBA/FFAR2/GAS6/IGF1R/LRP5L/MAP4K4/NADK/NCOA5/PDK3/PHPT1/POLG/PRCP/PYGL/SMARCA4/SMARCB1/STAT3/WFS1/ADIPOR2/APPL2/FIS1/FOXO1/GCLM/HMGCR/NUCKS1/PIK3R1/PPP3CB/PRKAA1/PRKCE/PTPN11/PTPRN/RAC1	32
BP	GO:0031579	membrane raft organization	7/1432	24/18670	0.00166461	0.0311874	0.0268755	ANXA2/DOCK2/FLOT2/GSN/MYADM/PACSIN2/S100A10	7
BP	GO:0043302	positive regulation of leukocyte degranulation	7/1432	24/18670	0.00166461	0.0311874	0.0268755	AP1G1/GAB2/ITGB2/LAMP1/SPHK2/SYK/VAMP7	7
BP	GO:0060396	growth hormone receptor signaling pathway	7/1432	24/18670	0.00166461	0.0311874	0.0268755	LYN/PTPN1/STAT3/STAT5A/STAT6/LEPROT/PIK3R1	7
BP	GO:0043487	regulation of RNA stability	26/1432	183/18670	0.00166606	0.0311874	0.0268755	ANP32A/EIF4G1/HNRNPD/MAPK14/METTL3/PABPC1/PRKCD/PSMA5/PSMB2/RBM10/SLC11A1/VIM/YWHAB/ANGEL2/CARHSP1/CNOT6L/HNRNPU/IGF2BP3/PAIP1/PDE12/PSMB5/PUM2/SERBP1/SET/TARDBP/XPO1	26
BP	GO:0045780	positive regulation of bone resorption	6/1432	18/18670	0.00167202	0.0311874	0.0268755	ADAM8/ATP6AP1/LTBP3/PPARGC1B/SYK/TFRC	6
BP	GO:0046852	positive regulation of bone remodeling	6/1432	18/18670	0.00167202	0.0311874	0.0268755	ADAM8/ATP6AP1/LTBP3/PPARGC1B/SYK/TFRC	6
BP	GO:0006998	nuclear envelope organization	11/1432	52/18670	0.00167722	0.0311874	0.0268755	CHMP2A/DCTN1/NEK6/PPP2R1A/TMEM43/LEMD3/PLK1/PPP2R2A/TARDBP/TOR1A/VPS4A	11
BP	GO:0099518	vesicle cytoskeletal trafficking	11/1432	52/18670	0.00167722	0.0311874	0.0268755	AP3B1/AP3D1/DYNC1H1/MYO5A/NDE1/AP3M1/BLOC1S1/SNAPIN/TRAK2/VAMP7/WASL	11
BP	GO:0042326	negative regulation of phosphorylation	54/1432	468/18670	0.00169391	0.0313934	0.0270529	CALM1/CBL/CD300A/CSK/CTDSP2/DUSP22/EIF4G1/FBP1/IGF1R/ILK/LRRK2/LYN/MAPK8IP1/MYADM/NCOR1/NUP62/PPP2R1A/PRDX3/PRKCD/PTPN1/PTPN6/SEMA4D/SH2B3/SORL1/STAT3/STK38/TSC2/CBLB/CORO1C/DMD/DNAJC15/DUSP19/EIF3A/FKBP8/FOXO1/GADD45B/GFRA2/GMFG/GPD1L/HMGCR/HNRNPU/ITGB1BP1/NF2/PDE12/PLK1/PPP2R5A/PTK6/SLC9A3R1/SOCS1/TARDBP/TERF2IP/TRIB1/VPS25/YWHAG	54
BP	GO:0007173	epidermal growth factor receptor signaling pathway	19/1432	119/18670	0.00175206	0.032364	0.0278894	APP/CBL/EPN1/GRB2/HIP1/MMP9/NCF1/NUP62/PLAUR/REPS2/SH3KBP1/ARF4/CBLB/IFI6/PIK3R1/PTK6/PTPN11/SNX5/VPS25	19
BP	GO:0033500	carbohydrate homeostasis	32/1432	242/18670	0.00176664	0.032526	0.0280289	ASPSCR1/CYBA/FFAR2/GAS6/IGF1R/LRP5L/MAP4K4/NADK/NCOA5/PDK3/PHPT1/POLG/PRCP/PYGL/SMARCA4/SMARCB1/STAT3/WFS1/ADIPOR2/APPL2/FIS1/FOXO1/GCLM/HMGCR/NUCKS1/PIK3R1/PPP3CB/PRKAA1/PRKCE/PTPN11/PTPRN/RAC1	32
BP	GO:0000045	autophagosome assembly	16/1432	93/18670	0.00178825	0.0328159	0.0282788	ATG4B/ATG7/KIAA1324/LRRK2/MTMR3/RALB/SH3GLB1/ULK1/WIPI1/ATG12/ATG4A/GABARAP/MAP1LC3B/SEC22B/TMEM41B/UBQLN1	16
BP	GO:0043304	regulation of mast cell degranulation	8/1432	31/18670	0.0018771	0.0343338	0.0295868	CD300A/GAB2/HMOX1/LYN/RAC2/SPHK2/SYK/VAMP7	8
BP	GO:0051258	protein polymerization	36/1432	283/18670	0.00188928	0.0344439	0.0296817	ADD1/ARPC1B/CAPZA1/CAPZB/CDC42EP2/CDC42EP4/CHMP2A/CKAP5/CORO1A/CORO7/CSNK1D/DCTN1/GAS7/GRB2/GSN/MAP1B/MID1IP1/MYADM/NDE1/PFN1/PRKCD/SPIRE1/SPTAN1/WAS/CAPG/CAPZA2/FGA/GMFG/HAX1/LMOD3/MAGEL2/PAK1/PRKCE/RAC1/TMSB4X/WASL	36
BP	GO:0046825	regulation of protein export from nucleus	9/1432	38/18670	0.00190519	0.0345092	0.0297379	GAS6/IWS1/TPR/BARD1/IFI27/PTPN11/TXN/UHMK1/XPO1	9
BP	GO:1900077	negative regulation of cellular response to insulin stimulus	9/1432	38/18670	0.00190519	0.0345092	0.0297379	NCOA5/PRKCD/PTPN1/RELA/TSC1/TSC2/APPL2/PRKAA1/SOCS1	9
BP	GO:0002573	myeloid leukocyte differentiation	28/1432	204/18670	0.00191285	0.0345362	0.0297612	ANXA2/APP/ATP6AP1/CD4/DHRS7B/FASN/GAB2/GNAS/IFI16/LILRB3/LTBR/LYN/MAPK14/MMP9/MYH9/OSCAR/PIK3CD/PPARGC1B/RARA/TCIRG1/THOC5/TRAF6/TYROBP/CLDN18/HAX1/PIK3R1/TFRC/TRIB1	28
BP	GO:1903829	positive regulation of cellular protein localization	40/1432	324/18670	0.00192282	0.0346046	0.0298202	BCAP31/BID/CCT7/CCT8/CSNK2A2/DMAP1/GAS6/ITGB2/MAPK1/MAPK14/MCRS1/NUP62/PRKCD/RAC2/RHOG/SEC16A/SH3GLB1/SORL1/SSH1/TM9SF4/TPR/TRIM8/TYROBP/UBE2L3/YWHAB/FIS1/GPD1L/GZMB/ITGA3/ITGB1BP1/LEPROT/PAK1/PIK3R1/PLK1/PRKAA1/PRKCE/RAB11A/TARDBP/UBL5/YWHAG	40
BP	GO:1903708	positive regulation of hemopoiesis	26/1432	185/18670	0.00194765	0.0349391	0.0301084	ADAM8/AP3B1/AP3D1/ATP6AP1/CD4/GAS6/GNAS/HLX/ITPKB/LILRB2/MAPK14/NLRP3/PPARGC1B/PRMT1/RARA/STAT3/SYK/TRAF6/TYROBP/ACVR2A/ARNT/CBFB/HAX1/ISG15/SOCS1/TRIB1	26
BP	GO:0043254	regulation of protein-containing complex assembly	50/1432	429/18670	0.00199774	0.0356395	0.0307119	ADD1/ARPC1B/BID/CAPZA1/CAPZB/CDC42EP2/CDC42EP4/CORO1A/DCTN1/EIF4G1/FSCN1/GRB2/GSN/GTF2H4/LCMT1/LCP1/LMO4/MAP1B/MEFV/MYADM/PFN1/PLEK/PRKCD/RALB/SH3GLB1/SORL1/SPIRE1/SPTAN1/SYK/TLR6/ULK1/WAS/BIRC2/CAND1/CAPG/CAPZA2/DNAJC15/GMFG/HAX1/LMOD3/MAGEL2/NAPB/PAK1/PRKCE/PTPN11/RAC1/RBX1/RPA3/TMSB4X/WASL	50
BP	GO:0009313	oligosaccharide catabolic process	5/1432	13/18670	0.00201216	0.0356395	0.0307119	HEXB/MAN2B1/MAN2B2/MAN2C1/MANBA	5
BP	GO:0035723	interleukin-15-mediated signaling pathway	5/1432	13/18670	0.00201216	0.0356395	0.0307119	CD4/GRB2/JAK1/STAT3/STAT5A	5
BP	GO:0071350	cellular response to interleukin-15	5/1432	13/18670	0.00201216	0.0356395	0.0307119	CD4/GRB2/JAK1/STAT3/STAT5A	5
BP	GO:0051222	positive regulation of protein transport	51/1432	440/18670	0.00203703	0.0359661	0.0309935	ADAM8/BCAP31/BID/CD14/CD33/CSNK2A2/DMAP1/FCN1/FFAR2/GAS6/IL17RA/ITGB2/LILRA2/LRRK2/MAPK1/MAPK14/MAPK3/NADK/NLRP3/NOD2/PANX2/PHPT1/PRKCD/PTPN23/RAC2/SEC16A/SH3GLB1/SORL1/SYK/TLR1/TM9SF4/TPR/UBE2L3/YWHAB/CHUK/FGA/FIS1/GLUD1/GZMB/ITGB1BP1/LEPROT/PAK1/PIK3R1/PPP3CB/PRKAA1/PRKCE/RAC1/SERP1/TARDBP/UBL5/YWHAG	51
BP	GO:0002433	immune response-regulating cell surface receptor signaling pathway involved in phagocytosis	21/1432	139/18670	0.00209905	0.0368287	0.0317368	ACTB/ARPC1B/ELMO1/FCGR2A/GRB2/LYN/MAPK1/MAPK3/MYO1G/PLCG2/PRKCD/SYK/WAS/APPL1/APPL2/CD47/PAK1/PIK3R1/PRKCE/RAC1/WASL	21
BP	GO:0038096	Fc-gamma receptor signaling pathway involved in phagocytosis	21/1432	139/18670	0.00209905	0.0368287	0.0317368	ACTB/ARPC1B/ELMO1/FCGR2A/GRB2/LYN/MAPK1/MAPK3/MYO1G/PLCG2/PRKCD/SYK/WAS/APPL1/APPL2/CD47/PAK1/PIK3R1/PRKCE/RAC1/WASL	21
BP	GO:0051348	negative regulation of transferase activity	36/1432	285/18670	0.00213333	0.0372004	0.0320571	CBL/CD300A/CSK/DUSP22/IGF1R/ILK/LYN/MAPK8IP1/NUP62/PHPT1/PPP2R1A/PRDX3/PRKCD/PTPN1/PTPN6/SH2B3/SORL1/STK38/TSC2/CBLB/CORO1C/DUSP19/GADD45B/GMFG/HMGCR/HNRNPU/ITGB1BP1/NF2/PLK1/PPP2R5A/PTK6/RPL11/SOCS1/TRIB1/VPS25/YWHAG	36
BP	GO:0042058	regulation of epidermal growth factor receptor signaling pathway	15/1432	86/18670	0.00213352	0.0372004	0.0320571	APP/CBL/EPN1/GRB2/HIP1/MMP9/NCF1/NUP62/PLAUR/SH3KBP1/CBLB/IFI6/PTK6/SNX5/VPS25	15
BP	GO:0022409	positive regulation of cell-cell adhesion	33/1432	255/18670	0.00215916	0.0373108	0.0321522	ADAM19/ADAM8/AP3B1/AP3D1/CD4/CORO1A/CSK/FLOT2/GRB2/HLX/IL6R/ITGB2/ITPKB/LILRB2/LYN/NLRP3/NOD2/PTPN23/PTPN6/RARA/RELA/SYK/TRAF6/CBFB/CD47/EFNB2/FGA/PAK1/PIK3R1/PTPN11/RAC1/SOCS1/TFRC	33
BP	GO:0071378	cellular response to growth hormone stimulus	7/1432	25/18670	0.00216068	0.0373108	0.0321522	LYN/PTPN1/STAT3/STAT5A/STAT6/LEPROT/PIK3R1	7
BP	GO:1900015	regulation of cytokine production involved in inflammatory response	10/1432	46/18670	0.00216992	0.0373108	0.0321522	CUEDC2/IL17RA/KPNA6/MAPK14/MEFV/NOD2/TICAM1/TLR6/APPL1/APPL2	10
BP	GO:0052547	regulation of peptidase activity	52/1432	452/18670	0.00217335	0.0373108	0.0321522	ADRM1/APLP2/APP/BCAP31/BID/CASP9/CAST/COL7A1/CR1/CST3/CSTB/CTSD/DAPK1/EPHA4/GAS6/GRN/GSN/HERPUD1/HIP1/IFI16/LYN/MAPK14/MAPK3/MEFV/MMP9/NLRP3/PDCD6/PICALM/PLAUR/PRDX3/RCN3/RENBP/SERPINA1/SERPINB8/SORL1/STAT3/SYK/TIMP1/TIMP2/BIRC2/DAP/FIS1/IFI6/NDUFA13/PRDX5/RPS27L/S100A9/SIAH2/TNFSF15/TRIAP1/UBE2Z/USP14	52
BP	GO:0016482	cytosolic transport	23/1432	158/18670	0.00217985	0.0373108	0.0321522	AP1G1/CORO1A/CORO7/DCTN1/GAK/LAMP1/LRRK2/MAPK1/MAPK3/PTPN23/SGSM2/SNX1/SORL1/STX16/SYS1/VPS52/WIPI1/MAGEL2/RAB6A/RHOBTB3/SNX5/TMEM87A/VPS29	23
BP	GO:0052126	movement in host environment	23/1432	158/18670	0.00217985	0.0373108	0.0321522	ANPEP/CBL/CD4/CHMP2A/CR1/F11R/FCN1/GAS6/GRB2/GSN/ITGA5/LAMP1/TRIM26/TRIM8/VPS37B/DYNLT1/EFNB2/IFITM1/KPNA3/NCAM1/TFRC/TRIM13/VPS4A	23
BP	GO:2000060	positive regulation of ubiquitin-dependent protein catabolic process	16/1432	95/18670	0.00224307	0.0382758	0.0329838	AXIN1/BCAP31/CHFR/CSNK1D/CSNK1E/HERPUD1/KEAP1/LRRK2/NFE2L2/USP5/NUB1/PLK1/RBX1/TRIB1/UBQLN1/ZFAND2A	16
BP	GO:0032930	positive regulation of superoxide anion generation	6/1432	19/18670	0.0022866	0.0389	0.0335217	CYBA/GNAI2/ITGB2/PRKCD/SYK/TYROBP	6
BP	GO:0046330	positive regulation of JNK cascade	21/1432	140/18670	0.00229529	0.0389295	0.0335471	APP/AXIN1/DUSP22/DVL3/EPHA4/IL1RN/LTBR/MAPK8IP1/NCF1/NOD2/PTPN1/SDCBP/SYK/TLR6/TRAF6/DUSP19/FZD7/GADD45B/NRK/PAK1/PJA2	21
BP	GO:0051090	regulation of DNA-binding transcription factor activity	50/1432	432/18670	0.00230862	0.0389571	0.0335709	ADAM8/APP/CRTC1/EGLN1/FLOT2/GAS6/HMOX1/IKBKB/IKBKG/ITGB2/KEAP1/MAPK1/MAPK14/MAPK3/NFKB1/NLRP3/NOD2/PIAS4/PPARGC1B/PRDX3/PRMT2/RELA/SMARCA4/SMARCB1/STAT3/SYK/TICAM1/TLR6/TRAF6/TRIM26/TRIM8/WFS1/CEBPG/CHUK/COMMD6/DAP/EOMES/GFI1/LRRFIP1/MDFI/RHEBL1/RIPK4/RWDD1/S100A9/TAX1BP1/TERF2IP/TMSB4X/TRIB1/TRIM13/UBE2N	50
BP	GO:0071709	membrane assembly	9/1432	39/18670	0.00231084	0.0389571	0.0335709	ANXA2/FLOT2/GAK/NLGN3/PACSIN2/PICALM/PSAP/S100A10/CDH2	9
BP	GO:0033006	regulation of mast cell activation involved in immune response	8/1432	32/18670	0.00233691	0.0391598	0.0337455	CD300A/GAB2/HMOX1/LYN/RAC2/SPHK2/SYK/VAMP7	8
BP	GO:0045453	bone resorption	12/1432	62/18670	0.00234972	0.0391598	0.0337455	ADAM8/ATP6AP1/CSK/LTBP3/PPARGC1B/RAC2/SYK/TCIRG1/TRAF6/CLDN18/RAC1/TFRC	12
BP	GO:0016999	antibiotic metabolic process	19/1432	122/18670	0.00235084	0.0391598	0.0337455	ACO1/ACO2/ALDH2/CYBA/ESD/GNPDA1/NAGK/PRDX3/RAC2/RENBP/ST3GAL1/STAT3/SULT1A2/CYBB/HBE1/HBM/NOXO1/PRDX5/RAC1	19
BP	GO:0046031	ADP metabolic process	19/1432	122/18670	0.00235084	0.0391598	0.0337455	AK5/ALDOA/APP/ENO1/FBP1/GALK1/NUP50/NUP62/NUP85/PFKFB4/PGAM1/PGM1/POM121/STAT3/TPR/AK3/ARNT/NUP43/PRKAA1	19
BP	GO:0043470	regulation of carbohydrate catabolic process	15/1432	87/18670	0.00239914	0.0398457	0.0343366	APP/FBP1/NUP50/NUP62/NUP85/PFKFB4/PGAM1/POM121/PPP1CA/STAT3/TPR/ARNT/NUP43/PPP1CB/PRKAA1	15
BP	GO:0008360	regulation of cell shape	22/1432	150/18670	0.0024431	0.0404176	0.0348295	ALDOA/ARHGEF18/BRWD3/CDC42EP2/CDC42EP4/CORO1A/FGD3/FMNL1/HEXB/ITGB2/MARK2/MYH9/PLXNC1/PRPF40A/RHOG/SEMA4A/SEMA4D/SH3KBP1/WDR1/BRWD1/RHOBTB3/SLC9A3R1	22
BP	GO:0032872	regulation of stress-activated MAPK cascade	31/1432	237/18670	0.00244802	0.0404176	0.0348295	APP/AXIN1/DUSP22/DVL3/EPHA4/IGF1R/IL1RN/LTBR/MAP3K3/MAP4K4/MAPK1/MAPK3/MAPK8IP1/NCF1/NCOR1/NOD2/PRMT1/PTPN1/SDCBP/SYK/TLR6/TRAF6/DUSP19/FOXO1/FZD7/GADD45B/HMGCR/NRK/PAK1/PJA2/RAP2A	31
BP	GO:0051100	negative regulation of binding	24/1432	169/18670	0.00247426	0.0407307	0.0350993	ACTB/ANKRD33/CSNK1E/CTSZ/EIF4A3/GPSM1/GTF2F1/HMOX1/IFI16/LRRK2/MAPK3/PPP1CA/PRKCD/RALB/SORL1/CFHR2/EIF2S1/GZMA/ITGB1BP1/MDFI/PEX19/TDG/TMSB4X/ZFP90	24
BP	GO:1905037	autophagosome organization	16/1432	96/18670	0.00250431	0.0411045	0.0354214	ATG4B/ATG7/KIAA1324/LRRK2/MTMR3/RALB/SH3GLB1/ULK1/WIPI1/ATG12/ATG4A/GABARAP/MAP1LC3B/SEC22B/TMEM41B/UBQLN1	16
BP	GO:0006446	regulation of translational initiation	14/1432	79/18670	0.00253772	0.04141	0.0356846	CDC123/EIF4B/EIF4G1/METTL3/PPP1CA/PPP1R15A/RXRA/TPR/DDX1/EIF2S1/EIF5B/MIF4GD/PAIP1/UHMK1	14
BP	GO:0042590	antigen processing and presentation of exogenous peptide antigen via MHC class I	14/1432	79/18670	0.00253772	0.04141	0.0356846	CYBA/HLA-B/IKBKB/IKBKG/NCF1/NCF4/PSMA5/PSMB2/TAPBP/CALR/CHUK/CYBB/PSMB5/SEC22B	14
BP	GO:0043303	mast cell degranulation	10/1432	47/18670	0.00257026	0.0416979	0.0359327	CBL/CD300A/GAB2/HMOX1/LYN/PIK3CD/RAC2/SPHK2/SYK/VAMP7	10
BP	GO:0090151	establishment of protein localization to mitochondrial membrane	10/1432	47/18670	0.00257026	0.0416979	0.0359327	BID/OXA1L/SAMM50/YWHAB/COX18/GZMB/NDUFA13/TIMM13/TOMM22/YWHAG	10
BP	GO:0045785	positive regulation of cell adhesion	47/1432	403/18670	0.00264238	0.0427439	0.0368341	ADAM19/ADAM8/AP3B1/AP3D1/APBB1IP/CD4/CORO1A/CSK/DOCK5/DYSF/EMILIN2/FLOT2/GRB2/HLX/IL6R/ILK/ITGA5/ITGB2/ITPKB/LILRB2/LYN/MAP4K4/MYADM/NLRP3/NOD2/PTPN23/PTPN6/RARA/RELA/S100A10/SYK/TRAF6/TSC1/CALR/CBFB/CD47/EFNB2/FGA/ITGA3/ITGB1BP1/PAK1/PIK3R1/PRKCE/PTPN11/RAC1/SOCS1/TFRC	47
BP	GO:0097479	synaptic vesicle localization	11/1432	55/18670	0.00268929	0.0432427	0.037264	AP3B1/AP3D1/LRRK2/NLGN3/PICALM/SYN1/AP3M1/BLOC1S1/CDH2/SNAPIN/TOR1A	11
BP	GO:0061013	regulation of mRNA catabolic process	27/1432	199/18670	0.00269102	0.0432427	0.037264	ANP32A/EIF4G1/HNRNPD/MAPK14/METTL3/PABPC1/PRKCD/PSMA5/PSMB2/RBM10/SLC11A1/TNRC6B/VIM/YWHAB/ANGEL2/CARHSP1/CNOT6L/HNRNPU/IGF2BP3/PAIP1/PDE12/PSMB5/PUM2/SERBP1/SET/TARDBP/XPO1	27
BP	GO:0042255	ribosome assembly	12/1432	63/18670	0.00270405	0.0432427	0.037264	MRPL20/RRS1/TRAF7/MRPL11/MRPL22/NIP7/RPL11/RPS10/RPS14/RPS15/RPS27/RPS27L	12
BP	GO:0097193	intrinsic apoptotic signaling pathway	36/1432	289/18670	0.00270412	0.0432427	0.037264	BCAP31/BID/CASP9/ENO1/HERPUD1/HMOX1/IFI16/LRRK2/MAPK8IP1/MMP9/NFE2L2/PIAS4/PLAUR/PPP1R15A/PRKCD/PTPN1/SOD2/STYXL1/TNFRSF1A/TRAP1/WFS1/CREB3/FIS1/HINT1/IFI6/NDUFA13/NDUFS3/PIK3R1/RPL11/RPS27L/S100A9/SFPQ/SLC9A3R1/TRIAP1/TXNDC12/UBQLN1	36
BP	GO:0038094	Fc-gamma receptor signaling pathway	21/1432	142/18670	0.00273451	0.0436042	0.0375755	ACTB/ARPC1B/ELMO1/FCGR2A/GRB2/LYN/MAPK1/MAPK3/MYO1G/PLCG2/PRKCD/SYK/WAS/APPL1/APPL2/CD47/PAK1/PIK3R1/PRKCE/RAC1/WASL	21
BP	GO:0051651	maintenance of location in cell	29/1432	219/18670	0.00276295	0.0438065	0.0377498	ANXA5/AP3D1/CALM1/CD4/CORO1A/CYBA/FTH1/GPAA1/GSN/LYN/MYO5A/NTSR1/PLCB2/PLCG2/PTPN6/SORL1/TPCN2/BARD1/CALR/DMD/GSTO1/HNRNPU/PRKCE/S100A9/SLC25A23/SLC30A7/TAPT1/TMSB4X/TXN	29
BP	GO:1905048	regulation of metallopeptidase activity	7/1432	26/18670	0.0027635	0.0438065	0.0377498	MAPK14/MAPK3/PICALM/SORL1/STAT3/TIMP1/TIMP2	7
BP	GO:0072583	clathrin-dependent endocytosis	9/1432	40/18670	0.00278219	0.0438065	0.0377498	AAK1/CLTA/GAK/HIP1/PICALM/PIP5K1C/TNK2/CANX/WASL	9
BP	GO:0032635	interleukin-6 production	23/1432	161/18670	0.0027862	0.0438065	0.0377498	APP/CSK/CYBA/GAS6/IL1RN/IL6R/LILRA2/LILRB2/NLRX1/NOD2/PTPN6/SPHK2/STAT3/SYK/TICAM1/TLR1/TLR6/TRAF6/TYROBP/AZI2/CAPN2/CD47/PTPN11	23
BP	GO:0002833	positive regulation of response to biotic stimulus	32/1432	249/18670	0.00278634	0.0438065	0.0377498	ADAM8/AP1G1/CREBBP/CYBA/FCN1/FFAR2/GRN/ICAM3/IFI16/IKBKB/IKBKG/LAMP1/LILRA2/LYN/MAPK3/MNDA/NFKB1/PLCG2/PRKCD/PSMA5/PSMB2/RELA/SYK/TRAF6/XRCC6/CHUK/LSM14A/PAK1/PSMB5/PUM2/SFPQ/XRCC5	32
BP	GO:0002888	positive regulation of myeloid leukocyte mediated immunity	8/1432	33/18670	0.0028805	0.0450277	0.0388021	GAB2/ITGB2/SPHK2/SYK/TICAM1/TYROBP/DDX1/VAMP7	8
BP	GO:0001678	cellular glucose homeostasis	22/1432	152/18670	0.00288814	0.0450277	0.0388021	CYBA/GAS6/IGF1R/LRP5L/MAP4K4/NADK/PDK3/PHPT1/POLG/SMARCA4/SMARCB1/FIS1/FOXO1/GCLM/HMGCR/NUCKS1/PIK3R1/PPP3CB/PRKAA1/PRKCE/PTPRN/RAC1	22
BP	GO:0051028	mRNA transport	22/1432	152/18670	0.00288814	0.0450277	0.0388021	BICD2/CPSF1/DDX19B/EIF4A3/IWS1/NUP50/NUP62/NUP85/NXF1/POM121/THOC5/TPR/U2AF2/ZC3H3/EIF5A/EIF5A2/FYTTD1/IGF2BP3/LRPPRC/NUP43/SRRM1/XPO1	22
BP	GO:0033044	regulation of chromosome organization	41/1432	342/18670	0.00292505	0.0451111	0.038874	CCT7/CCT8/EXOSC10/HMGA1/HNRNPD/IK/IWS1/LCMT1/LRRK2/MAP1S/MAPK1/MAPK3/MTHFR/NEK6/PAF1/PPHLN1/PPP1R10/PSMG2/SETDB1/SMARCB1/SPHK2/TERF2/TPR/AUTS2/CDC23/GFI1/HNRNPU/MIER1/MTF2/PAX7/PHF2/PLK1/RTEL1/SET/SFPQ/TERF2IP/TRIP12/UBE2N/XRCC5/ZNF451/ZNHIT1	41
BP	GO:0006896	Golgi to vacuole transport	5/1432	14/18670	0.00293379	0.0451111	0.038874	AP1G1/AP3D1/GAK/LAMP1/VPS52	5
BP	GO:0036295	cellular response to increased oxygen levels	5/1432	14/18670	0.00293379	0.0451111	0.038874	ATG7/ATP6AP1/ATP6V0D1/ATP6V1G1/FOXO1	5
BP	GO:0060397	growth hormone receptor signaling pathway via JAK-STAT	5/1432	14/18670	0.00293379	0.0451111	0.038874	LYN/PTPN1/STAT3/STAT5A/STAT6	5
BP	GO:0070672	response to interleukin-15	5/1432	14/18670	0.00293379	0.0451111	0.038874	CD4/GRB2/JAK1/STAT3/STAT5A	5
BP	GO:1903747	regulation of establishment of protein localization to mitochondrion	13/1432	72/18670	0.00300647	0.0458701	0.0395281	BID/CSNK2A2/LRRK2/RAC2/SH3GLB1/UBE2L3/YWHAB/GZMB/HAX1/LEPROT/PRKAA1/UBL5/YWHAG	13
BP	GO:0002279	mast cell activation involved in immune response	10/1432	48/18670	0.00302761	0.0458701	0.0395281	CBL/CD300A/GAB2/HMOX1/LYN/PIK3CD/RAC2/SPHK2/SYK/VAMP7	10
BP	GO:2001233	regulation of apoptotic signaling pathway	47/1432	406/18670	0.00305526	0.0458701	0.0395281	ACAA2/BCAP31/BID/CSNK2A2/CTNNA1/ENO1/GNAI2/GSN/HERPUD1/HMOX1/LRRK2/LTBR/MAPK8IP1/MMP9/NFE2L2/PIAS4/PLAUR/PPP1CA/PPP2R1A/PRKCD/PTPN1/RELA/SLC25A5/SOD2/STYXL1/TRAF7/TRAP1/WFS1/YWHAB/CREB3/FGA/FIS1/GCLM/GZMB/HIGD1A/IFI6/NDUFA13/NDUFS3/RPL11/S100A9/SFPQ/SIAH2/SLC9A3R1/TRIAP1/TXNDC12/UBQLN1/YWHAG	47
BP	GO:0007006	mitochondrial membrane organization	20/1432	134/18670	0.00305587	0.0458701	0.0395281	ACAA2/BID/IMMT/OXA1L/SAMM50/SLC25A5/SLC9A1/SPG7/STAT3/YWHAB/ALKBH7/CHCHD3/CLN8/COX18/DYNLT1/GZMB/NDUFA13/TIMM13/TOMM22/YWHAG	20
BP	GO:0032816	positive regulation of natural killer cell activation	6/1432	20/18670	0.00305691	0.0458701	0.0395281	AP1G1/GAS6/IL6R/LAMP1/TICAM1/TYROBP	6
BP	GO:0039529	RIG-I signaling pathway	6/1432	20/18670	0.00305691	0.0458701	0.0395281	NLRX1/SEC14L1/BIRC2/LSM14A/NPLOC4/PUM2	6
BP	GO:0051016	barbed-end actin filament capping	6/1432	20/18670	0.00305691	0.0458701	0.0395281	ADD1/CAPZA1/CAPZB/GSN/CAPG/CAPZA2	6
BP	GO:1900017	positive regulation of cytokine production involved in inflammatory response	6/1432	20/18670	0.00305691	0.0458701	0.0395281	IL17RA/KPNA6/NOD2/TICAM1/TLR6/APPL1	6
BP	GO:1902236	negative regulation of endoplasmic reticulum stress-induced intrinsic apoptotic signaling pathway	6/1432	20/18670	0.00305691	0.0458701	0.0395281	HERPUD1/LRRK2/PTPN1/WFS1/CREB3/TXNDC12	6
BP	GO:0046579	positive regulation of Ras protein signal transduction	12/1432	64/18670	0.00310057	0.0464008	0.0399854	AKAP13/GRB2/ITPKB/LYN/MAP4K4/NOTCH1/RASGRP4/STK19/AUTS2/DYNLT1/RAC1/SHOC2	12
BP	GO:0032874	positive regulation of stress-activated MAPK cascade	24/1432	172/18670	0.00312427	0.0466308	0.0401836	APP/AXIN1/DUSP22/DVL3/EPHA4/IL1RN/LTBR/MAP3K3/MAPK8IP1/NCF1/NOD2/PRMT1/PTPN1/SDCBP/SYK/TLR6/TRAF6/DUSP19/FZD7/GADD45B/HMGCR/NRK/PAK1/PJA2	24
BP	GO:0030168	platelet activation	22/1432	153/18670	0.00313509	0.0466677	0.0402155	ACTB/GAS6/GNAS/ILK/LCP2/LYN/MAPK1/MAPK3/MYH9/PLCG2/PLEK/PRKCD/PTPN6/SH2B3/SYK/TLN1/TRPC7/CLIC1/FGA/PIK3R1/PRKCE/PTPN11	22
BP	GO:0034599	cellular response to oxidative stress	37/1432	302/18670	0.00316353	0.046928	0.0404397	ATG7/ATP2A2/CYBA/DAPK1/HMOX1/HNRNPD/LRRK2/MAPK1/MAPK3/MMP9/NCF1/NCF4/NFE2L2/PPARGC1B/PRDX3/PRKCD/PSAP/RELA/SOD2/STAT6/TLR6/TRAP1/TSC1/ARNT/CHUK/CYBB/EIF2S1/FOXO1/LANCL1/NCOA7/NUDT2/PRDX5/PRKAA1/RWDD1/SFPQ/TXN/UBQLN1	37
BP	GO:1903320	regulation of protein modification by small protein conjugation or removal	30/1432	231/18670	0.00316934	0.046928	0.0404397	AXIN1/CHFR/DYSF/GORASP1/HERPUD1/LRRK2/N4BP1/NOD2/PDCD6/PIAS4/RASSF5/RELA/TICAM1/TRAF6/U2AF2/UBE2L3/WFS1/ARNT/BIRC2/DCUN1D5/ISG15/NDFIP1/PLK1/PRKCE/RPL11/SIAH2/TRIP12/UBE2N/UBE3A/UBQLN1	30
BP	GO:0006405	RNA export from nucleus	20/1432	135/18670	0.00333521	0.0491241	0.0423322	CPSF1/DDX19B/EIF4A3/IWS1/NUP50/NUP62/NUP85/NXF1/POM121/RRS1/THOC5/TPR/TSC1/U2AF2/EIF5A/FYTTD1/NUP43/RPS15/SRRM1/XPO1	20
BP	GO:1903322	positive regulation of protein modification by small protein conjugation or removal	20/1432	135/18670	0.00333521	0.0491241	0.0423322	AXIN1/CHFR/GORASP1/LRRK2/NOD2/PDCD6/PIAS4/RASSF5/TICAM1/TRAF6/UBE2L3/WFS1/ARNT/BIRC2/DCUN1D5/NDFIP1/PLK1/UBE2N/UBE3A/UBQLN1	20
BP	GO:0006979	response to oxidative stress	51/1432	451/18670	0.00339155	0.0498228	0.0429343	APP/ATG7/ATP2A2/CYBA/DAPK1/EGLN1/HMOX1/HNRNPD/LRRK2/MAPK1/MAPK3/MMP9/MTF1/NCF1/NCF4/NFE2L2/PPARGC1B/PRDX3/PRKCD/PSAP/RELA/SOD2/STAT6/TLR6/TRAP1/TSC1/APTX/ARNT/CAPN2/CHUK/CLN8/CYBB/EIF2S1/FOXO1/GCLM/LANCL1/NCOA7/NUDT1/NUDT2/PRDX5/PRKAA1/PSMB5/PTPRN/RWDD1/SESN1/SFPQ/TOR1A/TXN/TXN2/UBE3A/UBQLN1	51
CC	GO:0030055	cell-substrate junction	79/1477	412/19717	5.98918e-15	2.36359e-12	1.61591e-12	ACTB/ACTN1/ADD1/ANXA5/APBB1IP/ARPC1B/CAPN1/CBL/CD99L2/CFL1/CTNNA1/CYBA/FLII/FLOT2/GAK/GIT2/GSN/HMGA1/ILK/ITGA5/ITGB2/JAK1/LASP1/LCP1/MAP4K4/MAPK1/MAPK3/MARCKS/MYH9/NCSTN/PABPC1/PACSIN2/PARVG/PFN1/PIP5K1C/PLAUR/RAC2/RHOG/SDCBP/SH3KBP1/SLC9A1/SNTB2/STX16/SVIL/SYNE2/TLN1/VIM/YWHAB/ZYX/AFAP1/CALR/CAPN2/CDH2/CORO1C/DCTN4/DMD/EFNB2/HSPA9/ITGA3/MDC1/MTF2/PAK1/PPP1CB/RAC1/RALA/RPL27/RPL30/RPL31/RPL7/RPL9…	79
CC	GO:0005925	focal adhesion	78/1477	405/19717	6.96198e-15	2.36359e-12	1.61591e-12	ACTB/ACTN1/ADD1/ANXA5/APBB1IP/ARPC1B/CAPN1/CBL/CD99L2/CFL1/CTNNA1/CYBA/FLII/FLOT2/GAK/GIT2/GSN/HMGA1/ILK/ITGA5/ITGB2/JAK1/LASP1/LCP1/MAP4K4/MAPK1/MAPK3/MARCKS/MYH9/NCSTN/PABPC1/PACSIN2/PARVG/PFN1/PIP5K1C/PLAUR/RAC2/RHOG/SDCBP/SH3KBP1/SLC9A1/SNTB2/STX16/SVIL/SYNE2/TLN1/VIM/YWHAB/ZYX/AFAP1/CALR/CAPN2/CDH2/CORO1C/DCTN4/EFNB2/HSPA9/ITGA3/MDC1/MTF2/PAK1/PPP1CB/RAC1/RALA/RPL27/RPL30/RPL31/RPL7/RPL9/RPS…	78
CC	GO:0005759	mitochondrial matrix	82/1477	469/19717	3.62421e-13	5.72011e-11	3.91066e-11	ACAA2/ACAD10/ACO2/ALDH2/BCKDK/COASY/DECR1/FASTKD5/FH/HARS2/HMGCL/IDH3B/LRRK2/MCAT/MDH2/MRPL20/OXA1L/PDK3/PDPR/PITRM1/PMPCB/POLG/PRDX3/RPUSD3/SLC25A5/SOD2/STYXL1/TOP3A/TRAP1/TST/TUFM/VDAC1/ABHD10/AK3/ALKBH7/BLOC1S1/CHCHD1/COQ5/CYP11A1/DBT/DLST/DNAJC15/GADD45GIP1/GFM1/GLUD1/GRPEL2/GRSF1/HSPA9/ISCU/LRPPRC/MCEE/MRPL11/MRPL13/MRPL14/MRPL15/MRPL17/MRPL21/MRPL22/MRPL36/MRPL40/MRPL42/MRPL46/MRPL50/MRPL54…	82
CC	GO:0034774	secretory granule lumen	64/1477	321/19717	3.75017e-13	5.72011e-11	3.91066e-11	ACTN1/ALDOA/ALOX5/ANXA2/APP/ARHGAP9/ARSA/ATG7/BIN2/C1orf35/CCT8/CFP/CRISPLD2/CSTB/CTSD/CTSZ/DNASE1L1/DOCK2/DYNC1H1/FCN1/FOLR3/GAS6/GHDC/GRN/GSN/HEXB/KPNB1/LYZ/MAN2B1/MAPK1/MAPK14/MNDA/NFKB1/NPC2/OSCAR/OSTF1/PDXK/PGAM1/PPIE/PRKCD/PSMA5/PTGES2/PTPN6/PYGL/QPCT/RNASET2/S100A11/SDCBP/SERPINA1/SPTAN1/TIMP1/TIMP2/XRCC6/CAND1/DYNLT1/FGA/GMFG/RNASE3/S100A9/S100P/SRP14/TMSB4X/TUBB/XRCC5	64
CC	GO:0005743	mitochondrial inner membrane	82/1477	473/19717	5.79397e-13	5.72011e-11	3.91066e-11	AURKAIP1/COQ9/COX6B1/FOXRED1/IMMT/LDHD/LRRK2/LYN/MRPL20/NDUFV1/OXA1L/PMPCB/SDHA/SFXN4/SLC25A1/SLC25A3/SLC25A44/SLC25A5/SPG7/SPHK2/STAT3/TOMM40/TRAP1/YME1L1/ABCB7/ACAD9/CHCHD1/CHCHD3/COQ10B/COQ5/COX18/COX6A1/COX6C/COX7A2/COX7B/COX7C/CYP11A1/DNAJC15/GHITM/GRPEL2/HIGD1A/IFI6/MRPL11/MRPL13/MRPL14/MRPL15/MRPL17/MRPL21/MRPL22/MRPL36/MRPL40/MRPL42/MRPL46/MRPL50/MRPL54/MRPS18C/MRPS21/MRPS22/MRPS23/MRPS28…	82
CC	GO:0101002	ficolin-1-rich granule	36/1477	124/19717	6.71334e-13	5.72011e-11	3.91066e-11	ALDOA/ALOX5/ATG7/BIN2/C1orf35/CAPN1/CCT8/CRISPLD2/CST3/CSTB/CTSD/CTSZ/FCN1/FTH1/GSN/KPNB1/MAPK1/MAPK14/MMP9/MNDA/OSTF1/PGAM1/PGM1/PPIE/PSMA5/PYGL/QPCT/SERPINA1/TIMP2/XRCC6/CAND1/DYNLT1/GMFG/KCMF1/SRP14/YPEL5	36
CC	GO:1904813	ficolin-1-rich granule lumen	36/1477	124/19717	6.71334e-13	5.72011e-11	3.91066e-11	ALDOA/ALOX5/ATG7/BIN2/C1orf35/CAPN1/CCT8/CRISPLD2/CST3/CSTB/CTSD/CTSZ/FCN1/FTH1/GSN/KPNB1/MAPK1/MAPK14/MMP9/MNDA/OSTF1/PGAM1/PGM1/PPIE/PSMA5/PYGL/QPCT/SERPINA1/TIMP2/XRCC6/CAND1/DYNLT1/GMFG/KCMF1/SRP14/YPEL5	36
CC	GO:0060205	cytoplasmic vesicle lumen	64/1477	325/19717	6.73945e-13	5.72011e-11	3.91066e-11	ACTN1/ALDOA/ALOX5/ANXA2/APP/ARHGAP9/ARSA/ATG7/BIN2/C1orf35/CCT8/CFP/CRISPLD2/CSTB/CTSD/CTSZ/DNASE1L1/DOCK2/DYNC1H1/FCN1/FOLR3/GAS6/GHDC/GRN/GSN/HEXB/KPNB1/LYZ/MAN2B1/MAPK1/MAPK14/MNDA/NFKB1/NPC2/OSCAR/OSTF1/PDXK/PGAM1/PPIE/PRKCD/PSMA5/PTGES2/PTPN6/PYGL/QPCT/RNASET2/S100A11/SDCBP/SERPINA1/SPTAN1/TIMP1/TIMP2/XRCC6/CAND1/DYNLT1/FGA/GMFG/RNASE3/S100A9/S100P/SRP14/TMSB4X/TUBB/XRCC5	64
CC	GO:0070820	tertiary granule	42/1477	164/19717	8.96739e-13	6.10674e-11	4.17499e-11	ADAM8/ALDOA/ATP6V0A1/CD300A/CD33/CFP/CR1/CST3/CSTB/CTSD/CYBA/DOK3/FOLR3/FPR1/FTH1/ITGAX/ITGB2/LAMP1/LILRB2/LYZ/MGAM/MMP9/NBEAL2/OSCAR/PGM1/PRCP/PTPN6/QPCT/SIGLEC5/SLC11A1/SPTAN1/TCIRG1/TIMP2/UBR4/VAMP1/CD47/COPB1/CYBB/RAC1/RAP2C/STBD1/YPEL5	42
CC	GO:0031983	vesicle lumen	64/1477	327/19717	8.99373e-13	6.10674e-11	4.17499e-11	ACTN1/ALDOA/ALOX5/ANXA2/APP/ARHGAP9/ARSA/ATG7/BIN2/C1orf35/CCT8/CFP/CRISPLD2/CSTB/CTSD/CTSZ/DNASE1L1/DOCK2/DYNC1H1/FCN1/FOLR3/GAS6/GHDC/GRN/GSN/HEXB/KPNB1/LYZ/MAN2B1/MAPK1/MAPK14/MNDA/NFKB1/NPC2/OSCAR/OSTF1/PDXK/PGAM1/PPIE/PRKCD/PSMA5/PTGES2/PTPN6/PYGL/QPCT/RNASET2/S100A11/SDCBP/SERPINA1/SPTAN1/TIMP1/TIMP2/XRCC6/CAND1/DYNLT1/FGA/GMFG/RNASE3/S100A9/S100P/SRP14/TMSB4X/TUBB/XRCC5	64
CC	GO:0044391	ribosomal subunit	45/1477	190/19717	2.69217e-12	1.6618e-10	1.13612e-10	MRPL20/LARP4/MRPL11/MRPL13/MRPL14/MRPL15/MRPL17/MRPL21/MRPL22/MRPL36/MRPL40/MRPL42/MRPL46/MRPL50/MRPL54/MRPS18C/MRPS21/MRPS22/MRPS28/MRPS33/NSUN3/RPL11/RPL26L1/RPL27/RPL30/RPL31/RPL35/RPL39/RPL41/RPL7/RPL9/RPS10/RPS12/RPS14/RPS15/RPS15A/RPS17/RPS18/RPS21/RPS24/RPS27/RPS27L/RPS29/RPS4Y1/RPS9	45
CC	GO:0098798	mitochondrial protein complex	53/1477	259/19717	1.41876e-11	8.02784e-10	5.48838e-10	BCKDK/FOXRED1/IMMT/MRPL20/NDUFV1/PMPCB/POLG/SAMM50/SDHA/SPG7/TOMM40/VDAC1/CHCHD3/COX6A1/DBT/DNAJC15/GRPEL2/MRPL11/MRPL13/MRPL14/MRPL15/MRPL17/MRPL21/MRPL22/MRPL36/MRPL40/MRPL42/MRPL46/MRPL50/MRPL54/MRPS18C/MRPS21/MRPS22/MRPS28/MRPS33/NDUFA1/NDUFA13/NDUFA4/NDUFA7/NDUFB2/NDUFB3/NDUFB6/NDUFB7/NDUFS3/NDUFS4/NDUFV2/NSUN3/SUCLG2/TIMM13/TIMM17B/TIMM8B/TOMM22/UQCRQ	53
CC	GO:0005840	ribosome	53/1477	272/19717	9.75737e-11	5.09635e-09	3.48421e-09	AURKAIP1/MRPL20/CANX/CHCHD1/GADD45GIP1/LARP4/MRPL11/MRPL13/MRPL14/MRPL15/MRPL17/MRPL21/MRPL22/MRPL36/MRPL40/MRPL42/MRPL46/MRPL50/MRPL54/MRPS18C/MRPS21/MRPS22/MRPS23/MRPS28/MRPS33/NDUFA7/NSUN3/NUFIP2/RPL11/RPL26L1/RPL27/RPL30/RPL31/RPL35/RPL39/RPL41/RPL7/RPL9/RPS10/RPS12/RPS14/RPS15/RPS15A/RPS17/RPS18/RPS21/RPS24/RPS27/RPS27L/RPS29/RPS4Y1/RPS9/SERP1	53
CC	GO:0045335	phagocytic vesicle	34/1477	132/19717	1.10601e-10	5.36416e-09	3.6673e-09	ADAM8/ATP6V0A1/ATP6V0D1/CDC42EP2/CDC42EP4/CORO1A/CYBA/FMNL1/GSN/HLA-B/LAMP1/NCF1/NCF4/RAB11FIP1/RAC2/SLC11A1/SYK/TAPBP/TCIRG1/TLR1/TLR6/UNC93B1/VIM/WAS/ZYX/APPL1/APPL2/ATG12/ATP6V0B/CALR/CYBB/RAB11A/SEC22B/VAMP7	34
CC	GO:0005774	vacuolar membrane	69/1477	412/19717	1.98051e-10	8.96512e-09	6.12916e-09	ACPP/ANPEP/ANXA2/AP1B1/AP1G1/AP1M1/AP3B1/AP3D1/ATP6V0A1/ATP6V0D1/ATP6V1H/CLCN7/CLEC16A/CLTA/CTSD/DAGLB/DNAJC5/ECE1/ENTPD4/FPR1/GRN/HPS6/KIAA1324/LAMP1/LITAF/MAN2B1/MAN2B2/MANBA/MYO7A/NCSTN/PRCP/PSAP/SH3GLB1/SLC15A3/SPHK2/SURF4/TCIRG1/TMEM175/TOM1/TPCN2/ULK1/VPS33B/WIPI1/YWHAB/ABHD6/AP1S2/AP3M1/ARL8B/ATP6V0B/ATP6V1D/ATP6V1E1/ATP6V1G1/B4GALT1/BLOC1S1/GABARAP/LAPTM4A/MAGT1/MAP1LC3B/NAPB/RAP1B/RRAGA/…	69
CC	GO:0030667	secretory granule membrane	55/1477	298/19717	3.67356e-10	1.55897e-08	1.06582e-08	ACPP/ADAM8/ANPEP/AP1M1/APLP2/ATP6V0A1/CD14/CD300A/CD33/CR1/CYBA/DNAJC5/DOK3/EXOC3/FCGR2A/FLOT2/FPR1/ITGAL/ITGAX/ITGB2/LAMP1/LILRB2/LILRB3/MANBA/MGAM/MMP25/NBEAL2/NCSTN/PECAM1/PLAUR/PRCP/PSAP/RHOG/SELL/SIGLEC5/SLC11A1/SURF4/TCIRG1/TOM1/TYROBP/UBR4/VAMP1/ATP6V1D/B4GALT1/CD47/COPB1/CYBB/MAGT1/RAB6A/RAC1/RAP1B/RAP2C/STBD1/TMED2/VAMP7	55
CC	GO:0101003	ficolin-1-rich granule membrane	20/1477	61/19717	8.6458e-09	3.45323e-07	2.36087e-07	ADAM8/ATP6V0A1/CD300A/CR1/DOK3/FPR1/ITGAX/ITGB2/LAMP1/LILRB2/MGAM/NBEAL2/PRCP/SIGLEC5/SLC11A1/TCIRG1/UBR4/COPB1/RAC1/STBD1	20
CC	GO:0015935	small ribosomal subunit	21/1477	72/19717	3.80593e-08	1.43568e-06	9.8153e-07	LARP4/MRPL42/MRPS18C/MRPS21/MRPS22/MRPS28/MRPS33/RPS10/RPS12/RPS14/RPS15/RPS15A/RPS17/RPS18/RPS21/RPS24/RPS27/RPS27L/RPS29/RPS4Y1/RPS9	21
CC	GO:0001726	ruffle	35/1477	172/19717	4.69242e-08	1.67692e-06	1.14646e-06	ACTN1/ANXA2/CFL1/FGD3/FSCN1/GSN/ITGA5/LCP1/MEFV/MTMR14/MYADM/MYH9/MYO5A/PACSIN2/PIP5K1C/PLEK/PSD4/RASGRP2/S100A11/TLN1/APPL1/APPL2/ARF4/CAPG/CORO1C/IFIT5/ITGB1BP1/NF2/PAK1/PDE4A/PSD3/PTK6/RAC1/SLC9A3R1/SNX5	35
CC	GO:0005765	lysosomal membrane	56/1477	354/19717	7.71093e-08	2.61786e-06	1.78975e-06	ACPP/ANPEP/ANXA2/AP1B1/AP1G1/AP1M1/AP3B1/AP3D1/ATP6V0A1/ATP6V0D1/ATP6V1H/CLCN7/CLEC16A/CLTA/CTSD/DAGLB/DNAJC5/ECE1/FPR1/GRN/HPS6/KIAA1324/LAMP1/LITAF/MANBA/MYO7A/NCSTN/PRCP/PSAP/SLC15A3/SPHK2/SURF4/TCIRG1/TMEM175/TOM1/TPCN2/VPS33B/ABHD6/AP1S2/AP3M1/ARL8B/ATP6V1D/ATP6V1E1/ATP6V1G1/B4GALT1/BLOC1S1/LAPTM4A/MAGT1/RAP1B/RRAGA/SLC11A2/SNAPIN/TMEM9/TMEM9B/VAMP7/WDR41	56
CC	GO:0098852	lytic vacuole membrane	56/1477	355/19717	8.50285e-08	2.74925e-06	1.87958e-06	ACPP/ANPEP/ANXA2/AP1B1/AP1G1/AP1M1/AP3B1/AP3D1/ATP6V0A1/ATP6V0D1/ATP6V1H/CLCN7/CLEC16A/CLTA/CTSD/DAGLB/DNAJC5/ECE1/FPR1/GRN/HPS6/KIAA1324/LAMP1/LITAF/MANBA/MYO7A/NCSTN/PRCP/PSAP/SLC15A3/SPHK2/SURF4/TCIRG1/TMEM175/TOM1/TPCN2/VPS33B/ABHD6/AP1S2/AP3M1/ARL8B/ATP6V1D/ATP6V1E1/ATP6V1G1/B4GALT1/BLOC1S1/LAPTM4A/MAGT1/RAP1B/RRAGA/SLC11A2/SNAPIN/TMEM9/TMEM9B/VAMP7/WDR41	56
CC	GO:0010008	endosome membrane	69/1477	479/19717	1.11351e-07	3.43669e-06	2.34956e-06	ANTXR2/ANXA2/AP1G2/AP3D1/ARHGAP1/ATP6AP1/ATP6V0A1/ATP6V0D1/CD14/CHMP2A/CLEC16A/CLTA/CTSD/ECE1/EHD1/EPHA4/GGA3/HLA-B/HPS6/ITM2B/KIAA1324/LAMP1/LITAF/NCF4/NCSTN/OSBPL9/PACSIN2/PIP5K1C/RAB35/SCAMP2/SLC11A1/SNX1/SNX27/SORL1/SPG21/TCIRG1/TICAM1/TMEM175/TPCN2/TRAF6/VPS33B/VPS37B/VPS37C/VPS52/WIPI1/ABHD6/APPL1/APPL2/ARL8B/ATP6V0B/CORO1C/FZD7/LAPTM4A/LEPROT/NDFIP1/RAB11A/RAC1/RAP2A/RAP2C/SLC11A2/SNX5/TFR…	69
CC	GO:0005684	U2-type spliceosomal complex	23/1477	90/19717	1.3032e-07	3.84727e-06	2.63026e-06	CDC5L/DHX16/DHX8/EFTUD2/EIF4A3/IK/PPIE/PRPF31/PRPF40A/SF3A1/SF3B2/SF3B4/SNRPB/SRRM2/U2AF2/XAB2/LSM3/LSM7/PHF5A/RBMX2/SNRPD2/SNRPG/ZMAT2	23
CC	GO:0000313	organellar ribosome	22/1477	87/19717	2.96918e-07	8.06428e-06	5.51329e-06	MRPL20/CHCHD1/MRPL11/MRPL13/MRPL14/MRPL15/MRPL17/MRPL21/MRPL22/MRPL36/MRPL40/MRPL42/MRPL46/MRPL50/MRPL54/MRPS18C/MRPS21/MRPS22/MRPS28/MRPS33/NDUFA7/NSUN3	22
CC	GO:0005761	mitochondrial ribosome	22/1477	87/19717	2.96918e-07	8.06428e-06	5.51329e-06	MRPL20/CHCHD1/MRPL11/MRPL13/MRPL14/MRPL15/MRPL17/MRPL21/MRPL22/MRPL36/MRPL40/MRPL42/MRPL46/MRPL50/MRPL54/MRPS18C/MRPS21/MRPS22/MRPS28/MRPS33/NDUFA7/NSUN3	22
CC	GO:0022627	cytosolic small ribosomal subunit	15/1477	44/19717	3.51873e-07	9.1893e-06	6.28243e-06	LARP4/RPS10/RPS12/RPS14/RPS15/RPS15A/RPS17/RPS18/RPS21/RPS24/RPS27/RPS27L/RPS29/RPS4Y1/RPS9	15
CC	GO:0071005	U2-type precatalytic spliceosome	16/1477	50/19717	3.87366e-07	9.4591e-06	6.46689e-06	DHX16/EFTUD2/IK/PRPF31/SF3A1/SF3B2/SF3B4/SNRPB/SRRM2/LSM3/LSM7/PHF5A/RBMX2/SNRPD2/SNRPG/ZMAT2	16
CC	GO:0005766	primary lysosome	31/1477	155/19717	4.03997e-07	9.4591e-06	6.46689e-06	ACPP/ANXA2/ARSA/CCT8/DNAJC5/DYNC1H1/FPR1/GRN/HEXB/LAMP1/LYZ/MAN2B1/MANBA/MAPK1/MNDA/NCSTN/NPC2/PRCP/PRKCD/PSAP/PTGES2/RNASET2/SDCBP/SURF4/TOM1/B4GALT1/MAGT1/RAP1B/RNASE3/TUBB/VAMP7	31
CC	GO:0042582	azurophil granule	31/1477	155/19717	4.03997e-07	9.4591e-06	6.46689e-06	ACPP/ANXA2/ARSA/CCT8/DNAJC5/DYNC1H1/FPR1/GRN/HEXB/LAMP1/LYZ/MAN2B1/MANBA/MAPK1/MNDA/NCSTN/NPC2/PRCP/PRKCD/PSAP/PTGES2/RNASET2/SDCBP/SURF4/TOM1/B4GALT1/MAGT1/RAP1B/RNASE3/TUBB/VAMP7	31
CC	GO:0030117	membrane coat	23/1477	96/19717	4.58627e-07	1.00454e-05	6.86772e-06	AP1B1/AP1G1/AP1G2/AP1M1/AP3B1/AP3D1/AP4B1/ARCN1/ARFGAP2/CHMP2A/CLTA/COPB2/COPE/HIP1/PDCD6/PICALM/SCYL1/SEC23B/AP1S2/AP3M1/AP4S1/COPB1/NECAP2	23
CC	GO:0048475	coated membrane	23/1477	96/19717	4.58627e-07	1.00454e-05	6.86772e-06	AP1B1/AP1G1/AP1G2/AP1M1/AP3B1/AP3D1/AP4B1/ARCN1/ARFGAP2/CHMP2A/CLTA/COPB2/COPE/HIP1/PDCD6/PICALM/SCYL1/SEC23B/AP1S2/AP3M1/AP4S1/COPB1/NECAP2	23
CC	GO:0098589	membrane region	51/1477	328/19717	4.99757e-07	1.03325e-05	7.06403e-06	ADD1/ANXA2/APP/ARID3A/BICD2/CBL/CD14/CD4/CSK/CTNNA1/CTSD/DYSF/EFHD2/FLOT2/GNAI2/HMOX1/IKBKB/ITGB2/LCP2/LRRK2/LYN/MAPK1/MAPK3/MYADM/NTSR1/NUP62/PACSIN2/PECAM1/S100A10/SDCBP/SLC25A5/SLC9A1/STAT6/STIM1/TLR1/TLR6/TNFRSF1A/TUBA1A/VDAC1/BAALC/BIRC2/CAPN2/CBLB/CDH2/CORO1C/DMD/EIF5A/SLC9A3R1/TRPC5/TUBB/XPO1	51
CC	GO:0030670	phagocytic vesicle membrane	20/1477	76/19717	5.0939e-07	1.03325e-05	7.06403e-06	ATP6V0A1/ATP6V0D1/CORO1A/CYBA/HLA-B/LAMP1/RAB11FIP1/RAC2/SLC11A1/TAPBP/TCIRG1/TLR1/TLR6/APPL2/ATG12/ATP6V0B/CALR/CYBB/SEC22B/VAMP7	20
CC	GO:0071011	precatalytic spliceosome	16/1477	51/19717	5.25386e-07	1.03325e-05	7.06403e-06	DHX16/EFTUD2/IK/PRPF31/SF3A1/SF3B2/SF3B4/SNRPB/SRRM2/LSM3/LSM7/PHF5A/RBMX2/SNRPD2/SNRPG/ZMAT2	16
CC	GO:0031252	cell leading edge	59/1477	403/19717	5.32605e-07	1.03325e-05	7.06403e-06	AAK1/ACTN1/ANXA2/APBB1IP/APP/CFL1/CORO1A/CTNNA1/DUSP22/DYSF/FGD3/FLOT2/FSCN1/GSN/ILK/ITGA5/LCP1/LMO4/MEFV/MTMR14/MYADM/MYH9/MYO1G/MYO5A/PACSIN2/PIP5K1C/PLEK/PSD4/RAC2/RASGRP2/S100A11/SLC9A1/SNX1/SSH1/SYNE2/TLN1/TSC1/VIM/APPL1/APPL2/ARF4/CAPG/CDH2/CORO1C/DYNLT1/HAX1/IFIT5/ITGB1BP1/NF2/PAK1/PDE4A/PSD3/PTK6/RAB3IP/RAC1/SLC9A3R1/SNX5/VAMP7/WASL	59
CC	GO:0022626	cytosolic ribosome	25/1477	112/19717	6.22847e-07	1.17476e-05	8.03145e-06	LARP4/RPL11/RPL26L1/RPL27/RPL30/RPL31/RPL35/RPL39/RPL41/RPL7/RPL9/RPS10/RPS12/RPS14/RPS15/RPS15A/RPS17/RPS18/RPS21/RPS24/RPS27/RPS27L/RPS29/RPS4Y1/RPS9	25
CC	GO:0042581	specific granule	31/1477	160/19717	8.3473e-07	1.53184e-05	1.04727e-05	ADAM8/AP1M1/CD33/CFP/CTSD/CTSZ/CYBA/DNAJC5/DNASE1L1/DOCK2/FOLR3/GHDC/ITGAL/ITGB2/KPNB1/LYZ/MMP25/NFKB1/OSCAR/PDXK/PLAUR/PTPN6/QPCT/SPTAN1/TIMP2/TOM1/UBR4/VAMP1/ATP6V1D/CD47/CYBB	31
CC	GO:1990204	oxidoreductase complex	25/1477	114/19717	8.85494e-07	1.58224e-05	1.08172e-05	BCKDK/CYBA/FOXRED1/NCF1/NCF4/NDUFV1/SDHA/CYBB/DBT/DLST/GPD1L/NDUFA1/NDUFA13/NDUFA4/NDUFA7/NDUFB2/NDUFB3/NDUFB6/NDUFB7/NDUFS3/NDUFS4/NDUFV2/NOXO1/P4HA1/UQCRQ	25
CC	GO:0030139	endocytic vesicle	47/1477	303/19717	1.4838e-06	2.58333e-05	1.76614e-05	ADAM8/ATP6V0A1/ATP6V0D1/CAMK2G/CDC42EP2/CDC42EP4/CLTA/CORO1A/CYBA/DYSF/FLOT2/FMNL1/GSN/HIP1/HLA-B/LAMP1/NCF1/NCF4/NLGN3/PICALM/RAB11FIP1/RAB35/RAC2/SH3KBP1/SLC11A1/STAB1/SYK/TAPBP/TCIRG1/TLR1/TLR6/UNC93B1/VIM/WAS/ZYX/APPL1/APPL2/ATG12/ATP6V0B/CALR/CYBB/RAB11A/RALA/RAPGEF6/SEC22B/VAMP7/WASL	47
CC	GO:1904724	tertiary granule lumen	16/1477	55/19717	1.63559e-06	2.77642e-05	1.89815e-05	ALDOA/CFP/CST3/CSTB/CTSD/FOLR3/FTH1/LYZ/MMP9/OSCAR/PGM1/PTPN6/QPCT/SPTAN1/TIMP2/YPEL5	16
CC	GO:0030135	coated vesicle	45/1477	289/19717	2.21757e-06	3.66753e-05	2.50737e-05	AAK1/AP1B1/AP1G1/AP1G2/AP1M1/AP3B1/APP/ARCN1/ARFGAP2/BCAP31/CD4/CLTA/COL7A1/COPB2/COPE/CTSZ/DENND1A/DNAJC5/ECE1/ERGIC3/HIP1/HLA-B/IDUA/PACS1/PDCD6/PICALM/RAB35/SCAP/SCYL1/SEC16A/SEC23B/SERPINA1/SPG21/TMED4/TNK2/VPS33B/WIPI1/COPB1/LMAN2L/NECAP2/SEC22B/TFRC/TMED2/VAMP7/YIPF6	45
CC	GO:0030864	cortical actin cytoskeleton	21/1477	90/19717	2.26857e-06	3.66753e-05	2.50737e-05	AKAP13/CAPZA1/CFL1/CORO1A/FLOT2/GSN/HIP1/LASP1/MYADM/MYH9/SPTAN1/WAS/WDR1/CAPN2/CAPZA2/CDH2/DSTN/GMFG/NF2/SHROOM4/WASL	21
CC	GO:0005681	spliceosomal complex	33/1477	185/19717	2.57944e-06	4.07312e-05	2.78466e-05	CDC5L/DHX16/DHX8/EFTUD2/EIF4A3/IK/PABPC1/PPIE/PRPF31/PRPF40A/RALY/SF3A1/SF3B2/SF3B4/SNRPB/SRRM2/U2AF2/XAB2/ZCCHC8/API5/CWF19L2/DHX35/HNRNPU/LSM3/LSM7/PDCD7/PHF5A/RBM17/RBMX2/SNRPD2/SNRPG/SRRM1/ZMAT2	33
CC	GO:0015934	large ribosomal subunit	25/1477	121/19717	2.81723e-06	4.3475e-05	2.97224e-05	MRPL20/MRPL11/MRPL13/MRPL14/MRPL15/MRPL17/MRPL21/MRPL22/MRPL36/MRPL40/MRPL42/MRPL46/MRPL50/MRPL54/NSUN3/RPL11/RPL26L1/RPL27/RPL30/RPL31/RPL35/RPL39/RPL41/RPL7/RPL9	25
CC	GO:0098857	membrane microdomain	47/1477	316/19717	4.82573e-06	7.28149e-05	4.97812e-05	ADD1/ANXA2/APP/ARID3A/CBL/CD14/CD4/CSK/CTNNA1/CTSD/DYSF/EFHD2/FLOT2/GNAI2/HMOX1/IKBKB/ITGB2/LCP2/LRRK2/LYN/MAPK1/MAPK3/MYADM/NTSR1/PACSIN2/PECAM1/S100A10/SDCBP/SLC25A5/SLC9A1/STAT6/STIM1/TLR1/TLR6/TNFRSF1A/TUBA1A/VDAC1/BAALC/BIRC2/CAPN2/CBLB/CDH2/CORO1C/DMD/SLC9A3R1/TRPC5/TUBB	47
CC	GO:0071013	catalytic step 2 spliceosome	20/1477	87/19717	5.0119e-06	7.398e-05	5.05777e-05	CDC5L/DHX8/EFTUD2/EIF4A3/PABPC1/PPIE/RALY/SF3A1/SF3B2/SNRPB/SRRM2/XAB2/ZCCHC8/DHX35/HNRNPU/LSM3/LSM7/SNRPD2/SNRPG/SRRM1	20
CC	GO:0070821	tertiary granule membrane	18/1477	73/19717	5.14987e-06	7.43991e-05	5.08643e-05	ADAM8/CD300A/CD33/CYBA/ITGAX/ITGB2/LILRB2/MGAM/NBEAL2/SIGLEC5/SLC11A1/UBR4/VAMP1/CD47/COPB1/CYBB/RAP2C/STBD1	18
CC	GO:0035580	specific granule lumen	16/1477	62/19717	9.10834e-06	0.000128845	8.80872e-05	CFP/CTSD/CTSZ/DNASE1L1/DOCK2/FOLR3/GHDC/KPNB1/LYZ/NFKB1/OSCAR/PDXK/PTPN6/QPCT/SPTAN1/TIMP2	16
CC	GO:0045121	membrane raft	46/1477	315/19717	9.89333e-06	0.000137093	9.37263e-05	ADD1/ANXA2/APP/ARID3A/CBL/CD14/CD4/CSK/CTNNA1/CTSD/EFHD2/FLOT2/GNAI2/HMOX1/IKBKB/ITGB2/LCP2/LRRK2/LYN/MAPK1/MAPK3/MYADM/NTSR1/PACSIN2/PECAM1/S100A10/SDCBP/SLC25A5/SLC9A1/STAT6/STIM1/TLR1/TLR6/TNFRSF1A/TUBA1A/VDAC1/BAALC/BIRC2/CAPN2/CBLB/CDH2/CORO1C/DMD/SLC9A3R1/TRPC5/TUBB	46
CC	GO:0005938	cell cortex	45/1477	308/19717	1.21483e-05	0.000164974	0.000112787	ACTB/AKAP13/ANXA2/BIN2/CAPZA1/CFL1/CLTA/CORO1A/CTSZ/DCTN1/DYNC1H1/ENO1/EXOC3/FLOT2/FMNL1/FNBP1/GPSM1/GSN/HIP1/LASP1/MARCKS/MYADM/MYH9/MYO7A/PFN1/RHOG/SPIRE1/SPTAN1/STIM1/TRAF6/TSC1/WAS/WDR1/CAPN2/CAPZA2/CDH2/CORO1C/DCTN4/DSTN/GMFG/HAX1/NF2/RHOBTB3/SHROOM4/WASL	45
CC	GO:0070469	respirasome	21/1477	100/19717	1.3225e-05	0.000171074	0.000116958	COX6B1/FOXRED1/NDUFV1/OXA1L/SDHA/COX6A1/COX7A2/COX7B/HIGD1A/NDUFA1/NDUFA13/NDUFA4/NDUFA7/NDUFB2/NDUFB3/NDUFB6/NDUFB7/NDUFS3/NDUFS4/NDUFV2/UQCRQ	21
CC	GO:0000315	organellar large ribosomal subunit	15/1477	57/19717	1.33533e-05	0.000171074	0.000116958	MRPL20/MRPL11/MRPL13/MRPL14/MRPL15/MRPL17/MRPL21/MRPL22/MRPL36/MRPL40/MRPL42/MRPL46/MRPL50/MRPL54/NSUN3	15
CC	GO:0005762	mitochondrial large ribosomal subunit	15/1477	57/19717	1.33533e-05	0.000171074	0.000116958	MRPL20/MRPL11/MRPL13/MRPL14/MRPL15/MRPL17/MRPL21/MRPL22/MRPL36/MRPL40/MRPL42/MRPL46/MRPL50/MRPL54/NSUN3	15
CC	GO:0097038	perinuclear endoplasmic reticulum	9/1477	22/19717	1.47137e-05	0.000185011	0.000126486	BCAP31/CYBA/CAPN2/CISD2/CREB3L2/CYBB/OSBP/PIK3R1/TRIM13	9
CC	GO:0005769	early endosome	49/1477	350/19717	1.64266e-05	0.000202794	0.000138644	ANXA2/APP/ATP6V0D1/CD4/CORO1A/DYSF/EHD1/EPHA4/GGA3/HLA-B/HPS6/KIFC1/LITAF/MAPK1/MAPK3/MGRN1/MYO5A/NCSTN/NUCB1/PACSIN2/PICALM/PRDX3/PTPN1/PTPN23/SNX1/SNX27/SORL1/STAMBP/TM9SF4/TOM1/USP10/VPS33B/VPS8/APPL1/APPL2/MAGEL2/NF2/NIPA2/RNF11/SIAH2/SLC11A2/SNX5/TBC1D16/TFRC/TMEM9B/TRAK2/VPS29/VPS4A/WDFY1	49
CC	GO:0005844	polysome	17/1477	72/19717	1.73633e-05	0.000207025	0.000141536	EIF4B/EIF4G1/MCRS1/VIM/CALR/EIF2S1/LARP4/NUFIP2/RPL11/RPL30/RPL31/RPL39/RPL41/RPS21/RPS29/RPS4Y1/RWDD1	17
CC	GO:0030027	lamellipodium	32/1477	193/19717	1.73791e-05	0.000207025	0.000141536	APBB1IP/APP/CFL1/CORO1A/CTNNA1/DUSP22/DYSF/FGD3/FLOT2/FSCN1/GSN/ILK/MEFV/MYO1G/RAC2/SLC9A1/SNX1/SSH1/SYNE2/TSC1/CAPG/CDH2/CORO1C/DYNLT1/HAX1/ITGB1BP1/NF2/PAK1/RAB3IP/RAC1/VAMP7/WASL	32
CC	GO:0005746	mitochondrial respirasome	19/1477	88/19717	2.2285e-05	0.000260888	0.000178361	FOXRED1/NDUFV1/OXA1L/SDHA/COX6A1/COX7A2/COX7B/NDUFA1/NDUFA13/NDUFA4/NDUFA7/NDUFB2/NDUFB3/NDUFB6/NDUFB7/NDUFS3/NDUFS4/NDUFV2/UQCRQ	19
CC	GO:0042470	melanosome	21/1477	106/19717	3.34505e-05	0.000378548	0.000258801	ANXA2/ATP6V0A1/CTSD/DNAJC5/FASN/LAMP1/MYO5A/MYO7A/NCSTN/RAB35/SDCBP/SGSM2/YWHAB/CALU/CANX/CAPG/GANAB/RAC1/SEC22B/SYTL2/TFRC	21
CC	GO:0048770	pigment granule	21/1477	106/19717	3.34505e-05	0.000378548	0.000258801	ANXA2/ATP6V0A1/CTSD/DNAJC5/FASN/LAMP1/MYO5A/MYO7A/NCSTN/RAB35/SDCBP/SGSM2/YWHAB/CALU/CANX/CAPG/GANAB/RAC1/SEC22B/SYTL2/TFRC	21
CC	GO:0030863	cortical cytoskeleton	22/1477	116/19717	4.43471e-05	0.000493634	0.000337481	ACTB/AKAP13/CAPZA1/CFL1/CORO1A/FLOT2/GSN/HIP1/LASP1/MYADM/MYH9/SPTAN1/WAS/WDR1/CAPN2/CAPZA2/CDH2/DSTN/GMFG/NF2/SHROOM4/WASL	22
CC	GO:0098803	respiratory chain complex	18/1477	85/19717	4.7751e-05	0.000522951	0.000357525	COX6B1/FOXRED1/NDUFV1/SDHA/COX6A1/COX7B/NDUFA1/NDUFA13/NDUFA4/NDUFA7/NDUFB2/NDUFB3/NDUFB6/NDUFB7/NDUFS3/NDUFS4/NDUFV2/UQCRQ	18
CC	GO:0005793	endoplasmic reticulum-Golgi intermediate compartment	23/1477	126/19717	5.6203e-05	0.000588077	0.000402049	ANPEP/ASPSCR1/ATP6AP1/BCAP31/COL7A1/CSNK1D/CTSZ/ERGIC3/GORASP1/NUCB1/SCYL1/SERPINA1/SURF4/TAPBP/TMED4/CALR/CLN8/CNIH4/COPB1/LMAN2L/SEC22B/TMED2/TRAPPC5	23
CC	GO:0005747	mitochondrial respiratory chain complex I	13/1477	50/19717	5.71621e-05	0.000588077	0.000402049	FOXRED1/NDUFV1/NDUFA1/NDUFA13/NDUFA4/NDUFA7/NDUFB2/NDUFB3/NDUFB6/NDUFB7/NDUFS3/NDUFS4/NDUFV2	13
CC	GO:0030964	NADH dehydrogenase complex	13/1477	50/19717	5.71621e-05	0.000588077	0.000402049	FOXRED1/NDUFV1/NDUFA1/NDUFA13/NDUFA4/NDUFA7/NDUFB2/NDUFB3/NDUFB6/NDUFB7/NDUFS3/NDUFS4/NDUFV2	13
CC	GO:0045271	respiratory chain complex I	13/1477	50/19717	5.71621e-05	0.000588077	0.000402049	FOXRED1/NDUFV1/NDUFA1/NDUFA13/NDUFA4/NDUFA7/NDUFB2/NDUFB3/NDUFB6/NDUFB7/NDUFS3/NDUFS4/NDUFV2	13
CC	GO:0005798	Golgi-associated vesicle	29/1477	178/19717	5.86957e-05	0.000594841	0.000406674	AP1G1/AP1G2/APP/ARCN1/ARFGAP2/CLTA/COL7A1/COPB2/COPE/CTSZ/ERGIC3/HLA-B/ITM2B/LRRK2/NUCB1/PACS1/PDCD6/SCAP/SCYL1/SEC16A/SEC23B/SERPINA1/SPG21/TMED4/COPB1/LMAN2L/SEC22B/TMED2/YIPF6	29
CC	GO:0030426	growth cone	28/1477	171/19717	7.13456e-05	0.000706775	0.000483199	APP/ARHGAP4/BASP1/CBL/CBX6/CTSZ/EPHA4/EXOC3/FSCN1/KATNB1/LRRK2/MAP1B/MAPK8IP1/MYO5A/SSH1/TIMP2/TSC1/AUTS2/DSCAM/DYNLT1/GPM6A/IGHMBP2/ITGA3/PCDH9/SYAP1/TOR1A/TRAK2/TRPC5	28
CC	GO:0030120	vesicle coat	14/1477	58/19717	7.28634e-05	0.000706775	0.000483199	AP1G1/AP1G2/ARCN1/ARFGAP2/CLTA/COPB2/COPE/HIP1/PDCD6/PICALM/SCYL1/SEC23B/COPB1/NECAP2	14
CC	GO:0035577	azurophil granule membrane	14/1477	58/19717	7.28634e-05	0.000706775	0.000483199	ACPP/DNAJC5/FPR1/LAMP1/MANBA/NCSTN/PRCP/PSAP/SURF4/TOM1/B4GALT1/MAGT1/RAP1B/VAMP7	14
CC	GO:0030119	AP-type membrane coat adaptor complex	12/1477	45/19717	8.38915e-05	0.000802286	0.000548498	AP1B1/AP1G1/AP1G2/AP1M1/AP3B1/AP3D1/AP4B1/HIP1/PICALM/AP1S2/AP3M1/AP4S1	12
CC	GO:0030427	site of polarized growth	28/1477	176/19717	0.000119257	0.00112466	0.000768896	APP/ARHGAP4/BASP1/CBL/CBX6/CTSZ/EPHA4/EXOC3/FSCN1/KATNB1/LRRK2/MAP1B/MAPK8IP1/MYO5A/SSH1/TIMP2/TSC1/AUTS2/DSCAM/DYNLT1/GPM6A/IGHMBP2/ITGA3/PCDH9/SYAP1/TOR1A/TRAK2/TRPC5	28
CC	GO:0120111	neuron projection cytoplasm	17/1477	84/19717	0.000138817	0.00129118	0.000882741	AP3B1/AP3D1/DYNC1H1/FLOT2/LRRK2/MAPK1/SPG7/TERF2/AP3M1/ARL8B/BLOC1S1/CANX/HNRNPU/SFPQ/SNAPIN/TRAK2/UHMK1	17
CC	GO:0005635	nuclear envelope	57/1477	464/19717	0.000151894	0.00139373	0.00095285	ALOX5/APP/BICD2/CHMP2A/CUEDC2/DCTN1/DDX19B/DNAJB12/EPC1/GHDC/KPNA6/KPNB1/MAPK3/MGST2/NUP50/NUP62/NUP85/NXF1/POM121/RAC2/RANBP1/RANBP3/RRP12/SDCBP/SORL1/STAT6/SYNE2/TMEM43/TPR/TRPC7/CACYBP/CALR/CEPT1/CLIC1/CSE1L/CYBB/EIF5A/EIF5A2/HAX1/IFI27/KPNA3/LEMD3/LRPPRC/MRPS23/NUDT1/NUP43/PAK1/PGRMC2/PUM2/RBM15/SPIN1/TERF2IP/TMEM97/TOR1A/TOR3A/TUBB/XPO1	57
CC	GO:0030131	clathrin adaptor complex	9/1477	29/19717	0.000183355	0.00165997	0.00113487	AP1B1/AP1G1/AP1G2/AP1M1/AP3B1/AP4B1/HIP1/PICALM/AP3M1	9
CC	GO:0032587	ruffle membrane	18/1477	94/19717	0.000187268	0.00167309	0.00114384	CFL1/ITGA5/LCP1/PACSIN2/PIP5K1C/PLEK/PSD4/RASGRP2/TLN1/APPL2/ARF4/CORO1C/IFIT5/NF2/PAK1/PDE4A/PSD3/RAC1	18
CC	GO:0033116	endoplasmic reticulum-Golgi intermediate compartment membrane	15/1477	71/19717	0.000205011	0.00180783	0.00123595	ASPSCR1/ATP6AP1/BCAP31/COL7A1/CSNK1D/CTSZ/ERGIC3/GORASP1/SERPINA1/SURF4/TAPBP/CALR/CLN8/SEC22B/TMED2	15
CC	GO:0030662	coated vesicle membrane	28/1477	182/19717	0.000213377	0.00185748	0.0012699	AP1B1/AP1G1/AP1G2/AP1M1/AP3B1/ARCN1/ARFGAP2/CD4/CLTA/COPB2/COPE/DENND1A/DNAJC5/HIP1/HLA-B/PDCD6/PICALM/RAB35/SCAP/SCYL1/SEC16A/SEC23B/COPB1/NECAP2/SEC22B/TFRC/TMED2/VAMP7	28
CC	GO:0071007	U2-type catalytic step 2 spliceosome	9/1477	30/19717	0.000244642	0.00210269	0.00143754	CDC5L/DHX8/EFTUD2/PPIE/SNRPB/SRRM2/XAB2/SNRPD2/SNRPG	9
CC	GO:0035770	ribonucleoprotein granule	32/1477	223/19717	0.000291294	0.00247236	0.00169027	ACTB/CNOT2/DDX19B/FASTKD5/KPNB1/PABPC1/PITPNM1/TNRC6B/TUBA1A/USP3/BARD1/CARHSP1/DDX1/EIF2S1/GRSF1/HAX1/HNRNPU/LARP4/LSM1/LSM14A/LSM3/MBNL1/NUFIP2/PUM2/RAC1/SNRPG/SOCS1/TARDBP/TDRD1/TOP1/TUBB/UHMK1	32
CC	GO:0005767	secondary lysosome	6/1477	14/19717	0.000310608	0.00260374	0.00178009	ADAM8/FTH1/LAMP1/LRRK2/NCF1/NCF4	6
CC	GO:0008287	protein serine/threonine phosphatase complex	11/1477	45/19717	0.000378286	0.00303422	0.0020744	PPP1CA/PPP1R10/PPP1R15A/PPP2R1A/PPP2R5C/PPP1CB/PPP2R2A/PPP2R5A/PPP2R5E/PPP3CB/SHOC2	11
CC	GO:1903293	phosphatase complex	11/1477	45/19717	0.000378286	0.00303422	0.0020744	PPP1CA/PPP1R10/PPP1R15A/PPP2R1A/PPP2R5C/PPP1CB/PPP2R2A/PPP2R5A/PPP2R5E/PPP3CB/SHOC2	11
CC	GO:0035578	azurophil granule lumen	17/1477	91/19717	0.0003793	0.00303422	0.0020744	ANXA2/ARSA/CCT8/DYNC1H1/GRN/HEXB/LYZ/MAN2B1/MAPK1/MNDA/NPC2/PRKCD/PTGES2/RNASET2/SDCBP/RNASE3/TUBB	17
CC	GO:0150034	distal axon	38/1477	285/19717	0.000379837	0.00303422	0.0020744	AAK1/ACTB/AP3D1/APP/ARHGAP4/ATP6V0D1/BASP1/CBL/CBX6/CTSZ/EPHA4/EXOC3/FSCN1/ILK/KATNB1/LRRK2/MAP1B/MAPK8IP1/MYO5A/NTS/NTSR1/POLG/SSH1/TIMP2/TSC1/AUTS2/DSCAM/DYNLT1/ELK1/GPM6A/IGHMBP2/ITGA3/PCDH9/PTPRN/SYAP1/TOR1A/TRAK2/TRPC5	38
CC	GO:0030663	COPI-coated vesicle membrane	7/1477	20/19717	0.000423733	0.00330707	0.00226093	ARCN1/ARFGAP2/COPB2/COPE/SCYL1/COPB1/TMED2	7
CC	GO:0030904	retromer complex	7/1477	20/19717	0.000423733	0.00330707	0.00226093	DCTN1/SNX1/SNX27/DENND4C/MAGEL2/SNX5/VPS29	7
CC	GO:0098800	inner mitochondrial membrane protein complex	22/1477	135/19717	0.000435794	0.00336255	0.00229887	FOXRED1/IMMT/NDUFV1/SDHA/SPG7/CHCHD3/COX6A1/DNAJC15/GRPEL2/NDUFA1/NDUFA13/NDUFA4/NDUFA7/NDUFB2/NDUFB3/NDUFB6/NDUFB7/NDUFS3/NDUFS4/NDUFV2/TIMM17B/UQCRQ	22
CC	GO:0070603	SWI/SNF superfamily-type complex	15/1477	76/19717	0.000447102	0.00337623	0.00230822	BPTF/BRD8/CHD4/DMAP1/DPF2/GATAD2B/MCRS1/SMARCA4/SMARCB1/SMARCC2/SMARCD1/SMARCD2/TRRAP/SMARCE1/ZNHIT1	15
CC	GO:0033176	proton-transporting V-type ATPase complex	8/1477	26/19717	0.000447512	0.00337623	0.00230822	ATP6AP1/ATP6V0A1/ATP6V0D1/ATP6V1H/TCIRG1/ATP6V0B/ATP6V1D/ATP6V1G1	8
CC	GO:0030118	clathrin coat	11/1477	46/19717	0.000463915	0.00346152	0.00236653	AP1B1/AP1G1/AP1G2/AP1M1/AP3B1/AP4B1/CLTA/HIP1/PICALM/AP3M1/NECAP2	11
CC	GO:0030126	COPI vesicle coat	6/1477	15/19717	0.000484949	0.00354065	0.00242063	ARCN1/ARFGAP2/COPB2/COPE/SCYL1/COPB1	6
CC	GO:0071565	nBAF complex	6/1477	15/19717	0.000484949	0.00354065	0.00242063	DPF2/SMARCA4/SMARCB1/SMARCC2/SMARCD1/SMARCE1	6
CC	GO:0036464	cytoplasmic ribonucleoprotein granule	30/1477	212/19717	0.000562096	0.00406025	0.00277586	ACTB/CNOT2/DDX19B/KPNB1/PABPC1/PITPNM1/TNRC6B/TUBA1A/USP3/BARD1/CARHSP1/DDX1/EIF2S1/HAX1/HNRNPU/LARP4/LSM1/LSM14A/LSM3/MBNL1/NUFIP2/PUM2/RAC1/SNRPG/SOCS1/TARDBP/TDRD1/TOP1/TUBB/UHMK1	30
CC	GO:0005689	U12-type spliceosomal complex	8/1477	27/19717	0.000594514	0.00420495	0.00287479	SF3B2/SF3B4/SNRPB/LSM7/PDCD7/PHF5A/SNRPD2/SNRPG	8
CC	GO:0030137	COPI-coated vesicle	8/1477	27/19717	0.000594514	0.00420495	0.00287479	ARCN1/ARFGAP2/COPB2/COPE/PACS1/SCYL1/COPB1/TMED2	8
CC	GO:0030666	endocytic vesicle membrane	25/1477	167/19717	0.000685972	0.00480181	0.00328284	ATP6V0A1/ATP6V0D1/CAMK2G/CORO1A/CYBA/HIP1/HLA-B/LAMP1/PICALM/RAB11FIP1/RAC2/SLC11A1/STAB1/TAPBP/TCIRG1/TLR1/TLR6/APPL2/ATG12/ATP6V0B/CALR/CYBB/SEC22B/VAMP7/WASL	25
CC	GO:0030479	actin cortical patch	6/1477	16/19717	0.000726934	0.00488701	0.00334109	CAPZA1/HIP1/WAS/CAPZA2/GMFG/WASL	6
CC	GO:0061645	endocytic patch	6/1477	16/19717	0.000726934	0.00488701	0.00334109	CAPZA1/HIP1/WAS/CAPZA2/GMFG/WASL	6
CC	GO:0071004	U2-type prespliceosome	6/1477	16/19717	0.000726934	0.00488701	0.00334109	PRPF40A/SF3A1/SNRPB/U2AF2/LSM7/SNRPG	6
CC	GO:0071010	prespliceosome	6/1477	16/19717	0.000726934	0.00488701	0.00334109	PRPF40A/SF3A1/SNRPB/U2AF2/LSM7/SNRPG	6
CC	GO:0031970	organelle envelope lumen	16/1477	88/19717	0.000759487	0.0050558	0.00345649	ALOX5/APP/COX6B1/LYN/PANK2/SORL1/TRAP1/BLOC1S1/CACYBP/CAPN2/HAX1/NDUFB7/TIMM13/TIMM8B/TRIAP1/TUBB	16
CC	GO:1904949	ATPase complex	15/1477	80/19717	0.000787665	0.00518103	0.00354211	BPTF/BRD8/CHD4/DMAP1/DPF2/GATAD2B/MCRS1/SMARCA4/SMARCB1/SMARCC2/SMARCD1/SMARCD2/TRRAP/SMARCE1/ZNHIT1	15
CC	GO:0005802	trans-Golgi network	32/1477	236/19717	0.00079356	0.00518103	0.00354211	AP1B1/AP1G1/AP1M1/AP4B1/APP/ARFGAP2/C16orf70/CLTA/CORO7/GGA3/GRN/KIAA1324/LRRK2/NUCB1/SCAMP2/SORL1/STX16/SYS1/TGFBI/TJAP1/VPS52/WIPI1/AP1S2/AP4S1/DPY30/OSBP/RAB11A/RAB6A/RAC1/RHOBTB3/VAMP7/YIPF6	32
CC	GO:0001650	fibrillar center	21/1477	132/19717	0.000804251	0.00520082	0.00355563	ACACA/AKNA/APEX2/KLF6/MBD6/NFIC/RRS1/SMARCB1/TAF1C/CHCHD1/CHD1/CRIPT/DDX46/EEF1D/FAM111A/NUAK1/RPAIN/SESN1/TIMM13/TOP1/UBE2N	21
CC	GO:0005643	nuclear pore	16/1477	89/19717	0.000862732	0.00552637	0.0037782	BICD2/DDX19B/KPNA6/KPNB1/NUP50/NUP62/NUP85/NXF1/POM121/RANBP1/RANBP3/TPR/EIF5A/EIF5A2/KPNA3/NUP43	16
CC	GO:0031300	intrinsic component of organelle membrane	46/1477	381/19717	0.000912711	0.00575346	0.00393346	BCAP31/BID/DNAJB12/DNAJC5/ECE1/ENTPD4/ERGIC3/GPAA1/HLA-B/HM13/IMMT/ITM2B/LAMP1/OXA1L/PEX16/PIGT/RAB35/SLC25A3/SPG7/STIM1/STX16/SYN1/SYS1/TAPBP/TMEM43/TOMM40/VAMP1/WFS1/BFAR/CALR/CANX/CHCHD3/CHST12/COX18/DPM3/FIS1/FKBP8/LEMD3/PEX11B/SEC62/SLC35A1/TAPT1/TIMM17B/TMEM177/TRAM1/VAMP7	46
CC	GO:0018995	host cellular component	14/1477	73/19717	0.000923604	0.00575346	0.00393346	GBP2/KPNA6/KPNB1/NUP50/NUP62/NUP85/POM121/TPR/VPS37B/VPS37C/DYNLT1/KPNA3/NUP43/XPO1	14
CC	GO:0043657	host cell	14/1477	73/19717	0.000923604	0.00575346	0.00393346	GBP2/KPNA6/KPNB1/NUP50/NUP62/NUP85/POM121/TPR/VPS37B/VPS37C/DYNLT1/KPNA3/NUP43/XPO1	14
CC	GO:0009295	nucleoid	10/1477	43/19717	0.00105205	0.00642421	0.00439202	FASTKD5/POLG/SLC25A5/TUFM/VDAC1/DBT/GRSF1/HSPA9/LRPPRC/TFAM	10
CC	GO:0042645	mitochondrial nucleoid	10/1477	43/19717	0.00105205	0.00642421	0.00439202	FASTKD5/POLG/SLC25A5/TUFM/VDAC1/DBT/GRSF1/HSPA9/LRPPRC/TFAM	10
CC	GO:0005775	vacuolar lumen	25/1477	172/19717	0.00105966	0.00642421	0.00439202	ANXA2/ARSA/CCT8/CTSD/DYNC1H1/GRN/HEXB/IDS/IDUA/LYZ/MAN2B1/MAN2B2/MANBA/MAPK1/MNDA/NPC2/PRKCD/PSAP/PTGES2/RNASET2/SDCBP/SGSH/GPC6/RNASE3/TUBB	25
CC	GO:0034709	methylosome	5/1477	12/19717	0.0011872	0.00707112	0.0048343	PRMT1/SNRPB/ERH/SNRPD2/SNRPG	5
CC	GO:0071564	npBAF complex	5/1477	12/19717	0.0011872	0.00707112	0.0048343	SMARCA4/SMARCB1/SMARCC2/SMARCD1/SMARCE1	5
CC	GO:0016607	nuclear speck	47/1477	397/19717	0.00122401	0.00722699	0.00494086	ATP6V0A1/BASP1/CDC5L/EFTUD2/EIF4A3/GATAD2B/GTF2H4/IFI16/IK/IL16/MAPK14/MBD1/METTL3/NAMPT/NEK6/NXF1/PACSIN2/PPIE/PRPF31/PRPF40A/RBM10/SF3A1/SF3B2/SPOP/SRRM2/STK19/TKT/U2AF2/ZC3H18/API5/BARD1/COPS4/DDX46/FYTTD1/HNRNPU/NRIP1/PHF5A/PRKAA1/RBM15/REXO4/SAP130/SFPQ/SLC2A4RG/SRRM1/TARDBP/TCF12/TRIP12	47
CC	GO:0030133	transport vesicle	46/1477	392/19717	0.00164025	0.00954768	0.00652744	AP1G1/AP1G2/APP/ARCN1/ATP6V0D1/C16orf70/CLTA/COPB2/COPE/CRISPLD2/DNAJC5/HLA-B/LAMP1/LRRK2/MCTP2/NCSTN/NTS/PDCD6/PICALM/RAB35/SCAMP2/SCAP/SEC16A/SEC23B/SIPA1/SNTB2/SPG21/STX16/SURF4/SYN1/VAMP1/VDAC1/WFS1/YIPF3/COPB1/COPS4/PTPRN/RAB11A/RAB6A/SEC22B/SNAPIN/SYTL2/TMED2/TOR1A/VAMP7/WDR7	46
CC	GO:0005905	clathrin-coated pit	13/1477	69/19717	0.00164518	0.00954768	0.00652744	AAK1/APP/CLTA/EPN1/FNBP1/HIP1/LRP3/PICALM/RAB35/TNK2/AP1S2/NECAP2/TFRC	13
CC	GO:0031301	integral component of organelle membrane	42/1477	350/19717	0.00167286	0.00962602	0.006581	BCAP31/BID/DNAJB12/ENTPD4/ERGIC3/GPAA1/HLA-B/HM13/IMMT/ITM2B/LAMP1/OXA1L/PEX16/PIGT/SLC25A3/SPG7/STIM1/STX16/SYS1/TAPBP/TMEM43/TOMM40/VAMP1/WFS1/BFAR/CALR/CANX/CHCHD3/CHST12/COX18/DPM3/FIS1/FKBP8/LEMD3/PEX11B/SEC62/SLC35A1/TAPT1/TIMM17B/TMEM177/TRAM1/VAMP7	42
CC	GO:0034708	methyltransferase complex	18/1477	113/19717	0.0018136	0.0103482	0.00707472	CHD8/MCRS1/METTL3/NCOA6/PRMT1/PRPF31/SNRPB/ASH2L/DPY30/E2F6/ERH/MTF2/PRDM4/RBM15/SNRPD2/SNRPG/ZNF451/ZNF513	18
CC	GO:0032839	dendrite cytoplasm	8/1477	32/19717	0.00201356	0.0112792	0.00771124	FLOT2/LRRK2/MAPK1/CANX/HNRNPU/SFPQ/TRAK2/UHMK1	8
CC	GO:0042788	polysomal ribosome	8/1477	32/19717	0.00201356	0.0112792	0.00771124	NUFIP2/RPL11/RPL30/RPL31/RPL39/RPL41/RPS21/RPS29	8
CC	GO:0016514	SWI/SNF complex	6/1477	19/19717	0.0020266	0.0112792	0.00771124	SMARCA4/SMARCB1/SMARCC2/SMARCD1/SMARCD2/SMARCE1	6
CC	GO:0031984	organelle subcompartment	44/1477	380/19717	0.00263815	0.0144791	0.00989887	AP1B1/AP1G1/AP1M1/AP4B1/APP/ARFGAP2/B4GALT5/BCAP31/C16orf70/CLTA/CORO7/GGA3/GRN/KIAA1324/KPNB1/LRRK2/NUCB1/PITPNM1/SCAMP2/SORL1/ST3GAL1/ST3GAL2/STIM1/STX16/SYS1/TGFBI/TJAP1/VPS52/WIPI1/AP1S2/AP4S1/B4GALT1/DPY30/MAN2A1/OSBP/RAB11A/RAB6A/RAC1/RHOBTB3/TMBIM4/TMED2/TMEM87A/VAMP7/YIPF6	44
CC	GO:0045239	tricarboxylic acid cycle enzyme complex	5/1477	14/19717	0.00264419	0.0144791	0.00989887	BCKDK/FH/DBT/DLST/SUCLG2	5
CC	GO:0098791	Golgi apparatus subcompartment	42/1477	359/19717	0.00269269	0.014623	0.00999729	AP1B1/AP1G1/AP1M1/AP4B1/APP/ARFGAP2/B4GALT5/BCAP31/C16orf70/CLTA/CORO7/GGA3/GRN/KIAA1324/LRRK2/NUCB1/PITPNM1/SCAMP2/SORL1/ST3GAL1/ST3GAL2/STX16/SYS1/TGFBI/TJAP1/VPS52/WIPI1/AP1S2/AP4S1/B4GALT1/DPY30/MAN2A1/OSBP/RAB11A/RAB6A/RAC1/RHOBTB3/TMBIM4/TMED2/TMEM87A/VAMP7/YIPF6	42
CC	GO:0005849	mRNA cleavage factor complex	6/1477	20/19717	0.00271355	0.014623	0.00999729	CLP1/CPSF1/CSTF2/SSU72/ZC3H3/PCF11	6
CC	GO:0035579	specific granule membrane	15/1477	91/19717	0.00300438	0.0159416	0.0108988	ADAM8/AP1M1/CD33/CYBA/DNAJC5/ITGAL/ITGB2/MMP25/PLAUR/TOM1/UBR4/VAMP1/ATP6V1D/CD47/CYBB	15
CC	GO:0005770	late endosome	32/1477	256/19717	0.0030052	0.0159416	0.0108988	ANXA2/CHMP2A/CLEC16A/DYSF/GRN/KIAA1324/LAMP1/LITAF/LRRK2/MAPK1/MAPK3/MON1B/MYO5A/OSBPL9/PSAP/SDF4/SLC11A1/SORL1/TCIRG1/VPS33B/VPS37B/VPS37C/ABHD6/ARL8B/LAPTM4A/RAB11A/RNF128/SLC11A2/TMEM9/VAMP7/VPS29/VPS4A	32
CC	GO:0001891	phagocytic cup	7/1477	27/19717	0.00305437	0.0159532	0.0109067	ARHGAP25/BIN2/CORO1A/LCP1/MYO1G/PIP5K1C/SNX5	7
CC	GO:0005686	U2 snRNP	7/1477	27/19717	0.00305437	0.0159532	0.0109067	SF3A1/SF3B2/SNRPB/PHF5A/RBMX2/SNRPD2/SNRPG	7
CC	GO:0046540	U4/U6 x U5 tri-snRNP complex	9/1477	42/19717	0.00337625	0.0173672	0.0118734	EFTUD2/PRPF31/SNRPB/LSM3/LSM7/SNRPD2/SNRPG/TXNL4B/ZMAT2	9
CC	GO:0097526	spliceosomal tri-snRNP complex	9/1477	42/19717	0.00337625	0.0173672	0.0118734	EFTUD2/PRPF31/SNRPB/LSM3/LSM7/SNRPD2/SNRPG/TXNL4B/ZMAT2	9
CC	GO:0098562	cytoplasmic side of membrane	24/1477	178/19717	0.00362944	0.0184559	0.0126177	ASPSCR1/ATP2A2/CBX6/GNAI2/GNAS/HIP1/HM13/IKBKB/LITAF/LRRK2/LYN/NTSR1/PTPN1/THADA/TRAF6/BIRC2/CHUK/PTK6/PTPN4/RPL27/RPS29/SHROOM4/SNX5/SYAP1	24
CC	GO:0005884	actin filament	17/1477	111/19717	0.00365048	0.0184559	0.0126177	ACTN1/AKAP13/CORO1A/DUSP22/GAS7/KEAP1/LCP1/MARK2/MYO5A/RAC2/TSC1/WAS/WDR1/PAK1/RAC1/SHROOM4/WASL	17
CC	GO:0030134	COPII-coated ER to Golgi transport vesicle	15/1477	93/19717	0.00372053	0.0184559	0.0126177	APP/COL7A1/CTSZ/ERGIC3/HLA-B/PDCD6/SCAP/SEC16A/SEC23B/SERPINA1/TMED4/LMAN2L/SEC22B/TMED2/YIPF6	15
CC	GO:0043020	NADPH oxidase complex	5/1477	15/19717	0.00372381	0.0184559	0.0126177	CYBA/NCF1/NCF4/CYBB/NOXO1	5
CC	GO:0098554	cytoplasmic side of endoplasmic reticulum membrane	5/1477	15/19717	0.00372381	0.0184559	0.0126177	HM13/PTPN1/THADA/RPL27/RPS29	5
CC	GO:0005791	rough endoplasmic reticulum	14/1477	85/19717	0.00410165	0.0201813	0.0137973	APP/HM13/NCF1/NUCB1/PLOD1/TRAM2/CANX/CYBB/RPL27/RPS21/RPS29/SEC62/TMEM97/TRAM1	14
CC	GO:0030175	filopodium	16/1477	104/19717	0.00450865	0.0219724	0.0150218	ACPP/APP/CBX6/DYNC1H1/EPHA4/FSCN1/LCP1/MYO1G/MYO5A/SYNE2/B4GALT1/DMD/GPM6A/ITGA3/NF2/SLC9A3R1	16
CC	GO:0000164	protein phosphatase type 1 complex	4/1477	10/19717	0.00456275	0.0219724	0.0150218	PPP1CA/PPP1R15A/PPP1CB/SHOC2	4
CC	GO:0033179	proton-transporting V-type ATPase, V0 domain	4/1477	10/19717	0.00456275	0.0219724	0.0150218	ATP6V0A1/ATP6V0D1/TCIRG1/ATP6V0B	4
CC	GO:0019898	extrinsic component of membrane	35/1477	295/19717	0.00465019	0.0222357	0.0152019	AAK1/ANXA2/AP4B1/ASPSCR1/ATP2A2/CTNNA1/FCN1/FOLR3/GNAI2/GNAS/HIP1/LYN/MTMR3/NCF1/NUCB1/PACSIN2/PICALM/PIK3CD/PLAUR/S100A10/ST14/SYN1/TPR/ULK1/WIPI1/CDH2/COQ5/GFRA2/PIK3R1/PTK6/SNX5/SOCS1/SYAP1/SYTL2/TOR1A	35
CC	GO:0030660	Golgi-associated vesicle membrane	17/1477	114/19717	0.00481943	0.0228839	0.015645	AP1G1/AP1G2/ARCN1/ARFGAP2/CLTA/COPB2/COPE/HLA-B/ITM2B/PDCD6/SCAP/SCYL1/SEC16A/SEC23B/COPB1/SEC22B/TMED2	17
CC	GO:0071437	invadopodium	5/1477	16/19717	0.00508602	0.023982	0.0163957	FSCN1/PLAUR/SVIL/ITGA3/PAK1	5
CC	GO:0030496	midbody	23/1477	173/19717	0.00516888	0.0242046	0.0165479	ANXA2/EXOC3/GNAI2/KATNB1/KEAP1/NUP62/PITPNM1/RALB/SH3GLB1/SSH1/SVIL/USP3/VPS37B/ARL8B/CAPG/ERH/HNRNPU/KLHL9/PLK1/RALA/RAP2A/VPS4A/YPEL5	23
CC	GO:0000118	histone deacetylase complex	12/1477	70/19717	0.00546911	0.0254351	0.0173892	BRD8/CHD4/DMAP1/GATAD2B/NCOR1/PHF12/PHF21A/TRRAP/HINT1/NRIP1/SAP130/ZNHIT1	12
CC	GO:0002102	podosome	7/1477	30/19717	0.00574923	0.026556	0.0181555	ADAM8/BIN2/FSCN1/GSN/LCP1/SVIL/WDR1	7
CC	GO:0055037	recycling endosome	23/1477	176/19717	0.00636796	0.0292152	0.0199735	AP1G1/APP/EHD1/GGA3/HLA-B/MYO5A/PACSIN2/RAB11FIP1/RAB35/SCAMP2/SORL1/TUBA1A/ULK1/VPS33B/VPS52/FZD7/RAB11A/RAC1/RAP2A/RAP2C/RNF11/SLC11A2/TFRC	23
CC	GO:0000502	proteasome complex	11/1477	63/19717	0.00665156	0.0302271	0.0206653	ADRM1/PAAF1/PSMA5/PSMB2/TXNL1/UBE3C/PSMB5/UBE3A/UBQLN1/USP14/ZFAND2A	11
CC	GO:0035631	CD40 receptor complex	4/1477	11/19717	0.00674837	0.0302271	0.0206653	IKBKB/TRAF6/BIRC2/CHUK	4
CC	GO:0016471	vacuolar proton-transporting V-type ATPase complex	5/1477	17/19717	0.0067666	0.0302271	0.0206653	ATP6V0A1/ATP6V0D1/ATP6V1H/TCIRG1/ATP6V1G1	5
CC	GO:0031143	pseudopodium	5/1477	17/19717	0.0067666	0.0302271	0.0206653	ACTN1/MAPK1/MAPK3/CAPN2/VAMP7	5
CC	GO:0008305	integrin complex	7/1477	31/19717	0.00695512	0.0308662	0.0211022	ITGA5/ITGAL/ITGAX/ITGB2/LYN/ITGA3/ITGAE	7
CC	GO:0032154	cleavage furrow	10/1477	55/19717	0.00708547	0.0312405	0.0213581	MYH9/NDE1/PITPNM1/SPIRE1/SSH1/STAMBP/SVIL/NF2/RAB11A/RALA	10
CC	GO:1905369	endopeptidase complex	11/1477	64/19717	0.00750199	0.0328636	0.0224678	ADRM1/PAAF1/PSMA5/PSMB2/TXNL1/UBE3C/PSMB5/UBE3A/UBQLN1/USP14/ZFAND2A	11
CC	GO:0005874	microtubule	45/1477	416/19717	0.00825618	0.0359356	0.024568	AKNA/ARHGAP4/CALM1/CCT7/CCT8/CKAP5/CSNK1D/DCTN1/DPYSL2/DYNC1H1/DYSF/EML3/KATNB1/KIF13B/KIFC1/MAP1B/MAP1S/MEFV/MID1IP1/MYO5A/NDE1/NEK6/PARP4/RASSF5/SNTB2/STIM1/SVIL/TTLL4/TUBA1A/TUBA1C/DYNLRB2/DYNLT1/EIF3A/GABARAP/HNRNPU/KIF2A/LRPPRC/MAP1LC3B/ODF2/PLK1/RAB11A/SERP1/SRPRB/TBCB/TUBB	45
CC	GO:0032588	trans-Golgi network membrane	14/1477	92/19717	0.00836044	0.0361576	0.0247198	AP1B1/AP1G1/AP1M1/AP4B1/APP/CLTA/SCAMP2/STX16/SYS1/VPS52/AP1S2/AP4S1/RAB6A/RHOBTB3	14
CC	GO:1904115	axon cytoplasm	10/1477	57/19717	0.00913659	0.0392642	0.0268437	AP3B1/AP3D1/DYNC1H1/SPG7/TERF2/AP3M1/ARL8B/BLOC1S1/SNAPIN/TRAK2	10
CC	GO:0005788	endoplasmic reticulum lumen	35/1477	309/19717	0.00943905	0.0399393	0.0273052	APLP2/APP/ARSA/CD4/CFP/COL25A1/COL7A1/CRTAP/CST3/CTSZ/ESD/GAS6/NUCB1/PLAUR/RCN3/RNASET2/SERPINA1/TIMP1/TMEM43/WFS1/CALR/CALU/CANX/CDH2/COL8A2/DBI/DNAJB9/FGA/GANAB/IGFBP1/P4HA1/RCN1/TOR1A/TOR3A/TXNDC12	35
CC	GO:0010494	cytoplasmic stress granule	11/1477	66/19717	0.00945481	0.0399393	0.0273052	DDX19B/KPNB1/PABPC1/DDX1/EIF2S1/LARP4/LSM14A/MBNL1/NUFIP2/PUM2/TARDBP	11
CC	GO:0000812	Swr1 complex	4/1477	12/19717	0.00952895	0.0399393	0.0273052	BRD8/DMAP1/TRRAP/ZNHIT1	4
CC	GO:0032009	early phagosome	4/1477	12/19717	0.00952895	0.0399393	0.0273052	SYK/UNC93B1/APPL1/APPL2	4
CC	GO:0000159	protein phosphatase type 2A complex	5/1477	19/19717	0.0112192	0.046735	0.0319512	PPP2R1A/PPP2R5C/PPP2R2A/PPP2R5A/PPP2R5E	5
CC	GO:0098576	lumenal side of membrane	7/1477	34/19717	0.0116966	0.0481334	0.0329073	BCAP31/HLA-B/HM13/NUCB1/TAPBP/CALR/CANX	7
CC	GO:0098636	protein complex involved in cell adhesion	7/1477	34/19717	0.0116966	0.0481334	0.0329073	ITGA5/ITGAL/ITGAX/ITGB2/LYN/ITGA3/ITGAE	7
CC	GO:0005819	spindle	38/1477	347/19717	0.0119127	0.0487273	0.0333133	APP/CALM1/CKAP5/CLTA/CSNK1D/DCTN1/EML3/FAM110A/IK/IKBKG/KATNB1/KIFC1/MAP1S/MAPK1/MAPK14/MYH9/NCOR1/NDE1/NEK6/NUP62/NUP85/PARP4/SLC25A5/TPR/ARL8B/CAPG/CDC14C/CEP350/DCTN4/DYNLT1/HNRNPU/KIF2A/ODF2/PLK1/RAB11A/SPIN1/VPS4A/YPEL5	38
MF	GO:0031267	small GTPase binding	72/1446	443/17696	1.23815e-08	6.92537e-06	6.24427e-06	ABR/AKAP13/ANXA2/AP1G1/ARHGAP1/ARHGAP4/ARHGDIA/ARHGDIB/ARHGEF11/ARHGEF18/ATP6AP1/BICD2/CDC42EP2/CDC42EP4/CLEC16A/DENND1A/DOCK2/DVL3/EHD1/FGD3/FMNL1/GGA3/HPS6/KPNB1/LRRK2/MYO5A/NUP50/PFN1/PICALM/PLEKHG3/RAB11FIP1/RANBP1/RANBP3/RASGRP4/RASSF5/RCBTB2/RUNDC1/SBF1/SGSM1/SGSM2/SORL1/SPHK2/STK19/TBC1D2/TNPO2/TSC2/ULK1/VPS52/WAS/ADPRH/AP3M1/ARHGEF12/CHML/CORO1C/CSE1L/DENND2C/DENND4C/PAK1/PDE6D/RAB3IP/RAC…	72
MF	GO:0003735	structural constituent of ribosome	42/1446	202/17696	1.38924e-08	6.92537e-06	6.24427e-06	MRPL20/MRPL11/MRPL13/MRPL14/MRPL15/MRPL17/MRPL21/MRPL22/MRPL36/MRPL42/MRPL46/MRPL54/MRPS18C/MRPS21/MRPS22/MRPS23/MRPS33/NDUFA7/RPL11/RPL26L1/RPL27/RPL30/RPL31/RPL35/RPL39/RPL41/RPL7/RPL9/RPS10/RPS12/RPS14/RPS15/RPS15A/RPS17/RPS18/RPS21/RPS24/RPS27/RPS27L/RPS29/RPS4Y1/RPS9	42
MF	GO:0017016	Ras GTPase binding	69/1446	429/17696	3.81361e-08	1.26739e-05	1.14275e-05	ABR/AKAP13/ANXA2/AP1G1/ARHGAP1/ARHGAP4/ARHGDIA/ARHGDIB/ARHGEF11/ARHGEF18/ATP6AP1/BICD2/CDC42EP2/CDC42EP4/CLEC16A/DENND1A/DOCK2/DVL3/EHD1/FGD3/FMNL1/HPS6/KPNB1/LRRK2/MYO5A/NUP50/PFN1/PICALM/PLEKHG3/RAB11FIP1/RANBP1/RANBP3/RASGRP4/RASSF5/RCBTB2/RUNDC1/SBF1/SGSM1/SGSM2/SPHK2/STK19/TBC1D2/TNPO2/ULK1/VPS52/WAS/ADPRH/AP3M1/ARHGEF12/CHML/CORO1C/CSE1L/DENND2C/DENND4C/PAK1/PDE6D/RAB3IP/RAC1/RAPGEF6/RASGRP…	69
MF	GO:0017137	Rab GTPase binding	34/1446	175/17696	1.68199e-06	0.000419237	0.000378006	ANXA2/AP1G1/ARHGAP1/ATP6AP1/BICD2/CLEC16A/DENND1A/EHD1/HPS6/MYO5A/PICALM/RAB11FIP1/RUNDC1/SBF1/SGSM1/SGSM2/TBC1D2/ULK1/VPS52/ADPRH/AP3M1/CHML/DENND2C/DENND4C/PDE6D/RAB3IP/RAC1/RHOBTB3/SYTL2/TBC1D15/TBC1D16/TRAPPC5/WDR41/WDR44	34
MF	GO:0019902	phosphatase binding	35/1446	185/17696	2.25573e-06	0.000449794	0.000405557	AP3B1/CD33/CDC5L/CSK/GRB2/GTF2F1/JAK1/LILRB2/MAPK1/MAPK14/MAPK3/MTMR3/PPP1CA/PPP1R15A/PTPN1/SLC9A1/STAT3/STAT6/STYXL1/SYK/TRPC4AP/TSC2/CARHSP1/CDH2/CHCHD3/FOXO1/HMGCR/MAST2/PIK3R1/PPP2R2A/PPP3CB/SHOC2/SLC9A3R1/SYTL2/TERF2IP	35
MF	GO:0050839	cell adhesion molecule binding	69/1446	499/17696	1.04967e-05	0.00174421	0.00157267	ACTN1/ADAM8/ADD1/ALDOA/ANXA2/ARHGAP1/CAPZA1/CAPZB/CAST/CBL/CCT8/CKAP5/CSNK1D/CTNNA1/EFHD2/EHD1/EIF2S3/ENO1/EXOC3/F11R/FASN/FSCN1/ICAM3/ILK/ITGA5/ITGAL/ITGB2/LASP1/LCP1/LILRB2/LYN/MARK2/MYH9/NLGN3/PACSIN2/PFN1/PICALM/PPP1CA/PTPN1/PTPN6/RANBP1/S100A11/SCYL1/SH3GLB1/SNX1/SPTAN1/STK38/SYK/TBC1D2/TGFBI/TIMP2/TLN1/YWHAB/CALR/CAPG/CDH2/CLIC1/EEF1D/FGA/ISG15/ITGA3/ITGB1BP1/LRRFIP1/PCMT1/PTPN11/S100P/SERB…	69
MF	GO:0051015	actin filament binding	34/1446	198/17696	2.705e-05	0.00385269	0.00347379	ACTN1/ADD1/ARPC1B/CAPZA1/CAPZB/CFL1/CORO1A/CORO7/CTNNA1/FLII/FMNL1/FSCN1/GAS7/GSN/HIP1/LASP1/LCP1/MAP1S/MARCKS/MYBPC3/MYH9/MYO5A/MYO7A/SVIL/SYNE2/TLN1/WAS/WDR1/CAPG/CAPZA2/CORO1C/DSTN/SHROOM4/WASL	34
MF	GO:0003779	actin binding	59/1446	431/17696	6.01315e-05	0.00633177	0.00570905	ACTN1/ADD1/ALDOA/ARPC1B/CAPZA1/CAPZB/CFL1/CORO1A/CORO7/CTNNA1/FLII/FMNL1/FSCN1/GAS7/GSN/HIP1/LASP1/LCP1/LRRK2/MAP1B/MAP1S/MARCKS/MEFV/MYBPC3/MYH9/MYO1G/MYO5A/MYO7A/NOD2/PARVG/PFN1/S100A4/SNTB2/SPIRE1/SPTAN1/SSH1/SSH3/SVIL/SYN1/SYNE2/TLN1/WAS/WDR1/AFAP1/CAPG/CAPZA2/CORO1C/DMD/DSTN/GMFG/HNRNPU/LMOD3/MYO3B/NF2/PRKCE/SHROOM4/TMSB4X/TRPC5/WASL	59
MF	GO:0047485	protein N-terminus binding	22/1446	109/17696	6.02828e-05	0.00633177	0.00570905	ACOX1/CALM1/CSNK2A2/MYO7A/NTSR1/RELA/SDCBP/SMARCA4/SRRM2/TRAF6/TSC1/APTX/BIRC2/DCTN4/EIF5A/GLRX/HAX1/PEX19/RPS21/SLC9A3R1/SMARCE1/VPS25	22
MF	GO:0045182	translation regulator activity	26/1446	141/17696	6.84757e-05	0.00633177	0.00570905	CNBP/EIF2B4/EIF2S3/EIF3F/EIF3M/EIF4A3/EIF4B/EIF4E2/EIF4G1/PABPC1/RARA/TUFM/EEF1D/EIF1AY/EIF2S1/EIF3A/EIF5A/EIF5A2/EIF5B/GFM1/IGF2BP3/MIF4GD/PAIP1/RPS14/RPS27L/RPS9	26
MF	GO:0045296	cadherin binding	48/1446	331/17696	6.9859e-05	0.00633177	0.00570905	ADD1/ALDOA/ANXA2/ARHGAP1/CAPZA1/CAPZB/CAST/CBL/CCT8/CKAP5/CSNK1D/CTNNA1/EFHD2/EHD1/EIF2S3/ENO1/EXOC3/F11R/FASN/FSCN1/LASP1/MARK2/MYH9/PACSIN2/PFN1/PICALM/PPP1CA/PTPN1/RANBP1/S100A11/SCYL1/SH3GLB1/SNX1/SPTAN1/STK38/TBC1D2/TLN1/YWHAB/CAPG/CDH2/CLIC1/EEF1D/LRRFIP1/PCMT1/S100P/SERBP1/SH3GLB2/SNX5	48
MF	GO:0019843	rRNA binding	15/1446	63/17696	0.00012883	0.0107036	0.00965091	FASTKD5/MRPL20/NOL12/RRS1/TST/EMG1/MRPL11/MRPS18C/NGRN/RPL11/RPL9/RPS14/RPS18/RPS4Y1/RPS9	15
MF	GO:0090079	translation regulator activity, nucleic acid binding	21/1446	109/17696	0.00017563	0.0125903	0.0113521	EIF2B4/EIF2S3/EIF3F/EIF3M/EIF4B/EIF4E2/EIF4G1/PABPC1/RARA/TUFM/EEF1D/EIF1AY/EIF2S1/EIF3A/EIF5A/EIF5A2/EIF5B/GFM1/MIF4GD/PAIP1/RPS27L	21
MF	GO:0009678	pyrophosphate hydrolysis-driven proton transmembrane transporter activity	10/1446	33/17696	0.000207416	0.0125903	0.0113521	ATP2A2/ATP6AP1/ATP6V0A1/ATP6V0D1/ATP6V1H/TCIRG1/ATP6V0B/ATP6V1D/ATP6V1E1/ATP6V1G1	10
MF	GO:0044769	ATPase activity, coupled to transmembrane movement of ions, rotational mechanism	8/1446	22/17696	0.000219978	0.0125903	0.0113521	ATP6AP1/ATP6V0A1/ATP6V0D1/ATP6V1H/TCIRG1/ATP6V0B/ATP6V1D/ATP6V1E1	8
MF	GO:0046961	proton-transporting ATPase activity, rotational mechanism	8/1446	22/17696	0.000219978	0.0125903	0.0113521	ATP6AP1/ATP6V0A1/ATP6V0D1/ATP6V1H/TCIRG1/ATP6V0B/ATP6V1D/ATP6V1E1	8
MF	GO:0003954	NADH dehydrogenase activity	12/1446	46/17696	0.000239935	0.0125903	0.0113521	NDUFV1/NDUFA1/NDUFA13/NDUFA4/NDUFA7/NDUFB2/NDUFB3/NDUFB6/NDUFB7/NDUFS3/NDUFS4/NDUFV2	12
MF	GO:0008137	NADH dehydrogenase (ubiquinone) activity	12/1446	46/17696	0.000239935	0.0125903	0.0113521	NDUFV1/NDUFA1/NDUFA13/NDUFA4/NDUFA7/NDUFB2/NDUFB3/NDUFB6/NDUFB7/NDUFS3/NDUFS4/NDUFV2	12
MF	GO:0050136	NADH dehydrogenase (quinone) activity	12/1446	46/17696	0.000239935	0.0125903	0.0113521	NDUFV1/NDUFA1/NDUFA13/NDUFA4/NDUFA7/NDUFB2/NDUFB3/NDUFB6/NDUFB7/NDUFS3/NDUFS4/NDUFV2	12
MF	GO:0060589	nucleoside-triphosphatase regulator activity	47/1446	344/17696	0.000339778	0.0169379	0.0152721	ABR/ARFGAP2/ARHGAP1/ARHGAP25/ARHGAP30/ARHGAP4/ARHGAP9/ARHGDIA/ARHGDIB/ARHGEF11/CDC42EP2/DOCK2/DOCK5/GIT2/GPSM1/GTF2H4/LRRK2/MYBPC3/NUP50/PFN1/RANBP1/RANBP3/RUNDC1/SEC23B/SGSM1/SGSM2/SIPA1/TAGAP/TBC1D2/TNK2/TSC1/TSC2/WAS/ADPRH/ARHGEF12/CHML/DNAJA2/DNAJC15/GRPEL2/HSCB/ITGB1BP1/PDE6D/RAP1GDS1/RASGRP3/TBC1D15/TBC1D16/WASL	47
MF	GO:0019903	protein phosphatase binding	24/1446	140/17696	0.000401347	0.0190544	0.0171805	AP3B1/CD33/CDC5L/CSK/GRB2/GTF2F1/JAK1/LILRB2/MAPK14/MTMR3/PPP1CA/PPP1R15A/PTPN1/SLC9A1/STAT3/STAT6/STYXL1/CDH2/FOXO1/HMGCR/PIK3R1/PPP2R2A/PPP3CB/SHOC2	24
MF	GO:0015078	proton transmembrane transporter activity	23/1446	133/17696	0.000461949	0.0209347	0.0188758	ATP2A2/ATP6AP1/ATP6V0A1/ATP6V0D1/ATP6V1H/COX6B1/MFSD3/SLC11A1/SLC15A3/SLC25A3/SLC9A1/TCIRG1/ATP6V0B/ATP6V1D/ATP6V1E1/ATP6V1G1/COX6A1/COX6C/COX7A2/COX7B/COX7C/NDUFA4/SLC11A2	23
MF	GO:0005092	GDP-dissociation inhibitor activity	6/1446	15/17696	0.000772958	0.0335061	0.0302108	ARHGDIA/ARHGDIB/GPSM1/RANBP1/CHML/ITGB1BP1	6
MF	GO:0019829	ATPase-coupled cation transmembrane transporter activity	12/1446	53/17696	0.000964929	0.0400847	0.0361425	ANXA5/ATP13A1/ATP2A2/ATP6AP1/ATP6V0A1/ATP6V0D1/ATP6V1H/TCIRG1/ATP6V0B/ATP6V1D/ATP6V1E1/ATP6V1G1	12
MF	GO:0043560	insulin receptor substrate binding	5/1446	11/17696	0.00109943	0.0425271	0.0383447	GRB2/IGF1R/PRKCD/PIK3R1/PTPN11	5
MF	GO:0001784	phosphotyrosine residue binding	10/1446	40/17696	0.00112212	0.0425271	0.0383447	CBL/GRB2/MAPK1/MAPK3/PLCG2/PTPN6/SYK/CBLB/PIK3R1/PTPN11	10
MF	GO:0019211	phosphatase activator activity	6/1446	16/17696	0.00115169	0.0425271	0.0383447	CALM1/GTF2F1/PPP1R15A/PPP2R5C/PPP2R5A/PPP2R5E	6
MF	GO:0008135	translation factor activity, RNA binding	16/1446	85/17696	0.00129315	0.0447069	0.0403101	EIF2B4/EIF2S3/EIF3F/EIF3M/EIF4B/EIF4E2/EIF4G1/TUFM/EEF1D/EIF1AY/EIF2S1/EIF3A/EIF5A/EIF5A2/EIF5B/GFM1	16
MF	GO:1990782	protein tyrosine kinase binding	17/1446	93/17696	0.0013004	0.0447069	0.0403101	ANXA5/CBL/CD4/DUSP22/EPHA4/GAB2/GAS6/ITGAX/PITPNM1/PTPN1/SH2B3/CBLB/DSCAM/EIF3A/PIK3R1/PTPN11/YWHAG	17

## Sheet: KEGG analysis
KEGG analysis of DEGs
ID	Description	GeneRatio	BgRatio	pvalue	p.adjust	qvalue	geneID	Count
hsa04142	Lysosome	37/754	128/8081	1.79264e-10	5.73645e-08	4.03816e-08	AP1B1/AP1G1/AP1G2/AP1M1/AP3B1/AP3D1/AP4B1/ARSA/ATP6AP1/ATP6V0A1/ATP6V0D1/ATP6V1H/CLTA/CTSD/CTSZ/DNASE2/ENTPD4/GGA3/HEXB/IDS/IDUA/LAMP1/LITAF/MAN2B1/MANBA/NPC2/PSAP/SGSH/SLC11A1/TCIRG1/AP1S2/AP3M1/AP4S1/ATP6V0B/GNPTAB/LAPTM4A/SLC11A2	37
hsa05171	Coronavirus disease - COVID-19	49/754	232/8081	2.81732e-08	4.50771e-06	3.17319e-06	FCGR2A/IKBKB/IKBKG/IL6R/JAK1/MAPK1/MAPK14/MAPK3/NFKB1/NLRP3/PIK3CD/PLCG2/RELA/STAT3/SYK/TNFRSF1A/TRAF6/CHUK/CYBB/FAU/FGA/ISG15/OAS2/PIK3R1/RPL11/RPL26L1/RPL27/RPL30/RPL31/RPL35/RPL39/RPL41/RPL7/RPL9/RPS10/RPS12/RPS14/RPS15/RPS15A/RPS17/RPS18/RPS21/RPS24/RPS27/RPS27L/RPS29/RPS4Y1/RPS9/STAT2	49
hsa04380	Osteoclast differentiation	32/754	128/8081	1.40285e-07	1.45271e-05	1.02263e-05	CYBA/FCGR2A/FCGR2C/GAB2/GRB2/IKBKB/IKBKG/JAK1/LCP2/LILRA2/LILRB2/LILRB3/MAPK1/MAPK14/MAPK3/NCF1/NCF4/NFKB1/OSCAR/PIK3CD/PLCG2/RELA/SYK/TNFRSF1A/TRAF6/TYROBP/CHUK/PIK3R1/PPP3CB/RAC1/SOCS1/STAT2	32
hsa05120	Epithelial cell signaling in Helicobacter pylori infection	22/754	70/8081	1.81588e-07	1.45271e-05	1.02263e-05	ATP6AP1/ATP6V0A1/ATP6V0D1/ATP6V1H/CSK/F11R/IKBKB/IKBKG/LYN/MAPK14/NFKB1/PLCG2/RELA/TCIRG1/ATP6V0B/ATP6V1D/ATP6V1E1/ATP6V1G1/CHUK/PAK1/PTPN11/RAC1	22
hsa03010	Ribosome	36/754	158/8081	2.89448e-07	1.85247e-05	1.30404e-05	MRPL20/FAU/MRPL11/MRPL13/MRPL14/MRPL15/MRPL17/MRPL21/MRPL22/MRPL36/MRPS18C/MRPS21/RPL11/RPL26L1/RPL27/RPL30/RPL31/RPL35/RPL39/RPL41/RPL7/RPL9/RPS10/RPS12/RPS14/RPS15/RPS15A/RPS17/RPS18/RPS21/RPS24/RPS27/RPS27L/RPS29/RPS4Y1/RPS9	36
hsa05152	Tuberculosis	39/754	180/8081	3.76984e-07	2.01058e-05	1.41534e-05	ATP6AP1/ATP6V0A1/ATP6V0D1/ATP6V1H/BID/CALM1/CAMK2G/CASP9/CD14/CORO1A/CR1/CREBBP/CTSD/FCGR2A/FCGR2C/IL10RB/ITGAX/ITGB2/JAK1/LAMP1/MAPK1/MAPK14/MAPK3/NFKB1/NOD2/RELA/SPHK2/SYK/TCIRG1/TLR1/TLR6/TNFRSF1A/TRAF6/VDR/ARHGEF12/ATP6V0B/CEBPG/HSPA9/PPP3CB	39
hsa04932	Non-alcoholic fatty liver disease	34/754	150/8081	7.04806e-07	3.22197e-05	2.2681e-05	BID/COX6B1/IKBKB/IL6R/NDUFV1/NFKB1/PIK3CD/RELA/RXRA/SDHA/TNFRSF1A/ADIPOR2/COX6A1/COX6C/COX7A2/COX7B/COX7C/EIF2S1/NDUFA1/NDUFA13/NDUFA4/NDUFA7/NDUFB2/NDUFB3/NDUFB6/NDUFB7/NDUFS3/NDUFS4/NDUFV2/PIK3R1/PRKAA1/PRKAB2/RAC1/UQCRQ	34
hsa05020	Prion disease	50/754	273/8081	2.04547e-06	8.18186e-05	5.7596e-05	ADRM1/CASP9/COX6B1/CREB5/CSNK2A2/CYBA/MAPK1/MAPK14/MAPK3/NCF1/NCF4/NDUFV1/NOTCH1/PIK3CD/PRKCD/PSMA5/PSMB2/RAC2/SDHA/SLC25A5/TUBA1A/TUBA1C/VDAC1/COX6A1/COX6C/COX7A2/COX7B/COX7C/CREB3/CREB3L2/CYBB/EIF2S1/NCAM1/NDUFA1/NDUFA13/NDUFA4/NDUFA7/NDUFB2/NDUFB3/NDUFB6/NDUFB7/NDUFS3/NDUFS4/NDUFV2/PIK3R1/PPP3CB/PSMB5/RAC1/TUBB/UQCRQ	50
hsa04662	B cell receptor signaling pathway	22/754	82/8081	3.63583e-06	0.000129274	9.10021e-05	GRB2/IKBKB/IKBKG/LILRA2/LILRB2/LILRB3/LYN/MAPK1/MAPK3/NFKB1/PIK3CD/PLCG2/PTPN6/RAC2/RELA/SYK/CHUK/IFITM1/PIK3R1/PPP3CB/RAC1/RASGRP3	22
hsa04145	Phagosome	32/754	152/8081	7.97072e-06	0.000255063	0.000179551	ACTB/ATP6AP1/ATP6V0A1/ATP6V0D1/ATP6V1H/CD14/CORO1A/CYBA/DYNC1H1/FCGR2A/FCGR2C/HLA-B/ITGA5/ITGB2/LAMP1/NCF1/NCF4/TCIRG1/TLR6/TUBA1A/TUBA1C/ATP6V0B/ATP6V1D/ATP6V1E1/ATP6V1G1/CALR/CANX/CYBB/RAC1/SEC22B/TFRC/TUBB	32
hsa00190	Oxidative phosphorylation	29/754	133/8081	1.03677e-05	0.000301604	0.000212314	ATP6AP1/ATP6V0A1/ATP6V0D1/ATP6V1H/COX6B1/NDUFV1/SDHA/TCIRG1/ATP6V0B/ATP6V1D/ATP6V1E1/ATP6V1G1/COX6A1/COX6C/COX7A2/COX7B/COX7C/NDUFA1/NDUFA13/NDUFA4/NDUFA7/NDUFB2/NDUFB3/NDUFB6/NDUFB7/NDUFS3/NDUFS4/NDUFV2/UQCRQ	29
hsa05135	Yersinia infection	29/754	137/8081	1.89013e-05	0.000496224	0.000349316	ACTB/ARPC1B/CD4/ELMO1/FCGR2A/GIT2/IKBKB/IKBKG/ITGA5/LCP2/MAPK1/MAPK14/MAPK3/MEFV/NFKB1/NLRP3/PIK3CD/PIP5K1C/RAC2/RELA/RHOG/TICAM1/TRAF6/WAS/ARHGEF12/CHUK/PIK3R1/RAC1/WASL	29
hsa04666	Fc gamma R-mediated phagocytosis	23/754	97/8081	2.04975e-05	0.000496224	0.000349316	ARPC1B/CFL1/FCGR2A/GAB2/GSN/LIMK2/LYN/MAPK1/MAPK3/MARCKS/NCF1/PIK3CD/PIP5K1C/PLCG2/PRKCD/RAC2/SPHK2/SYK/WAS/PAK1/PIK3R1/PRKCE/RAC1	23
hsa05010	Alzheimer disease	59/754	369/8081	2.17098e-05	0.000496224	0.000349316	ADRM1/APP/ARAF/ATP2A2/AXIN1/BID/CALM1/CAPN1/CASP9/COX6B1/CSNK1E/CSNK2A2/DVL3/FRAT2/IKBKB/MAPK1/MAPK3/NCSTN/NDUFV1/NFKB1/PIK3CD/PLCB2/PSMA5/PSMB2/RELA/SDHA/SLC25A5/TNFRSF1A/TUBA1A/TUBA1C/ULK1/VDAC1/WIPI1/CAPN2/CHUK/COX6A1/COX6C/COX7A2/COX7B/COX7C/CYBB/EIF2S1/FZD7/NDUFA1/NDUFA13/NDUFA4/NDUFA7/NDUFB2/NDUFB3/NDUFB6/NDUFB7/NDUFS3/NDUFS4/NDUFV2/PIK3R1/PPP3CB/PSMB5/TUBB/UQCRQ	59
hsa04670	Leukocyte transendothelial migration	25/754	114/8081	3.77641e-05	0.000805633	0.000567123	ACTB/ACTN1/CD99L2/CTNNA1/CYBA/F11R/GNAI2/ITGAL/ITGB2/MAPK14/MMP9/NCF1/NCF4/PECAM1/PIK3CD/PLCG2/RAC2/RASSF5/SIPA1/CLDN18/CYBB/PIK3R1/PTPN11/RAC1/RAP1B	25
hsa04066	HIF-1 signaling pathway	24/754	109/8081	5.01695e-05	0.000964245	0.000678778	ALDOA/CAMK2G/CREBBP/EGLN1/EIF4E2/ENO1/HMOX1/IGF1R/IL6R/LTBR/MAPK1/MAPK3/MKNK2/NFKB1/PIK3CD/PLCG2/RELA/STAT3/TIMP1/ARNT/CYBB/PIK3R1/RBX1/TFRC	24
hsa04910	Insulin signaling pathway	28/754	137/8081	5.12255e-05	0.000964245	0.000678778	ACACA/ARAF/CALM1/CBL/EIF4E2/FASN/FBP1/FLOT2/GRB2/IKBKB/MAPK1/MAPK3/MKNK2/PHKA2/PIK3CD/PPP1CA/PTPN1/PYGL/TSC1/TSC2/CBLB/ELK1/FOXO1/PIK3R1/PPP1CB/PRKAA1/PRKAB2/SOCS1	28
hsa05131	Shigellosis	42/754	246/8081	7.55752e-05	0.00134356	0.000945795	ACTB/ACTN1/ARPC1B/CAPN1/CAPNS1/CAST/CD14/ELMO1/FNBP1/IKBKB/IKBKG/ILK/ITGA5/MAPK1/MAPK14/MAPK3/NFKB1/NLRP3/PFN1/PIK3CD/PLCB2/PLCG2/PRKCD/RELA/TLN1/TNFRSF1A/TRAF6/VDAC1/WIPI1/ATG12/CAPN2/CHUK/FOXO1/GABARAP/PIK3R1/PRKCE/RAC1/RBX1/RRAGA/UBE2D2/UBE2N/WASL	42
hsa05012	Parkinson disease	42/754	249/8081	0.000100343	0.00168999	0.00118967	ADRM1/CALM1/CAMK2G/CASP9/COX6B1/GNAI2/GNAS/LRRK2/NDUFV1/NFE2L2/PSMA5/PSMB2/SDHA/SLC25A5/TRAP1/TUBA1A/TUBA1C/UBE2L3/VDAC1/COX6A1/COX6C/COX7A2/COX7B/COX7C/EIF2S1/NDUFA1/NDUFA13/NDUFA4/NDUFA7/NDUFB2/NDUFB3/NDUFB6/NDUFB7/NDUFS3/NDUFS4/NDUFV2/PSMB5/TUBB/TXN/TXN2/UBE2G2/UQCRQ	42
hsa05235	PD-L1 expression and PD-1 checkpoint pathway in cancer	20/754	89/8081	0.000155645	0.00247628	0.00174317	CD4/CSNK2A2/IKBKB/IKBKG/JAK1/MAP3K3/MAPK1/MAPK14/MAPK3/NFKB1/PIK3CD/PTPN6/RELA/STAT3/TICAM1/TRAF6/CHUK/PIK3R1/PPP3CB/PTPN11	20
hsa05212	Pancreatic cancer	18/754	76/8081	0.000162506	0.00247628	0.00174317	ARAF/CASP9/IKBKB/IKBKG/JAK1/MAPK1/MAPK3/NFKB1/PIK3CD/RAC2/RALB/RELA/STAT3/CHUK/GADD45B/PIK3R1/RAC1/RALA	18
hsa05418	Fluid shear stress and atherosclerosis	27/754	139/8081	0.000171177	0.00248984	0.00175272	ACTB/CALM1/CYBA/HMOX1/IKBKB/IKBKG/KEAP1/MAPK14/MGST2/MMP9/NCF1/NFE2L2/NFKB1/PECAM1/PIAS4/PIK3CD/RAC2/RELA/TNFRSF1A/ACVR2A/CHUK/GSTO1/PIK3R1/PRKAA1/RAC1/TXN/TXN2	27
hsa05022	Pathways of neurodegeneration - multiple diseases	68/754	475/8081	0.000185589	0.00258211	0.00181767	ADRM1/APP/ARAF/ATP2A2/AXIN1/BID/CALM1/CAMK2G/CAPN1/CASP9/COX6B1/CSNK1E/CSNK2A2/DCTN1/DVL3/FRAT2/HIP1/LRRK2/MAPK1/MAPK14/MAPK3/NDUFV1/NFKB1/PLCB2/PSMA5/PSMB2/RELA/SDHA/SLC25A5/TNFRSF1A/TOMM40/TRAP1/TUBA1A/TUBA1C/UBE2L3/ULK1/VDAC1/WIPI1/CAPN2/COX6A1/COX6C/COX7A2/COX7B/COX7C/CYBB/DCTN4/EIF2S1/FZD7/GABARAP/NDUFA1/NDUFA13/NDUFA4/NDUFA7/NDUFB2/NDUFB3/NDUFB6/NDUFB7/NDUFS3/NDUFS4/NDUFV2/PPP3CB/PSMB5/RAC1…	68
hsa05165	Human papillomavirus infection	51/754	331/8081	0.000204961	0.00273282	0.00192376	ATP6AP1/ATP6V0A1/ATP6V0D1/ATP6V1H/AXIN1/BCAP31/CHD4/CREB5/CREBBP/DVL3/GNAS/GRB2/HLA-B/IKBKB/IKBKG/ITGA5/JAK1/MAPK1/MAPK3/NFKB1/NOTCH1/PIK3CD/PPP2R1A/PPP2R5C/RBL2/RELA/TCIRG1/TICAM1/TNFRSF1A/TSC1/TSC2/UBR4/ATP6V0B/ATP6V1D/ATP6V1E1/ATP6V1G1/CHUK/CREB3/CREB3L2/FOXO1/FZD7/ISG15/ITGA3/PIK3R1/PPP2R2A/PPP2R5A/PPP2R5E/SLC9A3R1/STAT2/TBPL1/UBE3A	51
hsa04140	Autophagy - animal	26/754	137/8081	0.000329906	0.00409117	0.00287997	ATG4B/ATG7/CTSD/DAPK1/IGF1R/LAMP1/MAPK1/MAPK3/MTMR14/MTMR3/PIK3CD/PRKCD/SH3GLB1/TRAF6/TSC1/TSC2/ULK1/WIPI1/ATG12/ATG4A/EIF2S1/GABARAP/PIK3R1/PRKAA1/RRAGA/WDR41	26
hsa04931	Insulin resistance	22/754	108/8081	0.000335189	0.00409117	0.00287997	CREB5/IKBKB/NFKB1/PIK3CD/PPARGC1B/PPP1CA/PRKCD/PTPN1/PYGL/RELA/STAT3/TNFRSF1A/CREB3/CREB3L2/FOXO1/PIK3R1/PPP1CB/PRKAA1/PRKAB2/PRKCE/PTPN11/SLC27A4	22
hsa05014	Amyotrophic lateral sclerosis	54/754	364/8081	0.000356513	0.00409117	0.00287997	ACTB/ADRM1/BID/CASP9/COX6B1/DCTN1/MAPK14/NDUFV1/NUP50/NUP62/NUP85/NXF1/PFN1/POM121/PSMA5/PSMB2/SDHA/TNFRSF1A/TOMM40/TPR/TUBA1A/TUBA1C/ULK1/VDAC1/WIPI1/COX6A1/COX6C/COX7A2/COX7B/COX7C/DCTN4/EIF2S1/GABARAP/NDUFA1/NDUFA13/NDUFA4/NDUFA7/NDUFB2/NDUFB3/NDUFB6/NDUFB7/NDUFS3/NDUFS4/NDUFV2/NUP43/PPP3CB/PSMB5/RAC1/TARDBP/TUBB/UBQLN1/UBQLN3/UQCRQ/WDR41	54
hsa04714	Thermogenesis	38/754	231/8081	0.000357977	0.00409117	0.00287997	ACTB/COX6B1/CREB5/GNAS/GRB2/MAPK14/NDUFV1/SDHA/SMARCA4/SMARCB1/SMARCC2/SMARCD1/SMARCD2/TSC1/TSC2/COX18/COX6A1/COX6C/COX7A2/COX7B/COX7C/CREB3/CREB3L2/NDUFA1/NDUFA13/NDUFA4/NDUFA7/NDUFB2/NDUFB3/NDUFB6/NDUFB7/NDUFS3/NDUFS4/NDUFV2/PRKAA1/PRKAB2/SMARCE1/UQCRQ	38
hsa04611	Platelet activation	24/754	124/8081	0.000409031	0.0042934	0.00302233	ACTB/APBB1IP/FCGR2A/GNAI2/GNAS/LCP2/LYN/MAPK1/MAPK14/MAPK3/PIK3CD/PLCB2/PLCG2/PPP1CA/RASGRP2/STIM1/SYK/TBXAS1/TLN1/ARHGEF12/FGA/PIK3R1/PPP1CB/RAP1B	24
hsa05132	Salmonella infection	40/754	249/8081	0.000417403	0.0042934	0.00302233	ACTB/ANXA2/ARPC1B/CD14/DCTN1/DYNC1H1/ELMO1/IKBKB/IKBKG/MAPK1/MAPK14/MAPK3/NFKB1/NLRP3/PFN1/PIK3CD/RELA/RHOG/S100A10/TLR6/TNFRSF1A/TRAF6/TUBA1A/TUBA1C/ACBD3/ARL8B/BIRC2/CHUK/CSE1L/DCTN4/DYNLRB2/DYNLT1/KPNA3/PAK1/RAC1/RALA/TUBB/TXN/TXN2/WASL	40
hsa05163	Human cytomegalovirus infection	37/754	225/8081	0.000429245	0.0042934	0.00302233	AKAP13/ARHGEF11/BID/CALM1/CASP9/CREB5/GNAI2/GNAS/GRB2/HLA-B/IKBKB/IKBKG/IL10RB/IL6R/JAK1/MAPK1/MAPK14/MAPK3/NFKB1/PIK3CD/PLCB2/RAC2/RELA/STAT3/TAPBP/TNFRSF1A/TSC1/TSC2/ARHGEF12/CALR/CHUK/CREB3/CREB3L2/ELK1/PIK3R1/PPP3CB/RAC1	37
hsa05161	Hepatitis B	29/754	162/8081	0.00042934	0.0042934	0.00302233	ARAF/ATP6AP1/BID/CASP9/CREB5/CREBBP/GRB2/IKBKB/IKBKG/JAK1/MAPK1/MAPK14/MAPK3/MMP9/NFKB1/PIK3CD/RELA/STAT3/STAT5A/STAT6/TICAM1/TRAF6/YWHAB/CHUK/CREB3/CREB3L2/ELK1/PIK3R1/STAT2	29
hsa04211	Longevity regulating pathway	19/754	89/8081	0.000452817	0.00439095	0.003091	CREB5/EIF4E2/IGF1R/NFKB1/PIK3CD/RELA/SOD2/TSC1/TSC2/ULK1/ADIPOR2/APPL1/CREB3/CREB3L2/FOXO1/PIK3R1/PRKAA1/PRKAB2/SESN1	19
hsa04625	C-type lectin receptor signaling pathway	21/754	104/8081	0.000513935	0.0046458	0.0032704	CALM1/IKBKB/IKBKG/MAPK1/MAPK14/MAPK3/NFKB1/NLRP3/PIK3CD/PLCG2/PRKCD/RELA/SYK/ARHGEF12/CBLB/CHUK/PAK1/PIK3R1/PPP3CB/PTPN11/STAT2	21
hsa05166	Human T-cell leukemia virus 1 infection	36/754	219/8081	0.0005147	0.0046458	0.0032704	CD4/CREB5/CREBBP/CRTC1/HLA-B/IKBKB/IKBKG/ITGAL/ITGB2/JAK1/LTBR/MAP3K3/MAPK1/MAPK3/NFKB1/PIK3CD/RANBP1/RANBP3/RELA/SLC25A5/STAT5A/TLN1/TNFRSF1A/TRRAP/VDAC1/CALR/CANX/CDC23/CHUK/CREB3/CREB3L2/ELK1/PIK3R1/PPP3CB/TBPL1/XPO1	36
hsa03015	mRNA surveillance pathway	20/754	97/8081	0.000522653	0.0046458	0.0032704	CLP1/CPSF1/CSTF2/DDX19B/EIF4A3/NXF1/PABPC1/PELO/PPP1CA/PPP2R1A/PPP2R5C/SSU72/PAPOLA/PCF11/PPP1CB/PPP2R2A/PPP2R5A/PPP2R5E/SRRM1/TARDBP	20
hsa05140	Leishmaniasis	17/754	77/8081	0.000592448	0.00507702	0.00357396	CR1/CYBA/FCGR2A/FCGR2C/ITGB2/JAK1/MAPK1/MAPK14/MAPK3/NCF1/NCF4/NFKB1/PTPN6/RELA/TRAF6/CYBB/ELK1	17
hsa04621	NOD-like receptor signaling pathway	31/754	181/8081	0.000609213	0.00507702	0.00357396	ANTXR2/CYBA/GBP2/IFI16/IKBKB/IKBKG/JAK1/MAPK1/MAPK14/MAPK3/MEFV/NAMPT/NFKB1/NLRP3/NLRX1/NOD2/PLCB2/PRKCD/RELA/TICAM1/TRAF6/VDAC1/ATG12/BIRC2/CHUK/CYBB/GABARAP/OAS2/STAT2/TXN/TXN2	31
hsa04152	AMPK signaling pathway	23/754	120/8081	0.000618762	0.00507702	0.00357396	ACACA/CREB5/FASN/FBP1/IGF1R/PFKFB4/PIK3CD/PPP2R1A/PPP2R5C/TSC1/TSC2/ULK1/ADIPOR2/CREB3/CREB3L2/FOXO1/HMGCR/PIK3R1/PPP2R2A/PPP2R5A/PPP2R5E/PRKAA1/PRKAB2	23
hsa04210	Apoptosis	25/754	136/8081	0.00069996	0.00559968	0.00394188	ACTB/BID/CAPN1/CASP9/CTSD/CTSZ/IKBKB/IKBKG/MAPK1/MAPK3/NFKB1/PARP4/PIK3CD/RELA/SPTAN1/TNFRSF1A/TUBA1A/TUBA1C/BIRC2/CAPN2/CHUK/EIF2S1/GADD45B/GZMB/PIK3R1	25
hsa05016	Huntington disease	46/754	306/8081	0.000721842	0.00563389	0.00396596	ADRM1/CASP9/CLTA/COX6B1/CREB5/CREBBP/DCTN1/HIP1/NDUFV1/PLCB2/POLR2A/PSMA5/PSMB2/SDHA/SLC25A5/SOD2/TUBA1A/TUBA1C/ULK1/VDAC1/WIPI1/COX6A1/COX6C/COX7A2/COX7B/COX7C/CREB3/CREB3L2/DCTN4/NDUFA1/NDUFA13/NDUFA4/NDUFA7/NDUFB2/NDUFB3/NDUFB6/NDUFB7/NDUFS3/NDUFS4/NDUFV2/POLR2H/PSMB5/TBPL1/TFAM/TUBB/UQCRQ	46
hsa05142	Chagas disease	20/754	102/8081	0.00102112	0.00777997	0.00547669	GNAI2/GNAS/IKBKB/IKBKG/MAPK1/MAPK14/MAPK3/NFKB1/PIK3CD/PLCB2/PPP2R1A/RELA/TICAM1/TLR6/TNFRSF1A/TRAF6/CALR/CHUK/PIK3R1/PPP2R2A	20
hsa05221	Acute myeloid leukemia	15/754	67/8081	0.0010513	0.00782361	0.00550741	ARAF/CD14/GRB2/IKBKB/IKBKG/MAPK1/MAPK3/NFKB1/PIK3CD/RARA/RELA/STAT3/STAT5A/CHUK/PIK3R1	15
hsa05160	Hepatitis C	27/754	157/8081	0.00125725	0.0091436	0.00643661	ARAF/BID/CASP9/GRB2/IKBKB/IKBKG/JAK1/MAPK1/MAPK3/NFKB1/PIK3CD/PPP2R1A/RELA/RXRA/STAT3/TICAM1/TNFRSF1A/TRAF6/YWHAB/CHUK/CLDN18/EIF2S1/OAS2/PIK3R1/PPP2R2A/STAT2/YWHAG	27
hsa04071	Sphingolipid signaling pathway	22/754	119/8081	0.00132628	0.00922628	0.00649481	BID/CTSD/GAB2/GNAI2/MAPK1/MAPK14/MAPK3/NFKB1/PIK3CD/PLCB2/PPP2R1A/PPP2R5C/RAC2/RELA/SPHK2/TNFRSF1A/PIK3R1/PPP2R2A/PPP2R5A/PPP2R5E/PRKCE/RAC1	22
hsa04722	Neurotrophin signaling pathway	22/754	119/8081	0.00132628	0.00922628	0.00649481	ARHGDIA/ARHGDIB/CALM1/CAMK2G/GRB2/IKBKB/MAP3K3/MAPK1/MAPK14/MAPK3/NFKB1/PIK3CD/PLCG2/PRKCD/RELA/SH2B3/TRAF6/PIK3R1/PRDM4/PTPN11/RAC1/RAP1B	22
hsa05215	Prostate cancer	19/754	97/8081	0.00136893	0.00932035	0.00656103	ARAF/CASP9/CREB5/CREBBP/GRB2/IGF1R/IKBKB/IKBKG/MAPK1/MAPK3/MMP9/NFKB1/PIK3CD/RELA/CHUK/CREB3/CREB3L2/FOXO1/PIK3R1	19
hsa05211	Renal cell carcinoma	15/754	69/8081	0.0014455	0.00952615	0.00670591	ARAF/CREBBP/EGLN1/FH/GRB2/MAPK1/MAPK3/PIK3CD/ARNT/PAK1/PIK3R1/PTPN11/RAC1/RAP1B/RBX1	15
hsa05220	Chronic myeloid leukemia	16/754	76/8081	0.00145869	0.00952615	0.00670591	ARAF/CBL/GAB2/GRB2/IKBKB/IKBKG/MAPK1/MAPK3/NFKB1/PIK3CD/RELA/STAT5A/CHUK/GADD45B/PIK3R1/PTPN11	16
hsa05110	Vibrio cholerae infection	12/754	50/8081	0.00173567	0.0111083	0.00781965	ACTB/ATP6AP1/ATP6V0A1/ATP6V0D1/ATP6V1H/GNAS/PLCG2/TCIRG1/ATP6V0B/ATP6V1D/ATP6V1E1/ATP6V1G1	12
hsa04144	Endocytosis	38/754	252/8081	0.00192737	0.0120933	0.00851307	ARF3/ARFGAP2/ARPC1B/CAPZA1/CAPZB/CBL/CHMP2A/CLTA/EHD1/EPN1/FOLR3/GIT2/HLA-B/IGF1R/PIP5K1C/PSD4/RAB11FIP1/RAB35/SH3GLB1/SH3KBP1/SNX1/SPG21/STAMBP/TRAF6/VPS37B/VPS37C/ARF4/CAPZA2/CBLB/PSD3/RAB11A/SH3GLB2/SNX5/TFRC/VPS25/VPS29/VPS4A/WASL	38
hsa04068	FoxO signaling pathway	23/754	131/8081	0.00212387	0.0128233	0.00902696	ARAF/CREBBP/CSNK1E/GRB2/IGF1R/IKBKB/MAPK1/MAPK14/MAPK3/PIK3CD/PRMT1/RBL2/SOD2/STAT3/ATG12/CHUK/FOXO1/GABARAP/GADD45B/PIK3R1/PLK1/PRKAA1/PRKAB2	23
hsa04650	Natural killer cell mediated cytotoxicity	23/754	131/8081	0.00212387	0.0128233	0.00902696	ARAF/BID/GRB2/HLA-B/ITGAL/ITGB2/LCP2/MAPK1/MAPK3/PIK3CD/PLCG2/PTPN6/RAC2/SYK/TYROBP/GZMB/HCST/KLRD1/PAK1/PIK3R1/PPP3CB/PTPN11/RAC1	23
hsa05170	Human immunodeficiency virus 1 infection	33/754	212/8081	0.00221754	0.013141	0.00925057	AP1B1/AP1G1/AP1G2/AP1M1/BID/CALM1/CASP9/CD4/CFL1/GNAI2/HLA-B/IKBKB/IKBKG/LIMK2/MAPK1/MAPK14/MAPK3/NFKB1/PIK3CD/PLCG2/RAC2/RELA/TAPBP/TNFRSF1A/TRAF6/AP1S2/CALR/CHUK/PAK1/PIK3R1/PPP3CB/RAC1/RBX1	33
hsa05203	Viral carcinogenesis	32/754	204/8081	0.002267	0.0131898	0.00928493	ACTN1/ATP6V0D1/CHD4/CREB5/CREBBP/GRB2/GSN/GTF2H4/HLA-B/IKBKG/JAK1/LTBR/LYN/MAPK1/MAPK3/NFKB1/PIK3CD/RANBP1/RBL2/RELA/STAT3/STAT5A/SYK/UBR4/YWHAB/CREB3/CREB3L2/PIK3R1/RAC1/TBPL1/UBE3A/YWHAG	32
hsa01200	Carbon metabolism	21/754	118/8081	0.00274707	0.0156975	0.0110502	ACO1/ACO2/ACOX1/ALDOA/ENO1/ESD/FBP1/FH/IDH3B/MDH2/MTHFR/PGAM1/PGD/PGLS/SDHA/TALDO1/TKT/DLST/GLUD1/MCEE/SUCLG2	21
hsa04664	Fc epsilon RI signaling pathway	14/754	68/8081	0.00351205	0.0197168	0.0138796	ALOX5/GAB2/GRB2/LCP2/LYN/MAPK1/MAPK14/MAPK3/PIK3CD/PLCG2/RAC2/SYK/PIK3R1/RAC1	14
hsa05164	Influenza A	27/754	171/8081	0.0044036	0.0242957	0.0171029	ACTB/BID/CASP9/CREBBP/IKBKB/IKBKG/JAK1/KPNA6/MAPK1/MAPK3/NFKB1/NLRP3/NLRX1/NXF1/PIK3CD/RELA/SLC25A5/TICAM1/TNFRSF1A/VDAC1/CHUK/EIF2S1/OAS2/PIK3R1/RAB11A/STAT2/XPO1	27
hsa05130	Pathogenic Escherichia coli infection	30/754	197/8081	0.00478201	0.0259363	0.0182578	ACTB/ARHGEF11/ARPC1B/CASP9/FCGR2A/IKBKB/IKBKG/MAPK1/MAPK14/MAPK3/MYH9/MYO1G/MYO5A/NFKB1/NLRP3/PTPN6/RELA/TNFRSF1A/TRAF6/TUBA1A/TUBA1C/ARHGEF12/CHUK/CLDN18/PAK1/PTPN11/RAC1/SLC9A3R1/TUBB/WASL	30
hsa04120	Ubiquitin mediated proteolysis	23/754	140/8081	0.00504066	0.0264825	0.0186423	CBL/HERC1/KEAP1/MGRN1/PIAS4/TRAF6/UBE2L3/UBE3C/BIRC2/CBLB/CDC23/FBXW8/KLHL9/RBX1/SOCS1/TRIP12/UBA6/UBE2D2/UBE2G2/UBE2N/UBE2Q2/UBE2Z/UBE3A	23
hsa00020	Citrate cycle (TCA cycle)	8/754	30/8081	0.00504822	0.0264825	0.0186423	ACO1/ACO2/FH/IDH3B/MDH2/SDHA/DLST/SUCLG2	8
hsa04520	Adherens junction	14/754	71/8081	0.00528208	0.0272624	0.0191913	ACTB/ACTN1/CREBBP/CSNK2A2/CTNNA1/IGF1R/MAPK1/MAPK3/PTPN1/PTPN6/RAC2/WAS/RAC1/WASL	14
hsa04962	Vasopressin-regulated water reabsorption	10/754	44/8081	0.00623621	0.0309708	0.0218018	ARHGDIA/ARHGDIB/CREB5/DCTN1/DYNC1H1/GNAS/CREB3/CREB3L2/DCTN4/RAB11A	10
hsa01523	Antifolate resistance	8/754	31/8081	0.00625999	0.0309708	0.0218018	ABCC5/FOLR3/IKBKB/IKBKG/MTHFR/NFKB1/RELA/CHUK	8
hsa04810	Regulation of actin cytoskeleton	32/754	218/8081	0.00638158	0.0309708	0.0218018	ACTB/ACTN1/ARAF/ARPC1B/CFL1/FGD3/GSN/ITGA5/ITGAL/ITGAX/ITGB2/LIMK2/MAPK1/MAPK3/MYH9/PFN1/PIK3CD/PIP5K1C/PPP1CA/RAC2/SLC9A1/SSH1/SSH3/ARHGEF12/ITGA3/ITGAE/PAK1/PIK3R1/PPP1CB/RAC1/TMSB4X/WASL	32
hsa05213	Endometrial cancer	12/754	58/8081	0.00638773	0.0309708	0.0218018	ARAF/AXIN1/CASP9/CTNNA1/GRB2/ILK/MAPK1/MAPK3/PIK3CD/ELK1/GADD45B/PIK3R1	12
hsa05225	Hepatocellular carcinoma	26/754	168/8081	0.00671054	0.0320503	0.0225618	ACTB/ARAF/AXIN1/DVL3/FRAT2/GRB2/HMOX1/IGF1R/KEAP1/MAPK1/MAPK3/MGST2/NFE2L2/PIK3CD/PLCG2/SMARCA4/SMARCB1/SMARCC2/SMARCD1/SMARCD2/ELK1/FZD7/GADD45B/GSTO1/PIK3R1/SMARCE1	26
hsa04922	Glucagon signaling pathway	18/754	107/8081	0.00965146	0.0452943	0.0318848	ACACA/CALM1/CAMK2G/CREB5/CREBBP/FBP1/GNAS/PGAM1/PHKA2/PLCB2/PRMT1/PYGL/CREB3/CREB3L2/FOXO1/PPP3CB/PRKAA1/PRKAB2	18
hsa05133	Pertussis	14/754	76/8081	0.00976658	0.0452943	0.0318848	CALM1/CD14/CFL1/GNAI2/ITGA5/ITGB2/MAPK1/MAPK14/MAPK3/NFKB1/NLRP3/RELA/TICAM1/TRAF6	14
hsa04360	Axon guidance	27/754	182/8081	0.0101592	0.0464419	0.0326926	CAMK2G/CFL1/DPYSL2/EPHA4/GNAI2/ILK/LIMK2/MAPK1/MAPK3/PIK3CD/PLCG2/PLXNC1/RAC2/SEMA4A/SEMA4B/SEMA4D/SSH1/SSH3/ARHGEF12/EFNB2/NEO1/PAK1/PIK3R1/PPP3CB/PTPN11/RAC1/TRPC5	27
hsa05222	Small cell lung cancer	16/754	92/8081	0.0104232	0.0469776	0.0330698	CASP9/IKBKB/IKBKG/NFKB1/PIK3CD/RELA/RXRA/TRAF6/ZBTB17/BIRC2/CHUK/CKS1B/CKS2/GADD45B/ITGA3/PIK3R1	16
